# Supplementary material for: Metabolic Reconstruction of Setaria italica: A Systems Biology Approach for Integrating Tissue-Specific Omics and Pathway Analysis of Bioenergy Grasses
Source: Front Plant Sci. 2016 Aug 10;7:1138. doi: 10.3389/fpls.2016.01138 (PMC4978736; doi:10.3389/fpls.2016.01138)
Supplement: Supplementary file 3 [file Table3.XLSX]

## Sheet: All Data
Sample	Tissue	Buffer wt (g)	Tissue wt (g)	3PG and 2PG	6PG	ACO	ACoA	ADP	AMP	ATP	cAMP	CIT	CMP	Cre-PO4	CTP	DHAP	F16DP	F6P	FUM	G1P	G6P	GA3P	GDP	Glycol	Glyox	GMP	GTP	KGA	LAC	MAL	NAD	NADH	NADP	NADPH	OAA	PEP	PYR	R5P	RL5P	SUC	UDP	UDPG	UDPGA	UDPNAG	UMP	UTP	ASP	GLU	ASN
1	M1	0.54	0.111	<3.125	<12.5	1.81703	<0.39	2.72112	0.237163	ND	0.032617	320.511	0.091518	ND	ND	0.170411	ND	1.36743	1.15362	ND	2.528	0.163661	<6.25	0.474656	ND	<0.39	ND	18.275	3.96622	>50	1.12032	ND	<3.125	<0.781	NQ	<0.781	6.61581	0.248377	ND	6.34499	<1.56	1.71011	0.095855	0.261174	0.523947	ND	50.4803	93.7419	633.488
2	M2	0.55	0.107	<3.125	<12.5	1.09169	<0.39	2.88382	0.177996	ND	0.0167274	340.473	0.0470608	<0.012	ND	0.131942	ND	1.50855	1.17843	ND	2.47202	0.15634	<6.25	0.213813	ND	<0.39	ND	19.6915	4.06327	>50	1.32302	ND	<3.125	<0.781	NQ	<0.781	6.64313	0.214623	ND	5.04602	<1.56	2.18118	0.0705031	0.269817	0.464213	ND	56.0759	98.882	703.289
3	M3	0.543	0.094	<3.125	<12.5	0.727688	<0.39	2.77285	0.174902	ND	0.0133847	419.424	0.0541955	ND	ND	0.102059	ND	1.46577	1.13806	ND	2.39665	0.0825217	<6.25	0.656466	ND	<0.39	ND	21.2468	5.17252	>50	1.34929	ND	<3.125	<0.781	NQ	<0.781	6.5497	0.233658	ND	5.48307	<1.56	2.02777	0.0699683	0.371781	0.424009	ND	50.4181	96.1119	618.624
4	M4	0.542	0.113	<3.125	<12.5	1.93485	<0.39	3.08439	0.226769	ND	0.0178969	470.338	0.0691029	ND	ND	0.133384	ND	2.01036	1.40087	ND	3.09733	0.0478916	<6.25	0.735409	ND	<0.39	ND	32.384	7.30526	>50	2.01661	ND	<3.125	<0.781	NQ	<0.781	10.6295	0.349198	ND	6.92479	<1.56	2.82511	0.104329	0.391422	0.418885	ND	84.1373	151.601	944.713
5	M5	0.548	0.124	<3.125	<12.5	0.975104	<0.39	3.01046	0.186626	ND	0.0167415	444.993	0.0622945	ND	ND	0.115715	ND	1.8571	0.932936	ND	2.46851	0.0901605	<6.25	0.507901	ND	<0.39	ND	22.3476	7.04918	>50	1.51587	ND	<3.125	<0.781	NQ	<0.781	8.10929	0.279341	ND	6.03079	<1.56	1.35959	0.0825602	0.206378	0.484124	ND	68.2999	115.467	850.31
6	I1	0.544	0.095	4.81177	ND	2.85256	<0.39	5.80465	0.689255	<6.25	0.0844786	62.3091	0.19899	ND	ND	0.644607	<3.125	9.56719	0.0733006	ND	13.2474	0.212736	<6.25	0.453612	ND	<0.39	ND	28.1423	12.6842	>50	4.52396	<0.195	<3.125	<0.781	NQ	<0.781	12.6101	1.3356	0.593894	9.12276	<1.56	4.31875	0.608169	1.03058	0.895844	<6.25	103.119	125.371	194.249
7	I2	0.55	0.116	<3.125	ND	2.34689	<0.39	4.45705	0.517186	<6.25	0.0408057	51.1931	0.121667	ND	ND	0.435329	<3.125	7.60296	0.090366	ND	8.45843	0.203969	<6.25	0.451741	ND	<0.39	ND	26.935	8.28716	>50	3.00425	<0.195	<3.125	<0.781	NQ	<0.781	10.4758	0.949688	0.360999	5.89023	<1.56	3.25596	0.466233	0.602224	0.574044	<6.25	70.7901	77.5096	62.4502
8	I3	0.541	0.101	4.24301	ND	1.62551	<0.39	5.36887	0.676182	<6.25	0.0468874	62.8531	0.154421	ND	ND	0.374555	<3.125	6.7024	0.0256463	ND	8.59355	0.199877	<6.25	0.645009	ND	<0.39	ND	28.5627	16.7113	>50	2.86802	<0.195	<3.125	<0.781	NQ	<0.781	13.3714	0.912897	0.484846	5.22436	<1.56	4.16579	0.480156	0.566655	0.806706	<6.25	66.9456	81.9004	144.457
9	I4	0.544	0.109	<3.125	ND	2.83031	<0.39	3.01027	0.390063	<6.25	0.0838459	43.9	0.135913	ND	ND	0.462059	<3.125	8.77206	0.0332463	ND	8.64823	0.219104	<6.25	0.383036	ND	<0.39	ND	23.5454	18.9078	>50	2.94446	<0.195	<3.125	<0.781	NQ	<0.781	9.19105	0.979169	0.33048	5.50513	<1.56	1.79518	0.376596	0.588128	0.591965	<6.25	55.5362	70.4415	93.8179
10	I5	0.547	0.115	<3.125	ND	3.61185	<0.39	3.52679	0.482534	<6.25	0.0537519	60.4035	0.138498	ND	ND	0.576561	<3.125	7.32035	0.0496197	ND	9.9077	0.200656	<6.25	0.594136	ND	<0.39	ND	30.6266	8.2381	>50	3.65064	<0.195	<3.125	<0.781	NQ	<0.781	11.8531	1.03426	0.368904	7.28287	<1.56	1.50875	0.442835	0.739382	0.512377	<6.25	82.8573	98.9596	168.209
[truncated: 26 more columns]

## Sheet: Compiled Data
Sample	1	2	3	4	5	6	7	8	9	10	M = MATURE TISSUE SAMPLES
Tissue	M1	M2	M3	M4	M5	I1	I2	I3	I4	I5	I = IMMATURE TISSUE SAMPLES
Buffer wt (g)	0.54	0.55	0.543	0.542	0.548	0.544	0.55	0.541	0.544	0.547
Tissue wt (g)	0.111	0.107	0.094	0.113	0.124	0.095	0.116	0.101	0.109	0.115
ACO	1.81703	1.09169	0.727688	1.93485	0.975104	2.85256	2.34689	1.62551	2.83031	3.61185
ADP	2.72112	2.88382	2.77285	3.08439	3.01046	5.80465	4.45705	5.36887	3.01027	3.52679
AMP	0.237163	0.177996	0.174902	0.226769	0.186626	0.689255	0.517186	0.676182	0.390063	0.482534
cAMP	0.032617	0.0167274	0.0133847	0.0178969	0.0167415	0.0844786	0.0408057	0.0468874	0.0838459	0.0537519
CIT	320.511	340.473	419.424	470.338	444.993	62.3091	51.1931	62.8531	43.9	60.4035
CMP	0.091518	0.0470608	0.0541955	0.0691029	0.0622945	0.19899	0.121667	0.154421	0.135913	0.138498
DHAP	0.170411	0.131942	0.102059	0.133384	0.115715	0.644607	0.435329	0.374555	0.462059	0.576561
F6P	1.36743	1.50855	1.46577	2.01036	1.8571	9.56719	7.60296	6.7024	8.77206	7.32035
FUM	1.15362	1.17843	1.13806	1.40087	0.932936	0.0733006	0.090366	0.0256463	0.0332463	0.0496197
G6P	2.528	2.47202	2.39665	3.09733	2.46851	13.2474	8.45843	8.59355	8.64823	9.9077
GA3P	0.163661	0.15634	0.0825217	0.0478916	0.0901605	0.212736	0.203969	0.199877	0.219104	0.200656
Glycol	0.474656	0.213813	0.656466	0.735409	0.507901	0.453612	0.451741	0.645009	0.383036	0.594136
KGA	18.275	19.6915	21.2468	32.384	22.3476	28.1423	26.935	28.5627	23.5454	30.6266
LAC	3.96622	4.06327	5.17252	7.30526	7.04918	12.6842	8.28716	16.7113	18.9078	8.2381
NAD	1.12032	1.32302	1.34929	2.01661	1.51587	4.52396	3.00425	2.86802	2.94446	3.65064
PYR	6.61581	6.64313	6.5497	10.6295	8.10929	12.6101	10.4758	13.3714	9.19105	11.8531
R5P	0.248377	0.214623	0.233658	0.349198	0.279341	1.3356	0.949688	0.912897	0.979169	1.03426
RL5P	0.0027836	0.00567446	0.00530587	0.00584395	0.00355642	0.593894	0.360999	0.484846	0.33048	0.368904
SUC	6.34499	5.04602	5.48307	6.92479	6.03079	9.12276	5.89023	5.22436	5.50513	7.28287
UDPG	1.71011	2.18118	2.02777	2.82511	1.35959	4.31875	3.25596	4.16579	1.79518	1.50875
UDPGA	0.095855	0.0705031	0.0699683	0.104329	0.0825602	0.608169	0.466233	0.480156	0.376596	0.442835
UDPNAG	0.261174	0.269817	0.371781	0.391422	0.206378	1.03058	0.602224	0.566655	0.588128	0.739382
UMP	0.523947	0.464213	0.424009	0.418885	0.484124	0.895844	0.574044	0.806706	0.591965	0.512377
ASP	50.4803	56.0759	50.4181	84.1373	68.2999	103.119	70.7901	66.9456	55.5362	82.8573
GLU	93.7419	98.882	96.1119	151.601	115.467	125.371	77.5096	81.9004	70.4415	98.9596
ASN	633.488	703.289	618.624	944.713	850.31	194.249	62.4502	144.457	93.8179	168.209
SER	60.7566	69.4319	61.5535	102.291	87.8381	74.4742	50.2638	53.9001	36.5298	60.8645
GLN	62.1051	61.5771	50.0612	88.5092	89.7058	76.6181	39.1554	43.2791	33.4278	59.7738
HIS	10.516	9.80034	7.87483	14.5177	11.8653	0	2.64862	4.27462	3.09856	3.66984
GLY	14.6073	12.0596	13.2687	17.687	17.0803	9.89437	5.0791	6.64217	5.84889	7.3525
THR	7.21373	7.66084	7.39849	12.2778	10.5611	12.4354	7.76554	8.23573	5.77745	10.1411
ARG	7.86768	8.10174	8.24526	11.3312	12.7303	6.82705	3.3821	4.22835	3.69835	4.72965
ALA	76.2306	70.1797	63.8617	109.526	83.5016	55.843	39.4305	43.9604	36.0493	50.768
GABA	10.9859	5.97081	3.1517	11.6768	5.04759	5.82096	3.78565	3.10336	3.76641	8.74894
TYR	3.32223	3.39652	2.52906	4.72445	3.49214	5.11143	2.98411	3.65347	2.56489	3.75346
VAL	24.7491	21.0526	16.2282	29.1438	23.0288	12.8355	9.8609	10.1435	8.85834	11.3431
MET	4.12136	4.07373	3.91911	4.40867	4.23641	4.90542	3.8654	4.12866	3.71259	4.34436
TRP	12.0948	11.9634	10.7271	18.4786	13.3591	2.99418	1.40671	2.31804	1.57702	2.33903
PHE	13.9574	10.2746	6.59418	15.9068	11.5101	3.86307	1.98341	3.45584	1.8227	3.22201
ILE	8.14771	7.35883	5.68635	9.77945	7.54552	6.11207	4.14503	4.51083	3.98272	5.02781
ORN	1.33235	1.32081	0.961432	1.60317	1.79699	1.58097	1.02464	1.36874	1.66911	1.13227
LEU	11.9637	11.2449	9.99334	11.4611	11.273	10.7025	10.2756	10.2375	9.49524	10.4778
LYS	2.61775	2.35623	2.45828	4.9533	3.95367	6.58187	4.03104	4.23705	3.78913	5.31348
PRO	266.395	200.492	148.805	308.24	250.317	23.062	10.0622	47.1906	16.6624	20.7583
Formate	2.81719	2.61923	1.76037	4.50902	3.09985	1.91789	0.966206	1.13091	0.86764	0.454104
Acetate	4.66433	5.03003	4.98425	10.1355	5.15537	0.415783	0.524151	0.380716	0.200446	0.259172
Ethanol	82.8493	84.0043	83.9801	88.7173	85.5732	88.4517	84.1888	84.3284	80.8699	84.1185
Galactose	0.422449	0.650588	1.29191	1.18889	0.932203	2.00871	2.23701	1.11092	1.13294	1.88978
Glycerol	0	0.0878381	0.00493223	0.109942	0.108147	0.0121333	0.0101776	0	0.0359648	0
SUCROSE	0.916096	1.08648	1.05573	1.67552	1.2644	1.77732	1.16454	1.29034	0.878595	1.35571
GLUCOSE	0.606979	1.04388	1.11627	1.48348	1.49253	6.96793	4.56437	4.35551	4.26446	5.49937
FRUCTOSE	0.207576	0.276348	0.301741	0.450299	0.431515	2.23214	1.21384	1.33653	1.37828	1.81954
3PG	2.086	1.719	1.408	1.032	0.998	12.31	4.743	10.03	4.827	4.579
ACoA	0.1289	0.147	0.1203	0.1548	0.1772	0.8917	0.7921	1.068	0.6814	0.685
ATP	2.298	2.131	1.968	2.36	2.237	9.434	6.11	8.41	2.688	3.712
F16BP	0.06997	0.05526	0.07268	0.0685	0.07736	0.7859	0.6645	0.8117	0.3309	0.6712
NADH	0.015	0.015	0.015	0.015	0.015	0.2261	0.1338	0.1171	0.1012	0.1619		<0.015	<0.015	<0.015	<0.015	<0.015
NADP	0.114	0.0766	0.0785	0.05301	0.07349	2.793	1.372	1.968	1.03	1.506
NADPH	0.7214	0.3765	0.2738	0.1685	0.1294	0.6968	1.286	1.697	0.4159	1.242
PEP	0.185	0.08896	0.04529	0.02563	0.04434	0.6818	0.2093	0.4447	0.2766	0.2073
MAL	1005.34	1249.11	1567.98	2946.39	1460.6	1595.59	769.374	1114.98	589.798	1057

## Sheet: Corrected (Norm) Data
Sample	1	2	3	4	5	6	7	8	9	10
Tissue	M1	M2	M3	M4	M5	I1	I2	I3	I4	I5
Buffer wt (g)	0.54	0.55	0.543	0.542	0.548	0.544	0.55	0.541	0.544	0.547			Mean	Mean	Mat/Imm	Direction	StDev	StDev	CV	CV
Tissue wt (g)	0.111	0.107	0.094	0.113	0.124	0.095	0.116	0.101	0.109	0.115		TTEST	Mature	Immature	Fold Change	Higher in	Mature	Immature	Mature	Immature
ACO	16.3697	10.2027	7.74136	17.1225	7.86374	30.027	20.2318	16.0942	25.9661	31.4074	ACO	0.00808934	11.86	24.7453	0.479283	Immature	4.57469	6.49968	38.5725	26.2663
ADP	24.5146	26.9516	29.4984	27.2955	24.2779	61.1016	38.4228	53.1571	27.6172	30.6677	ADP	0.0717998	26.5076	42.1933	0.628242	Immature	2.16252	14.4676	8.15813	34.2889
AMP	2.13661	1.66352	1.86066	2.0068	1.50505	7.25532	4.4585	6.69487	3.57856	4.19595	AMP	0.00889685	1.83453	5.23664	0.350326	Immature	0.254663	1.63089	13.8817	31.1439
cAMP	0.293847	0.15633	0.14239	0.15838	0.135012	0.889248	0.351774	0.464231	0.769228	0.467408	cAMP	0.013558	0.177192	0.588378	0.301153	Immature	0.0659315	0.228723	37.2091	38.8735
CIT	2887.49	3181.99	4461.95	4162.28	3588.65	655.886	441.319	622.307	402.752	525.248	CIT	0.000348837	3656.47	529.503	6.90549	Mature	656.83	110.052	17.9635	20.784
CMP	0.824487	0.43982	0.576548	0.61153	0.502375	2.09463	1.04885	1.52892	1.24691	1.20433	CMP	0.00805866	0.590952	1.42473	0.414782	Immature	0.146506	0.412647	24.7915	28.9632
DHAP	1.53523	1.2331	1.08574	1.18039	0.933185	6.78534	3.75283	3.70847	4.23907	5.01358	DHAP	0.00312729	1.19353	4.69986	0.25395	Immature	0.222427	1.27864	18.6361	27.2059
F6P	12.3192	14.0986	15.5933	17.7908	14.9766	100.707	65.5427	66.3604	80.4776	63.6553	F6P	0.000891419	14.9557	75.3486	0.198487	Immature	2.00814	15.6768	13.4273	20.8056
FUM	10.393	11.0134	12.107	12.397	7.52368	0.771585	0.779018	0.253924	0.305011	0.431476	FUM	0.000261842	10.6868	0.508203	21.0287	Mature	1.94552	0.252261	18.2049	49.6379
G6P	22.7748	23.103	25.4962	27.41	19.9073	139.446	72.9175	85.0847	79.3416	86.1539	G6P	0.00428893	23.7383	92.5887	0.256384	Immature	2.85397	26.7197	12.0226	28.8584
GA3P	1.47443	1.46112	0.87789	0.42382	0.727101	2.23933	1.75835	1.97898	2.01013	1.74483	GA3P	0.00682336	0.992872	1.94632	0.510127	Immature	0.463366	0.20428	46.6692	10.4957
Glycol	4.27618	1.99825	6.98368	6.50805	4.09598	4.77487	3.89432	6.38623	3.5141	5.1664	Glycol	0.981292	4.77243	4.74718	1.00532	Mature	2.01878	1.13036	42.3009	23.8112
KGA	164.639	184.033	226.03	286.584	180.223	296.235	232.198	282.799	216.013	266.318	KGA	0.10089	208.302	258.713	0.805148	Immature	49.3109	33.8091	23.6728	13.0682
LAC	35.7317	37.9745	55.0268	64.6483	56.8483	133.518	71.441	165.459	173.466	71.6357	LAC	0.0275381	50.0459	123.104	0.406533	Immature	12.5989	49.3883	25.1747	40.1191
NAD	10.093	12.3647	14.3541	17.8461	12.2248	47.6206	25.8987	28.3963	27.0134	31.7447	NAD	0.00712918	13.3765	32.1347	0.416264	Immature	2.91826	8.93109	21.8163	27.7926
PYR	59.6019	62.0853	69.6777	94.0667	65.3975	132.737	90.3086	132.39	84.3216	103.071	PYR	0.0162971	70.1658	108.566	0.646299	Immature	13.8845	22.93	19.7881	21.1209
R5P	2.23763	2.00582	2.48572	3.09024	2.25275	14.0589	8.18696	9.03858	8.9832	8.99359	R5P	0.00186972	2.41443	9.85225	0.245064	Immature	0.414175	2.37823	17.1541	24.1389
RL5P	0.0250775	0.0530323	0.0564454	0.0517163	0.0286808	6.25152	3.11206	4.80045	3.03192	3.20786	RL5P	0.0031091	0.0429905	4.08076	0.0105349	Immature	0.0148632	1.41691	34.5732	34.7217
SUC	57.1621	47.1591	58.3305	61.2814	48.6354	96.0291	50.7778	51.7263	50.5058	63.3293	SUC	0.426084	54.5137	62.4737	0.872587	Immature	6.24556	19.5078	11.4569	31.2257
UDPG	15.4064	20.3849	21.572	25.001	10.9645	45.4605	28.0686	41.2454	16.4696	13.1195	UDPG	0.197556	18.6657	28.8727	0.646483	Immature	5.51067	14.4126	29.5229	49.9175
UDPGA	0.863559	0.658907	0.744344	0.923263	0.665808	6.40177	4.01925	4.75402	3.45501	3.85074	UDPGA	0.00190797	0.771176	4.49616	0.171519	Immature	0.118418	1.16467	15.3556	25.9037
UDPNAG	2.35292	2.52165	3.95512	3.46391	1.66434	10.8482	5.19159	5.61045	5.39567	6.42941	UDPNAG	0.0175481	2.79159	6.69505	0.416963	Immature	0.914033	2.36876	32.7424	35.3807
UMP	4.72024	4.33844	4.51074	3.70694	3.90423	9.42994	4.94866	7.98719	5.43087	4.45545	UMP	0.0820656	4.23612	6.45042	0.65672	Immature	0.421437	2.15139	9.94865	33.3527
ASP	454.777	524.074	536.363	744.578	550.805	1085.46	610.26	662.827	509.507	720.498	ASP	0.206798	562.119	717.71	0.783212	Immature	108.458	219.747	19.2945	30.6177
GLU	844.522	924.131	1022.47	1341.61	931.186	1319.69	668.187	810.895	646.252	860.518	GLU	0.343158	1012.78	861.109	1.17614	Mature	194.324	272.122	19.1871	31.6014
ASN	5707.1	6572.8	6581.1	8360.3	6857.34	2044.73	538.364	1430.27	860.715	1462.68	ASN	1.77823e-05	6815.73	1267.35	5.37793	Mature	965.731	584.333	14.1692	46.1067
SER	547.357	648.896	654.824	905.23	708.371	783.939	433.308	533.664	335.136	529.257	SER	0.114349	692.936	523.061	1.32477	Mature	132.186	167.017	19.0762	31.9308
GLN	559.505	575.487	532.566	783.267	723.434	806.507	337.546	428.506	306.677	519.772	GLN	0.179717	634.852	479.802	1.32315	Mature	111.285	200.732	17.5293	41.8365
HIS	94.7384	91.592	83.7748	128.476	95.6877	0	22.833	42.323	28.4272	31.9117	HIS	0.000108773	98.8537	25.099	3.93856	Mature	17.2084	15.7262	17.408	62.6567
GLY	131.597	112.706	141.157	156.522	137.744	104.151	43.7853	65.7641	53.6595	63.9348	GLY	0.000782721	135.945	66.259	2.05172	Mature	15.9119	22.9417	11.7046	34.6243
THR	64.9886	71.5967	78.7074	108.653	85.1702	130.899	66.9443	81.5419	53.0041	88.183	THR	0.884639	81.8232	84.1145	0.97276	Immature	16.7985	29.4731	20.5302	35.0393
ARG	70.88	75.7172	87.7155	100.276	102.664	71.8636	29.1561	41.8648	33.9298	41.1274	ARG	0.00218912	87.4505	43.5883	2.00628	Mature	14.215	16.6591	16.255	38.2191
ALA	686.762	655.885	679.379	969.255	673.4	587.821	339.918	435.251	330.728	441.461	ALA	0.00406998	732.936	427.036	1.71634	Mature	132.598	103.673	18.0913	24.2773
GABA	98.9721	55.802	33.5287	103.335	40.7064	61.2733	32.6349	30.7263	34.5542	76.0777	GABA	0.299049	66.4687	47.0533	1.41263	Mature	32.7035	20.4653	49.2013	43.4938
TYR	29.93	31.7431	26.9048	41.8093	28.1624	53.8045	25.7251	36.1729	23.5311	32.6388	TYR	0.672314	31.7099	34.3745	0.922485	Immature	5.9338	12.0017	18.7127	34.9146
VAL	222.965	196.753	172.64	257.91	185.716	135.11	85.0077	100.431	81.2691	98.6353	VAL	0.000634929	207.197	100.091	2.07009	Mature	33.8567	21.2741	16.3404	21.2548
MET	37.1293	38.0723	41.6927	39.0147	34.1646	51.636	33.3224	40.8778	34.0605	37.7771	MET	0.684903	38.0147	39.5348	0.961552	Immature	2.74492	7.41442	7.22068	18.7542
TRP	108.962	111.807	114.119	163.527	107.735	31.5177	12.1268	22.9508	14.468	20.3394	TRP	0.000335264	121.23	20.2806	5.97764	Mature	23.7751	7.64323	19.6116	37.6875
PHE	125.743	96.0246	70.1508	140.768	92.8232	40.6639	17.0984	34.2162	16.722	28.0175	PHE	0.00200864	105.102	27.3436	3.84374	Mature	28.0751	10.5226	26.7123	38.4828
ILE	73.4028	68.7742	60.4931	86.5438	60.8509	64.3376	35.733	44.6617	36.5387	43.7201	ILE	0.00759355	70.013	44.9982	1.55591	Mature	10.7339	11.5452	15.3313	25.657
ORN	12.0031	12.344	10.228	14.1874	14.4918	16.6418	8.83308	13.5518	15.313	9.84579	ORN	0.91667	12.6509	12.8371	0.985493	Immature	1.7417	3.39472	13.7674	26.4446
LEU	107.781	105.093	106.312	101.426	90.9117	112.658	88.583	101.362	87.1123	91.1111	LEU	0.317942	102.305	96.1651	1.06384	Mature	6.78967	10.7702	6.63671	11.1997
LYS	23.5833	22.0208	26.1519	43.8345	31.8845	69.2828	34.7503	41.951	34.7627	46.2042	LYS	0.0733732	29.495	45.3902	0.64981	Immature	8.85041	14.2259	30.0065	31.3412
PRO	2399.95	1873.76	1583.03	2727.79	2018.69	242.758	86.743	467.234	152.866	180.507	PRO	0.000340733	2120.64	226.021	9.38248	Mature	449.171	146.018	21.1809	64.6037
Formate	25.3801	24.4788	18.7273	39.9028	24.9988	20.1883	8.32936	11.1972	7.96	3.94873	Formate	0.00690963	26.6976	10.3247	2.58579	Mature	7.86525	6.08848	29.4606	58.97
Acetate	42.021	47.0097	53.024	89.6944	41.5756	4.37667	4.51855	3.76947	1.83895	2.25367	Acetate	0.00460141	54.6649	3.35146	16.3108	Mature	20.1219	1.23295	36.8095	36.7885
Ethanol	746.39	785.087	893.406	785.109	690.106	931.07	725.765	834.935	741.926	731.465	Ethanol	0.808523	780.019	793.032	0.983591	Immature	74.3696	89.0752	9.53433	11.2322
Galactose	3.80585	6.08026	13.7437	10.5211	7.51777	21.1443	19.2846	10.9993	10.3939	16.4329	Galactose	0.0308649	8.33374	15.651	0.532474	Immature	3.88259	4.82873	46.5888	30.8525
Glycerol	0	0.820917	0.0524705	0.972939	0.872151	0.127719	0.0877378	0	0.329953	0	Glycerol	0.111117	0.543696	0.109082	4.98429	Mature	0.475892	0.135448	87.5291	124.171
SUCROSE	8.25312	10.154	11.2312	14.8276	10.1968	18.7086	10.0392	12.7756	8.06051	11.7887	SUCROSE	0.544463	10.9325	12.2745	0.89067	Immature	2.42834	4.01992	22.212	32.7501
GLUCOSE	5.46828	9.75589	11.8752	13.1282	12.0366	73.3466	39.348	43.1238	39.1234	47.8206	GLUCOSE	0.00329331	10.4528	48.5525	0.215289	Immature	3.04221	14.3037	29.1042	29.4603
FRUCTOSE	1.87005	2.58269	3.21002	3.98495	3.47996	23.4963	10.4641	13.233	12.6448	15.8221	FRUCTOSE	0.00529929	3.02553	15.1321	0.199942	Immature	0.820406	5.05021	27.1161	33.3742
3PG	18.7928	16.0654	14.9787	9.13274	8.04839	129.579	40.8879	99.3069	44.2844	39.8174	3PG	0.0355098	13.4036	70.7751	0.189383	Immature	4.62407	41.3078	34.4987	58.3649
ACoA	1.16126	1.37383	1.27979	1.36991	1.42903	9.38632	6.82845	10.5743	6.25138	5.95652	ACoA	0.00212104	1.32276	7.79938	0.169599	Immature	0.104945	2.05873	7.93377	26.396
ATP	20.7027	19.9159	20.9362	20.885	18.0403	99.3053	52.6724	83.2673	24.6606	32.2783	ATP	0.0561455	20.096	58.4368	0.343893	Immature	1.22011	32.1913	6.07141	55.0874
F16BP	0.63036	0.516449	0.773191	0.606195	0.623871	8.27263	5.72845	8.03663	3.03578	5.83652	F16BP	0.00423263	0.630013	6.182	0.101911	Immature	0.0921983	2.12333	14.6343	34.347
NADH	0.135135	0.140187	0.159574	0.132743	0.120968	2.38	1.15345	1.15941	0.92844	1.40783	NADH	0.0076281	0.137722	1.40582	0.097965	Immature	0.0141049	0.57038	10.2416	40.5726
NADP	1.02703	0.715888	0.835106	0.469115	0.592661	29.4	11.8276	19.4851	9.44954	13.0957	NADP	0.0113936	0.72796	16.6516	0.0437171	Immature	0.215855	8.03642	29.6521	48.2622
NADPH	6.4991	3.51869	2.91277	1.49115	1.04355	7.33474	11.0862	16.802	3.8156	10.8	NADPH	0.0298447	3.09305	9.9677	0.310307	Immature	2.15531	4.83301	69.6822	48.4867
PEP	1.66667	0.831402	0.481809	0.226814	0.357581	7.17684	1.80431	4.40297	2.53761	1.80261	PEP	0.0487829	0.712854	3.54487	0.201095	Immature	0.578716	2.29168	81.1829	64.6477
MAL	1005.34	1249.11	1567.98	2946.39	1460.6	1595.59	769.374	1114.98	589.798	1057	MAL	0.154275	1645.88	1025.35	1.6052	Mature	758.197	383.873	46.0663	37.4384

## Sheet: Multivariate VIP
Var ID (Primary)	M2.VIP[1]
FUM	1.33376
ASN	1.32951
CIT	1.32557
TRP	1.31018
PRO	1.30928
F6P	1.30328
UDPGA	1.27572
HIS	1.27472
R5P	1.26997
RL5P	1.25476
DHAP	1.2433
VAL	1.24137
GLUCOSE	1.23497
PHE	1.23389
G6P	1.23099
Acetate	1.22939
GLY	1.22455
FRUCTOSE	1.2107
AMP	1.17005
ARG	1.16073
NAD	1.15966
CMP	1.14351
GA3P	1.13954
ALA	1.12678
cAMP	1.10762
Formate	1.08856
ACO	1.08235				M = MATURE TISSUE SAMPLES
ILE	1.07349				I = IMMATURE TISSUE SAMPLES
UDPNAG	1.06013
LAC	1.02933
PYR	1.02906
Galactose	0.936862
ADP	0.887719
UMP	0.856625
LYS	0.823721
Glycerol	0.783035
KGA	0.761434
SER	0.732196
GLN	0.646731
UDPG	0.63619
ASP	0.615861
GABA	0.507506
LEU	0.489038
GLU	0.463396
SUC	0.403166
SUCROSE	0.302498
TYR	0.21337
MET	0.206293
Ethanol	0.121232
THR	0.0731991
ORN	0.0529324
Glycol	0.0118411
