# Supplementary material for: Metabolic Reconstruction of Setaria italica: A Systems Biology Approach for Integrating Tissue-Specific Omics and Pathway Analysis of Bioenergy Grasses
Source: Front Plant Sci. 2016 Aug 10;7:1138. doi: 10.3389/fpls.2016.01138 (PMC4978736; doi:10.3389/fpls.2016.01138)
Supplement: Supplementary file 4 [file Table4.XLSX]

## Sheet: Raw Data
Compound	1B	2B	3C	4B	5B	6B	7B	8B	9B	10B	Mass	Retention Time	CAS Number
Glyoxylic acid ME/DMA	25827	13106	21620	17647	18046	19756	14057	24861	14062	43349	75	12.5426	MT GlyoxME
Decane_RI:1000,0_RT:6,8	262314	318504	152840	289611	252052	317953	261911	266079	207526	300611	57	8.0113	ALKANM~2-N1001
Succinic acid diME	42457	52702	72545	60754	60470	39849	58614	45418	65917	38308	115	8.68281	MT SuccME
EIQTMS_113001-101_CONT_1129.2_	39453	34801	39214	27794	1	37204	27184	28725	30258	37609	355	10.7612
EIQTMS_126004-101_MST_1257.2_	2302337	2208888	2123824	1853949	1835917	1854847	1950450	1894021	1874122	1776922	175	13.0221
1-Pentadecanol	345039	161480	425235	528513	132829	1098620	4908976	6844736	1518065	992906	97	23.5235	LP 15:0 alc
EIMOR_150001-101_ISTD (retention time index)_1500_Pentadecane, n-	572938	724247	716826	515485	460574	630042	660267	758742	456953	425854	57	15.3866	629-62-9
EIMOR_120001-101_ISTD (retention time index)_1200_Dodecane, n-	435367	1	649444	342909	1	365670	353775	426757	1	1	57	12.6542	112-40-3
EIGTMS_191008-101_MST_1926_Hexadecanoic acid methyl ester	30203	184494	68996	68199	59488	112118	147523	153472	70533	133325	74	13.1715
12:0 ME	10849990	10722978	15537175	16450975	13607328	2503416	2436997	3361291	1539375	2588006	74	17.1786	LP 12:0ME
EIMOR_220001-101_ISTD (retention time index)_2200_Docosane, n-	664796	51708	1118800	161057	583946	1	1344785	1104680	1	1	71	25.4384	629-97-0
EISTR_232005-101_METB_2317.6_Eicosan-1-ol, n- (1TMS)	1	1	89537	1	1	1	1	18581	1	1	355	20.9947
iso-13:0 ME	147586	144365	155251	179828	198176	66089	81739	106485	43991	70263	74	18.5223	LP i13:0 ME
EITTMS_177004-101_MST_1778.3_	1	1	83909	1	1	1	1	1	50481	1	217	19.0266
1-Dodecanol	77467	217250	468745	279239	341147	1655969	378832	248773	327789	287372	83	21.6186	LP 12:0OH
EISTR_173009-101_METB_1746.7_Tetradecanoic acid methyl ester, n-	6750822	7354689	9403008	9671949	8575559	5764464	1	1	10047624	6267921	74	19.8003	124-10-7
EIGTMS_177007-101_CONT_1791.3_	84403	1	135484	1	1	70491	1	1	1	1	429	20.3223
1-Hexadecanol	1	1	122447	123836	1	5592376	347745	1	1392422	2210313	57	28.1987	LP 16:0 alc
EIMOR_180008-101_ISTD (retention time index)_1807.4_Octadecane, n-	1453867	1572154	1900873	1239063	1425673	1510948	1644257	1925340	1325482	1987110	57	20.6968	593-45-3
EISTR_182011-101_METB_1840.2_Pentadecanoic acid methyl ester, n-	4261283	4695606	6309048	6194039	5796287	2909806	2501166	2743043	1574406	2808702	74	21.0014	7132-64-1
Diisobutyl phthalate	86346	94774	133257	75630	92949	78981	105167	100307	1	108617	149	21.5008	IM Diisobutyl phthalate
16:1w11c ME	4396290	3816056	3994030	3742853	4867495	1	1	1	1	1	55	22.1103	LP 16:1w11c ME
EISTR_193009-101_METB_1937.2_Hexadecanoic acid methyl ester, n-	156235712	173088048	235744208	207586448	210075920	400398528	288847392	327489472	254938304	409546880	74	22.2231	112-39-0
1-Dodecanol TMS	1	1	20340	1	1	1	1	1	1	1	243	22.7992	LP 12:0OHT
EISTR_203008-101_METB_2033.4_Heptadecanoic acid methyl ester, n-	7015332	7735267	9962815	10049456	8772793	3582156	3714387	4134398	3767570	4412640	74	23.2478	1731-92-6
EIGTMS_247006-101_CONT_2484.4_	1	1	143771	1	1	1	1	1	1	1	355	23.5255
18:1 (Isomer 2) ME	7373676	1	30795594	54081224	25879200	1	1	1	1	1	83	24.1363	LP 18:1bME
EIGTMS_212010-101_METB_2133.2_Octadecatrienoic acid methylester, 9,12,15-(Z,Z,Z	206197648	228989120	323339008	300551008	276915552	25546536	345624416	334560032	322685152	25860892	79	24.1877	301-00-8
EISTR_213005-101_METB_2132.6_Octadecanoic acid methyl ester, n-	38389336	40545592	52198152	49574124	43171140	50532212	43775100	47135544	38482516	52651536	74	24.3285	112-61-8
EIGTMS_219007-101_CONT_2197.8_	138543	1	137884	1	1	1	1	1	1	1	429	26.6471
EISTR_210010-101_METB_2100.5_Octadecadienoic acid methyl ester, 9,12-(Z,Z)-, n-	100515912	113013280	1368834	98332720	120717040	139141360	2206154	124987520	2692082	146827888	67	24.3482	112-63-0
EISTR_223004-101_ISTD (quantitative)_2241.9_Nonadecanoic acid methyl ester, n-	255072128	268164720	374326304	201013024	275395680	223705056	290725696	326166848	252016976	329754496	74	25.3655	1731-94-8
EISTR_235004-101_METB_2345.2_Eicosanoic acid methyl ester, n-	12648985	13557486	16783810	19989362	15990791	21700232	14456958	17620056	11529614	19377348	74	26.2522	1120-28-1
EIQTMS_245003-101_METB_2448.7_Heneicosanoic acid methylester, n-	1714271	1912380	2931114	2522653	2434028	2465659	1563587	1821629	1785037	2206414	74	27.1583	6064-90-0
EIGTMS_259009-101_CONT_2613.3_	99490	1	251622	1	1	1	1	1	1	1	355	25.4079
EINIST_254005-101_METB_2563.5_Docosanoic acid methyl ester, n-	17539236	18557008	23906588	23321244	22226816	30805756	20426188	22546284	17511556	29478728	74	28.0507	929-77-1
Hexadecanal_RI:1876,4	1172391	1356470	1359982	1211400	1244272	6032575	4655748	5084577	1138813	5018922	82	23.9749	629-80-1
Octadecanal_RI:2024,1	1607289	1540722	1343982	4688258	1304180	1	419084	1272260	1	1638452	82	27.5013	638-66-4
Diisooctyl phthalate	558606	552670	778771	887903	686773	283426	277926	354873	148606	264943	149	28.1378	IM Diisooctylphth
EINIST_274007-101_METB_2753.6_Tetracosanoic acid methyl ester, n-	20888656	22555528	30512536	31977884	26767496	26100012	19122448	22785812	15734761	26287524	74	29.7171	2442-49-1
EIGTMS_271010-101_CONT_2731.8_	34832	1	224814	1	1	1	1	1	1	1	73	30.4224
EINIST_283009-101_METB_2850.3_Pentacosanoic acid methyl ester, n-	2940271	3221552	5598752	5022956	3901467	1541605	1213227	1382973	1061613	1814860	74	30.4989	55373-89-2
EIMOR_230004-101_ISTD (retention time index)_2308.8_Tricosane, n-	1	632380	937371	1025092	1008965	1	1244195	1935108	1655777	4446041	57	29.7884	638-67-5
EINIST_294008-101_METB_2958.9_Hexacosanoic acid methyl ester, n-	5975766	6760880	9688752	9408985	7556461	9872661	9425955	10705575	8211958	11030709	74	31.2663	5802-82-4
EIFIEHN_332001-101_METB_3289.8_Stigmasterol (1TMS)	4768665	4011647	1938004	4081684	3969666	3086620	1791831	1912511	1	2282859	83	31.2998	14030-29-6
EIGTMS_295011-101_CONT_2972.7_	104843	1	63273	1	1	66006	1	53565	1	42883	73	29.5104
EIQTMS_338006-101_MST_3380.5_	1409133	4313109	1329199	2021354	1278311	1	1	1	1	1	218	32.8389
EISTR_190001-101_ISTD (retention time index)_1900_Nonadecane, n-	591541	1368793	1349705	1278347	1238100	1055825	1130127	1181831	924112	991972	57	24.6034	629-92-5
EIQTMS_318003-101_METB_3187_Tocopherolacetate, alpha-	29126	92680	142151	162942	81105	1	1	1	1899688	1	430	32.8381	7695-91-2
1-Docosanol TMS	18562	15579	11024	1	1	1	1	1	1	1	383	33.5009	LP 22:0 alcT
Unknown#sst_cgl_A10_RI:2731,9_RT:39,92	1	1	149188	24180	1	110960	1	1	1	56120	221	28.8291	UA10
EIQTMS_338002-101_METB_3355.5_beta-Sitosterol (1TMS)	2370612	3231719	5868490	5967425	4485354	9354465	5490665	8009804	47357352	13959830	145	33.6926
EIFIEHN_283001-101_MST_2820.8_Squalene, all-trans-	1451159	2323818	1562169	1	2752529	1	1	1	1	1	203	34.6979	111-02-4
EIMOR_250004-101_ISTD (retention time index)_2515.7_Pentacosane, n-	916977	282178	493576	1	858657	1	1230661	1902334	365237	2756269	57	27.5828	629-99-2
Docosane_RI:2200,0_RT:32,840	1	1	24319	1	63310	1	1080986	1187733	1696043	2614875	57	32.1882	ALKANM~2-N1005
Silanamine, N,N'-methanetetraylbis	9573	1	1	1	1	1	1	1	1	1	171	16.3587	1000-70-0
EIQTMS_280001-101_ISTD (retention time index)_2800_Octacosane, n-	1032993	1395506	1	1190606	1	1	1	82086	1	1	95	25.0415	630-02-4
EIGTMS_173009-101_METB_1746.7_Tetradecanoic acid methyl ester, n-	1	1	1	1	1	1	121220	106362	1	1	74	14.2072	124-10-7
14:1 ME	1	1	1	1	1	1	166431	1	1	1	75	19.5334	LP 14:1 ME
16:1w5c ME	1	1	1	1	1	5377491	3304972	4110866	1097560	5449113	55	21.9281	LP 16:1w5c ME
iso-17:0 ME	1	1	1	1	1	1	112739	1	1	1	74	22.9374	LP i17:0 ME
18:1 (Isomer 1) ME	1	39064736	1	1	1	2540871	7268968	6113569	11349150	3673009	55	24.1924	LP18:1aME
EISTR_203007-101_METB_2025.4_Heptadecan-1-ol, n- (1TMS)	1	1	1	39063	26877	1	18935	1	1	15806	313	25.7848	144363-02-0
Octacosane_RI:2800,0_RT:40,709	1	1	1	1	1	1	1159558	1	1	1	55	25.976	ALKANM~2-N1006
9-Octadecenal,_(Z)-_RI:1999,8	1	1	1	1	1	1	1551930	1981398	1	1	67	25.9787	2423-10-01
EINIST_214001-101_METB_2141.4_Caffeic acid, trans- (3TMS)	1	200785	1	1	1	1	218201	1	1	1	381	32.2385	10586-03-5
Tridecanol_TMS_RI:1677,2_RT:24,7	1	1	1	1	1	1	11733	1	17679	1	257	35.2099	0-12-2
EIQTMS_131003-101_CONT_1308.5_	1	1	1	95350	1	1	1	1	1	1	69	13.7148
EIQTMS_299003-101_METB_2991.3_Tocopherol, beta- (1TMS)	1	1	1	49090	1	1	1	1	1	1	488	32.1793
EIQTMS_342002-101_MST_3422.7_	1	1	1	426269	24673	1	1	1	1	1	218	33.1023
EINIST_120001-101_ISTD (retention time index)_1200_Dodecane, n-	1	517366	1	1	326549	1	1	1	1	363767	57	12.1083	112-40-3
EINIST_137004-101_MST_1370_Pipecolic acid (2TMS)	1	1	1	1	1	1	1	1	1	34849	156	15.9983	55255-44-2
EITTMS_132002-111_ISTD (ITR candidate)_1300.6_Isoleucine, DL- (2TMS)	1	1	1	1	1	1	1	1	1	60508	163	16.2348
iso-17:2 ME	1	1	1	1	1	401131	1	445152	1	359200	95	22.9446	LP i17:2 ME
EISTR_280001-101_ISTD (retention time index)_2800_Octacosane, n-	1	1	1	1	1	1	1	1	1	3868398	55	25.9825	630-02-4
iso-15:0 DMA	1	45294	1	1	47991	1	1	1	1	1	75	21.5431	LP i15:0DMA
EIMOR_240003-101_ISTD (retention time index)_2414.3_Tetracosane, n-	1	1	1	1	430644	1	1	116111	1	1	85	22.5404	646-31-1
EIQTMS_230004-101_ISTD (retention time index)_2308.8_Tricosane, n-	1	1	1	1	1	5058831	1	1	1	1	57	25.9805	638-67-5
16:0 cyclopropane ME	1	1	1	1	1	6580854	1	1	1	1	55	26.0295	LP 16:0cyprME
EIQTMS_250004-101_ISTD (retention time index)_2515.7_Pentacosane, n-	1	1	1	1	1	2923693	1	1	1	1	57	27.7729	629-99-2
EISTR_220001-101_ISTD (retention time index)_2200_Docosane, n-	1	1	1	1	1	79357	1	1	164994	1	85	28.4488	629-97-0
EIQTMS_270002-101_ISTD (retention time index)_2707.8_Heptacosane, n-	1	1	1	1	1	1485116	1	1	1	1	57	29.4437	593-49-7
EISTR_120001-101_ISTD (retention time index)_1200_Dodecane, n-	1	1	1	1	1	1	1	1	331247	1	57	12.1069	112-40-3
Unknown#sst_cgl_014_RI:1285,9_RT:15,55	1	1	1	1	1	1	1	1	44369	1	181	18.5693	U14
15:0 ME	1	1	1	1	1	1	1	1	162128	1	55	20.9965	LP 15:0 ME
EIQTMS_284002-101_METB_2841.8_Naringenin {BP} (3TMS)	1	1	1	1	1	1	1	1	28484	1	473	30.3708
EIQTMS_332001-101_METB_3289.8_Stigmasterol (1TMS)	1	1	1	1	1	1	1	1	23696164	1	394	32.298	14030-29-6
79.0@24.192652	204544672	215703008	294002560	288571200	11540248	270822176	292690656	21921662	266903312	277602304	79	24.1927
81.0@24.13479	8947074	95120488	285216992	125463240	151020080	32093100	70165640	94167872	211831600	65678956	81	24.1348
79.0@24.19638	58174472	9939786	255159840	13046601	89555152	16828278	20903042	329278	16666354	36205820	79	24.1964
414.0@34.089302	27570912	36543552	69361856	67715472	64023248	119157200	65064032	80619040	28938472	126963536	414	34.0893
68.0@24.116861	9074736	77436440	106798824	87783112	10657107	2461849	14659794	11173425	47324944	15771193	68	24.1169
81.0@24.096489	15727	5451078	86874624	6594469	6557947	164785	40491680	46925272	1265262	35742228	81	24.0965
57.0@4.51177	73484320	76267376	86603280	80584976	80760288	82641760	83266264	82769224	84656752	84841864	57	4.51177
264.0@24.159546	1	253060	78065184	1589879	1660352	9189612	5105156	1494705	46689	8941112	264	24.1595
400.0@33.665077	18880608	23506336	55709668	57201736	46391104	39831536	21007402	29711684	6549516	37317180	400	33.6651
647.0@35.118782	38072368	40638688	53695172	42114756	41955800	38765548	44344956	48710724	36668240	45082488	647	35.1188
412.0@33.763863	15889037	20844394	40236040	47899128	34721440	37916804	2565715	31066024	2409457	31470444	412	33.7639
396.0@33.60569	1413755	7544	47370292	26865	916764	191905	229638	2588942	123147	4707173	396	33.6057
394.0@32.616417	3756401	3089006	3165193	3066773	2720244	24672904	3710120	3765568	40411496	4142851	394	32.6164
255.0@33.345257	1829600	1449294	2354291	2329365	2006619	1916746	1388327	1776722	23719788	2641952	255	33.3453
123.0@21.46719	2973621	3220841	5418652	4193145	3857351	6934016	5429399	5860419	22917546	7266469	123	21.4672
191.0@16.99919	11515646	12681067	17303618	10524436	12225805	11402778	12338569	13947189	10653985	12832070	191	16.9992
382.0@33.19888	384973	409799	955583	713399	621272	965160	530544	816307	16794560	1978638	382	33.1989
394.0@32.28936	13514985	12999400	11573146	16188142	12952620	8739822	6961574	6556306	3830350	7943367	394	32.2894
57.0@29.192211	1417665	2204947	5166910	5412293	4401902	10470995	5805102	7945937	15783309	11780235	57	29.1922
82.0@21.89002	4478698	4632656	6306676	5986496	4991097	8827275	7021628	6142510	14449251	7127760	82	21.89
117.0@24.805271	1159148	107895	117717	8623531	7465805	14435470	12392074	13520449	118659	14386077	117	24.8053
79.0@24.32218	87013	124231	14383198	106507	106495	462531	252329	1484969	222095	407694	79	24.3222
382.0@32.10425	7449081	6608214	5854126	7412740	6873385	7840584	2720483	3328106	14379021	5880511	382	32.1043
85.0@23.624231	5169476	5425407	8947786	8044378	6375807	14230499	11650375	12145850	2124478	12547582	85	23.6242
76.0@19.8155	4966249	6032752	14131149	2711361	5407468	5002885	6926340	9755190	216168	6702793	76	19.8155
82.0@21.62043	5486008	4644657	8552849	6412396	6006229	12288458	8868700	9518986	8912429	11274985	82	21.6204
97.0@30.84079	730638	1883910	6564825	5561327	2661405	11975953	2165863	3346037	3833858	11633246	97	30.8408
123.0@21.213612	2411199	2551007	4208884	3124279	3131730	4696051	3385089	3641343	11857442	4743573	123	21.2136
123.0@23.30286	3557567	4044168	6273288	5040239	4329948	11722394	8003554	8766949	6437893	11111686	123	23.3029
74.0@28.890202	6940366	7373294	10035974	10298507	8714165	5467406	3959934	4757297	3545539	5434126	74	28.8902
74.0@33.86401	3790752	4368883	6271773	6083708	5958066	4169868	4930432	5720158	9792830	7474332	74	33.864
99.0@22.6002	3662081	3503039	6405896	5309288	4590313	9736519	7806106	8270170	647903	9170780	99	22.6002
99.0@22.337921	105059	255822	5490962	426777	4294299	9582916	7606318	7608941	1500027	9195061	99	22.3379
133.0@12.557951	6910185	7702130	8959586	6746021	7150983	6197059	7271431	7669802	315428	6724065	133	12.558
74.0@23.277327	1591988	1548237	7683439	2134903	1865569	4983217	3856347	4714256	3615278	3433591	74	23.2773
218.0@32.42393	855258	1315275	1176799	1631680	1444374	7521353	688828	2905627	3473800	3496620	218	32.4239
55.0@26.218191	2955598	2096451	6512972	7394892	5422688	1171007	133597	576340	1033644	2513046	55	26.2182
410.0@34.94994	7169253	4889455	2968889	3451967	3378233	5795190	4169246	4198718	1138213	3667862	410	34.9499
57.0@30.848532	764192	524881	1850002	1936818	4630830	4664838	850258	2136810	6993520	5542039	57	30.8485
123.0@20.91488	1399560	1389117	2226047	1991294	1678769	2883178	2339731	2513949	6896570	3293428	123	20.9149
57.0@27.48768	440419	1535541	1613165	3315376	2503405	6178502	3219466	4055124	6883610	6384604	57	27.4877
50.0@24.04231	1	16184	6812605	4678	14367	82313	1021233	39627	34756	574425	50	24.0423
93.0@26.80043	4641275	4728003	6032156	6743181	5684888	418413	390647	649999	304596	429827	93	26.8004
124.0@34.76863	5408173	3974364	1937221	4291238	2834185	6673357	2289850	4468888	2449641	3850493	124	34.7686
55.0@26.02532	238823	104335	261359	67004	179769	285277	3157601	4117846	3676162	6241234	55	26.0253
141.0@27.334919	3429472	3510372	5542875	3844714	4152175	6117922	4809646	6139528	4675940	5545636	141	27.3349
218.0@34.319088	3401445	3291840	3505553	6063159	1530252	304667	727448	392836	187784	313151	218	34.3191
85.0@27.94492	3242425	3795982	6018840	5977087	5195623	403583	400470	638352	25644	373005	85	27.9449
145.0@31.786701	5598504	4823830	3889832	5856627	4991694	1668127	884106	1112591	391275	1760392	145	31.7867
57.0@25.974728	116477	192982	372521	237915	224718	5703627	1624083	2004698	1205339	4836784	57	25.9747
394.0@32.021584	3846322	3561375	1213150	5558838	3307108	2895496	2564981	1815889	624776	2131581	394	32.0216
145.0@31.162281	4294801	5378525	1809944	3269574	2741383	2511838	1402302	1497179	1937900	1981283	145	31.1623
275.0@32.70092	476908	362059	3757815	416103	329662	794144	302289	438625	5082916	527506	275	32.7009
81.0@23.037008	2177161	1837882	2815114	2741660	2324596	5025884	3822688	4106906	2641770	5002334	81	23.037
74.0@32.70935	1981953	2336744	1067733	2817521	2760615	4852811	3355308	3477755	4922424	3996448	74	32.7094
74.0@34.728878	4510712	2927010	2337654	4833016	2893282	1398790	1101710	1187768	2586421	1647559	74	34.7289
96.0@22.107729	4789679	344155	517236	354505	4581102	3628372	4194198	4232289	1717647	4215027	96	22.1077
57.0@32.40753	1005073	982916	188608	1477680	1523588	116408	2014505	1214027	1615643	4730080	57	32.4075
81.0@24.342579	76651	314267	203688	119214	41691	4521778	1934788	111152	31091	1397778	81	24.3426
419.0@30.841732	822165	1281916	1518502	1469153	1984697	4431478	1003013	934589	2348588	4333086	419	30.8417
382.0@31.93805	2652066	1927123	1513031	4352575	1790806	1299340	1726158	549822	206821	1084557	382	31.9381
74.0@21.871431	372784	370958	136452	82352	396826	4124139	2689117	2756166	1413463	4267714	74	21.8714
270.0@34.688393	902592	730957	1335858	4263475	1686898	254777	1003564	928238	64607	798604	270	34.6884
81.0@21.62447	1916136	1705167	458302	2303116	2079461	4244062	169310	3375791	244633	3624591	81	21.6245
144.0@32.737007	1825872	993796	824809	913528	923546	2549077	695071	748507	4151579	1071862	144	32.737
109.0@21.75201	135891	92767	156105	671095	106373	64160	4106320	86452	46287	362268	109	21.752
136.0@34.44268	2636187	326758	884500	4050015	3673659	629974	433200	687057	558867	365738	136	34.4427
85.0@23.24379	1038464	1544789	2598985	1074872	898249	3960236	3317587	3478531	380961	1242647	85	23.2438
141.0@32.66738	923395	664742	752825	734495	666439	706898	948238	334124	3848841	595071	141	32.6674
67.0@24.96467	140955	1191139	1611679	1369228	1454017	3707493	93910	2834748	80709	3336479	67	24.9647
95.0@25.415329	19656	19221	28242	23193	33907	86078	55598	43299	3622047	122923	95	25.4153
68.0@21.19385	2840646	2591773	3562053	3447244	2702206	191597	174043	150219	1501920	246213	68	21.1939
79.0@25.58777	459673	370505	220508	284249	344302	961664	460739	750741	3336787	846088	79	25.5878
255.0@31.294659	3264852	2345782	1672428	1809679	117261	2226682	1117351	1152993	578312	1501786	255	31.2947
145.0@31.116522	3258755	2629975	55134	126897	2528191	1211509	16255	16148	649931	1499618	145	31.1165
380.0@31.828873	1999939	1393098	1369642	3047529	1443571	1371760	975860	988822	368732	1289602	380	31.8289
83.0@27.526112	496659	719482	836928	3009323	2018498	344608	149108	183190	251814	48094	83	27.5261
95.0@24.520458	654161	1437787	1526264	1031442	1061228	2851038	1872477	2300635	1765715	2980252	95	24.5205
277.0@22.34399	145689	941997	2967737	326514	218269	2154681	1013689	1013202	1784464	569598	277	22.344
55.0@27.81936	586261	325178	1034028	639763	1260630	2903921	616013	1919272	341422	161360	55	27.8194
79.0@24.737751	857740	913174	1854164	1359194	1424932	2345323	2546142	1959979	1696853	2710773	79	24.7378
150.0@18.16629	1461059	676948	1594065	623301	760547	783788	921806	790619	175656	2707210	150	18.1663
119.0@26.295568	2045020	1833773	2405985	2642202	2487132	281987	259284	392183	947077	268165	119	26.2956
292.0@25.99538	218826	219399	273401	345374	250001	2593059	416005	699149	1263848	1141940	292	25.9954
55.0@31.511608	1064014	1185224	528227	823754	922230	2590382	2407418	2325290	1042484	2562681	55	31.5116
81.0@21.39909	95920	1212319	1743163	1502097	1355397	2574097	1975072	1948414	1014345	2467516	81	21.3991
74.0@27.21838	348018	577066	342130	2537067	734048	1949735	261419	334830	37570	2279550	74	27.2184
123.0@21.29145	2524472	42878	154679	161691	122460	227843	269822	438964	695244	221846	123	21.2915
141.0@16.823292	1391839	1336535	2031325	1706971	1510696	2522748	1820555	2091061	1784228	1893780	141	16.8233
56.0@19.793888	1919829	1889502	2447468	86880	2119404	943345	1195547	1753592	21893	1458447	56	19.7939
57.0@29.433191	197137	143727	229178	216412	149716	2444005	37981	1671970	1439616	84790	57	29.4332
119.0@26.29954	1813371	1583349	2141092	2411475	2259554	888967	642809	661213	76353	861289	119	26.2995
82.0@28.112223	497393	93549	194255	1692236	380445	2408931	864916	803685	1737003	2172731	82	28.1122
90.0@25.596851	137391	463496	331639	861382	599577	2040507	772035	911302	550316	2283214	90	25.5969
108.0@28.371578	1074425	1237572	2005354	2170203	1809439	91386	84913	233615	16290	106889	108	28.3716
79.0@25.548801	123359	247512	298452	218431	270656	263425	311339	678416	2166003	628378	79	25.5488
218.0@34.25149	780944	620583	464380	2152326	435771	1550667	1220854	1261788	647191	926247	218	34.2515
271.0@34.39434	179815	2015926	999099	1950347	1430095	1086837	578741	987139	145702	2052940	271	34.3943
396.0@34.486103	1836222	750485	1597986	1888871	688671	1055235	307742	245976	58656	758833	396	34.4861
57.0@20.65569	112950	1395825	8042	1061637	133097	85295	43561	1873302	144957	1079012	57	20.6557
71.0@19.995487	1271627	245216	1811501	1196305	1256155	987637	205330	1471598	778260	1295663	71	19.9955
419.0@30.73248	801147	1206316	452064	938787	1770656	845947	822990	589268	196982	1038548	419	30.7325
98.0@33.5499	61004	110441	555355	230340	171130	183686	796555	718870	329314	1749112	98	33.5499
129.0@25.48862	117855	90619	55401	86468	115446	31898	237602	388161	1702708	398524	129	25.4886
71.0@24.653412	1080733	693555	1162097	959000	706543	1699652	919868	605837	274061	553125	71	24.6534
396.0@33.638283	253500	621674	896843	876712	896976	1673904	318121	158112	330613	79569	396	33.6383
79.0@25.58522	211628	56595	324819	424505	73573	374646	162337	348890	1669306	340345	79	25.5852
122.0@27.527548	205673	562327	269008	1663234	270724	1	17288	25732	1	140226	122	27.5275
259.0@34.770107	83348	15814	1529106	928246	1634389	52247	57265	54758	31001	60415	259	34.7701
392.0@32.0461	533734	380649	391582	1572712	369268	373247	817962	292402	805600	186210	392	32.0461
74.0@30.529657	79433	105794	303806	165219	128574	599914	1278458	1568307	275981	119768	74	30.5297
79.0@24.62186	313218	820282	1064611	89904	818729	1362206	1472679	1058139	936748	991865	79	24.6219
81.0@23.19643	79758	825161	988794	142927	164638	1405722	1342825	1372076	19345	196095	81	23.1964
419.0@30.82371	13014	793745	57843	22353	1405604	456491	476271	55833	212820	586358	419	30.8237
124.0@34.36577	1402009	131564	108842	1112461	95412	560352	408009	556085	77270	624700	124	34.3658
69.0@33.083767	50731	15341	4421	979484	42032	492598	532909	691913	19928	1380380	69	33.0838
75.0@18.162119	679259	13613	246464	272270	293755	652770	21762	24190	547152	1361645	75	18.1621
74.0@14.18498	954450	1018325	1155492	1324503	1106979	102376	193204	275142	67469	138108	74	14.185
215.0@25.523909	14614	12353	153915	31998	38041	74275	9471	33751	1309240	148235	215	25.5239
57.0@32.409798	389895	417647	50989	207395	391366	529214	197649	224677	103253	1282697	57	32.4098
115.0@22.430899	789886	904680	1281488	953593	964825	27006	41605	39293	502774	32282	115	22.4309
85.0@22.56599	513923	605626	1082086	974422	669969	1229028	1177491	1043447	220162	1262212	85	22.566
55.0@27.833569	107730	556259	39985	674032	638128	465548	21816	1244577	25050	591099	55	27.8336
239.0@26.586512	549514	75430	65105	908507	88436	389401	247983	199455	1209706	488206	239	26.5865
208.0@21.27665	274493	1101115	1187366	405320	412735	814374	61812	80906	583237	64813	208	21.2767
71.0@16.32152	185749	253701	259219	212609	32656	432343	37716	403328	1176643	666043	71	16.3215
71.0@22.43977	493427	901409	1171381	860339	860217	828551	532076	603934	495586	259235	71	22.4398
69.0@22.4419	441090	21236	469262	1161438	442637	77116	26137	33627	97781	87096	69	22.4419
133.0@14.732269	618654	738255	789327	687693	999960	728103	1157210	1095978	322546	1127598	133	14.7323
85.0@17.29424	800794	883071	1110024	847976	642367	836604	927354	1004314	382125	743297	85	17.2942
131.0@24.779062	76815	1103737	794273	106324	110337	522539	165986	212134	421031	896750	131	24.7791
105.0@24.506031	30208	41656	48951	43787	42424	1029798	305157	369576	338845	654430	105	24.506
292.0@25.89823	211130	197835	244090	198242	208487	1007568	654928	520111	456256	763539	292	25.8982
69.0@4.5784254	860325	969744	1	1	1	127330	1	322959	1	1	69	4.57843
211.0@33.560295	129653	283683	910092	935538	11005	606032	206753	221763	237160	210868	211	33.5603
83.0@20.60415	76413	7769	847710	14401	53509	920307	137770	120070	88906	148754	83	20.6042
74.0@24.20945	29603	1	15563	1	1	1	917240	1	1	241952	74	24.2095
107.0@33.20197	805177	671847	598371	414740	915656	112278	7289	77450	162248	594249	107	33.202
152.0@17.49281	167630	169114	250430	358151	310847	518870	598977	493986	213009	899518	152	17.4928
93.0@26.550747	423453	520135	868555	769246	731859	421779	53652	56394	65450	274354	93	26.5507
93.0@26.604212	290505	620714	866185	64304	648758	229217	344140	320092	69051	155962	93	26.6042
71.0@15.91642	178038	157533	148519	236414	231679	418091	610651	487278	76009	844876	71	15.9164
57.0@27.276001	200757	330903	308311	834460	326680	704260	97861	194171	297657	777752	57	27.276
191.0@17.24996	136849	142442	321828	104932	147763	84066	116578	124614	831661	138696	191	17.25
79.0@25.8989	28386	245187	31984	216977	175687	796739	475409	378086	360205	660851	79	25.8989
69.0@13.998199	288663	573104	628164	378061	540788	492605	527675	506267	780013	579824	69	13.9982
57.0@18.18226	35323	624470	403812	760903	549499	39958	761559	772262	72377	616539	57	18.1823
135.0@25.612543	30164	167565	1	41086	269762	376904	14162	234806	764703	19221	135	25.6125
153.0@29.07018	237891	289016	737183	740858	606945	27760	3153	134486	148650	36985	153	29.0702
57.0@18.2478	83648	99545	586893	597488	100702	140759	679133	607414	54739	582670	57	18.2478
99.0@22.36604	282694	152065	46426	349303	43638	663997	170886	543040	116955	109196	99	22.366
142.0@13.983999	417649	609661	340596	167519	353533	362853	271407	416094	607815	127563	142	13.984
396.0@34.42326	121732	9146	68084	573585	17334	54174	561842	152232	55079	220945	396	34.4233
97.0@29.34277	72581	54469	345990	128273	24235	140274	8462	565611	301786	102358	97	29.3428
201.0@25.59016	1	90358	1	1	41594	16546	1	19528	565441	1	201	25.5902
71.0@21.94729	215073	70615	102519	163379	370836	70447	182193	232647	554612	151440	71	21.9473
57.0@28.938513	446892	422400	416328	534803	80823	187952	79290	56796	43392	124243	57	28.9385
71.0@8.17012	391858	476601	520076	430239	446240	420557	434516	422206	282955	454099	71	8.17012
83.0@26.35166	514515	119107	458190	23312	495271	77497	46501	63116	50803	212041	83	26.3517
355.0@26.235977	311660	89221	193538	508602	109057	67597	27630	61398	18908	26397	355	26.236
69.0@13.794861	197329	345940	222288	341316	213396	240758	372470	378874	505952	381351	69	13.7949
109.0@21.91016	60592	37003	96500	141026	141270	30457	166394	164698	498043	4622	109	21.9102
79.0@26.067291	80592	54922	148168	229481	63735	475548	384231	21733	355248	494324	79	26.0673
365.0@31.641422	328406	103124	201956	375532	156304	12930	401512	285851	493744	131941	365	31.6414
103.0@24.75285	73002	58595	118390	35615	74436	220959	129831	149821	485994	223597	103	24.7528
450.0@33.97926	87348	64738	83666	38444	30245	91059	462716	6484	92943	131486	450	33.9793
69.0@14.14506	18454	341218	462332	110759	350373	182714	80511	153551	54039	292649	69	14.1451
128.0@12.052589	85741	132138	460891	124586	314396	304990	53688	76148	123515	44464	128	12.0526
115.0@25.43	1	1	1	1	1	1	1	1	451579	1	115	25.43
87.0@35.92659	78280	116121	201137	262865	230486	104738	122109	150583	448123	247348	87	35.9266
75.0@20.864902	11872	15648	261270	21943	31475	27571	117643	35804	446974	166398	75	20.8649
292.0@25.862549	68268	32950	46436	68869	48234	63830	442393	41737	23407	50938	292	25.8625
71.0@16.38654	118070	124507	113795	214478	203887	219257	439330	249746	67341	149472	71	16.3865
211.0@33.458893	25098	50491	151030	367874	251969	428672	78779	45228	218879	122724	211	33.4589
218.0@33.28119	357048	427331	199657	123369	88228	8977	67015	12307	14646	36763	218	33.2812
393.0@29.661652	12456	194913	427311	33571	16391	13650	10726	13681	341531	18407	393	29.6617
74.0@10.651609	329166	324633	422764	398929	327410	168864	78346	179322	56633	79186	74	10.6516
82.0@27.18111	93059	125299	37921	416854	88883	360825	45177	44410	33134	301177	82	27.1811
74.0@33.361687	134841	271286	416572	181915	376093	90743	7034	1	152245	24091	74	33.3617
80.0@23.551458	131088	7868	105623	242877	7968	238369	393059	412252	379849	288510	80	23.5515
83.0@19.462278	322520	21422	38532	319946	22801	145453	218204	408883	93504	40801	83	19.4623
440.0@35.99833	1	101740	36332	9694	1	194848	1	128518	407905	133157	440	35.9983
392.0@32.22272	99640	18763	68675	293206	191209	323882	7601	37932	192611	405915	392	32.2227
376.0@33.56585	30345	30031	35152	241460	402242	73390	25672	26947	61518	41784	376	33.5658
94.0@21.71011	42507	71152	54927	110263	88887	401603	111225	166646	162028	53871	94	21.7101
105.0@10.16622	315505	373783	398414	323028	300162	330389	325177	377358	367789	374240	105	10.1662
99.0@19.76489	222618	287008	394300	226066	257603	237482	244142	279596	129185	307260	99	19.7649
218.0@32.830517	293469	206748	212797	389795	282611	110317	56825	102990	149564	33484	218	32.8305
99.0@22.30857	23275	72518	362027	34486	374469	57229	32122	15303	6154	12682	99	22.3086
245.0@22.45051	77338	85092	139822	359000	372399	252139	308213	349160	72079	95351	245	22.4505
55.0@20.6289	58100	91227	73244	63671	87443	51844	368520	63943	273911	86790	55	20.6289
75.0@21.685452	24847	13808	88802	107200	86329	356242	57375	225534	25948	36659	75	21.6855
105.0@18.862978	118967	84527	118631	241800	135506	253085	333108	349601	53861	342904	105	18.863
95.0@31.63265	71486	61949	52749	324313	212461	12016	349017	79254	274814	67251	95	31.6327
69.0@9.7064	216994	151644	220883	195590	215614	126344	214267	146120	344461	174231	69	9.7064
74.0@15.91172	52884	151705	52605	180707	151217	341852	29542	33211	16997	333067	74	15.9117
149.0@14.483999	179280	284577	329267	209695	259136	184187	317507	337196	10236	286012	149	14.484
218.0@32.851067	336387	287455	207397	315032	245281	30612	33945	32957	66227	84681	218	32.8511
82.0@29.786768	285710	335628	146818	280076	103591	292850	158821	66362	125926	137989	82	29.7868
121.0@26.670471	11528	330166	218264	237589	21756	167247	230343	29863	250014	83512	121	26.6705
197.0@19.925402	320182	31835	290917	282526	210979	209635	36423	246481	25314	250133	197	19.9254
149.0@27.56722	62537	50902	60419	315112	272439	1	1	1	1	1	149	27.5672
69.0@22.74503	20602	34644	31150	27243	22432	25216	94765	17216	309302	21822	69	22.745
450.0@34.137856	1	34978	69844	97405	68932	53341	302529	103009	21328	110116	450	34.1379
155.0@33.0859	284608	227652	105810	301678	282063	68278	62177	99978	49811	19282	155	33.0859
189.0@32.934715	300177	212322	116480	281977	86108	81547	8289	27165	12784	41555	189	32.9347
57.0@26.891392	42704	9250	31804	17783	34514	227587	151482	166778	39036	294917	57	26.8914
275.0@23.8169	1	1	1	1	1	1	1	1	289399	1	275	23.8169
71.0@26.593573	191486	226789	285371	228849	202449	58523	168111	30218	117238	52321	71	26.5936
57.0@25.012112	49308	140389	165026	55950	122414	259243	192729	178567	133817	283371	57	25.0121
71.0@8.265739	240328	276997	250674	245073	276890	223626	244599	209671	200906	250712	71	8.26574
74.0@22.940083	210034	215233	276065	229294	179250	78800	194503	220607	62466	174245	74	22.9401
57.0@8.01123	147151	154988	271150	111806	155691	179243	133808	64798	93676	136283	57	8.01123
119.0@12.45942	212096	233109	268939	212558	215271	236603	241561	207902	211476	244070	119	12.4594
87.0@25.4556	1	1	1	1	1	1	1	1	266751	1	87	25.4556
57.0@35.412544	130609	29646	48025	116191	262951	70994	79304	142235	224376	190294	57	35.4125
75.0@8.587339	30904	21106	118030	35009	123114	262560	116096	114367	52724	214722	75	8.58734
440.0@35.93875	1	1	261858	1	1	237	1	1	1	1	440	35.9387
55.0@29.972458	209698	148493	119160	121201	138860	261716	254852	219974	120100	223298	55	29.9725
105.0@19.69534	142086	215249	260511	169203	180520	176275	230649	102473	64150	244178	105	19.6953
71.0@12.82104	248081	256723	249806	222105	239637	122947	193763	233736	231233	207503	71	12.821
148.0@14.273048	57368	57534	68111	76146	73426	256204	79209	126448	28632	107887	148	14.273
71.0@16.58403	208422	246727	255582	210774	118109	114229	68460	121401	75146	181098	71	16.584
71.0@16.43091	255456	117575	159923	143399	171751	59412	170963	92713	187664	70463	71	16.4309
221.0@31.289856	51616	116198	254511	20642	9675	76367	1	10268	48486	35369	221	31.2899
71.0@16.201008	155463	111119	254228	67946	148956	28679	48119	243433	212464	222224	71	16.201
276.0@27.746578	50546	35587	43913	13034	40245	64540	22944	57066	243892	60486	276	27.7466
79.0@25.051731	100458	93109	177337	69680	147064	181651	66345	71304	146978	240554	79	25.0517
74.0@32.087852	98698	139877	192646	222026	155515	143392	239410	86924	83246	238088	74	32.0879
75.0@25.148369	76929	42263	231984	65380	123206	60813	48276	57086	64441	213741	75	25.1484
71.0@27.461744	35344	15949	29984	229929	63728	70135	19441	26288	1	43967	71	27.4617
69.0@17.43579	69721	229434	51857	110733	88630	25652	60750	113054	103310	164833	69	17.4358
75.0@19.64715	40811	80378	86067	73523	72919	227566	116655	73460	73750	131094	75	19.6471
205.0@23.27681	10540	146778	226441	11271	25382	128839	181455	173458	13393	31951	205	23.2768
87.0@22.505379	31169	37906	40846	48493	39618	71013	64444	64879	223245	71661	87	22.5054
75.0@19.14406	83704	134278	221688	125030	122681	104239	155773	140640	63193	118448	75	19.1441
57.0@8.682967	19798	28173	29583	17129	21841	15380	20440	7952	221184	1	57	8.68297
83.0@13.6341305	64587	112131	71388	207908	63455	181136	201429	220906	49170	93908	83	13.6341
167.0@28.120441	113523	29336	46838	219482	23080	18849	170165	93582	41985	25708	167	28.1204
74.0@22.94219	142170	173097	219457	207479	166325	128187	154495	132417	192622	131364	74	22.9422
275.0@23.9286	1	1	5162	1	1	1	1	1	217529	1	275	23.9286
71.0@28.499798	47655	95112	165743	119175	216845	136652	84703	110645	47874	95108	71	28.4998
647.0@34.71245	14678	1	151830	197710	213406	19881	27029	24238	21478	23802	647	34.7124
73.0@12.84155	136828	156944	213294	184613	194147	149998	148457	64933	66759	47163	73	12.8415
259.0@22.72611	28330	113337	98159	101184	108209	47690	54135	82547	96960	210958	259	22.7261
105.0@24.583189	50441	48974	150382	64333	69097	210776	80832	96223	91416	162669	105	24.5832
74.0@12.549761	193765	92190	208492	73740	185279	164469	180567	167435	131815	178179	74	12.5498
59.0@30.22015	69547	88717	204656	123971	43982	14358	132521	53555	99842	131717	59	30.2202
365.0@31.57598	168875	43201	54204	200592	116808	1	52452	13811	22627	34386	365	31.576
150.0@14.235023	77115	107173	89147	84321	70836	195177	62245	82198	1	140333	150	14.235
75.0@18.35489	72928	78139	141106	91809	144594	21143	191969	189219	49864	179117	75	18.3549
141.0@15.6260805	28575	190819	21202	22579	17743	26957	22665	32288	18260	48029	141	15.6261
55.0@26.49653	146660	58733	188161	141767	32651	11705	4550	11079	1	21400	55	26.4965
50.0@4.540133	53717	186455	1	1	1	1	1	92138	1	1	50	4.54013
58.0@16.471401	183894	175133	90488	40875	186061	48133	52608	85652	58728	54734	58	16.4714
278.0@28.841324	16936	34746	69865	70480	184818	30085	1	805	1	44470	278	28.8413
182.0@18.429081	65286	64817	183342	18930	57410	47223	48386	59586	44356	52386	182	18.4291
121.0@33.790817	44157	52738	24814	81639	182683	39049	10088	14711	21316	1	121	33.7908
211.0@33.000923	182511	42754	56160	125863	28456	15760	1	5675	22825	19172	211	33.0009
197.0@19.861538	41265	16362	50349	181125	31217	41088	71048	42939	30826	37283	197	19.8615
69.0@9.7879095	134909	130871	156223	151977	154191	112055	145257	100373	180396	94858	69	9.78791
83.0@13.307431	178362	176958	159998	126165	147780	114235	156997	144806	34071	157307	83	13.3074
74.0@32.068565	14549	9399	27812	177500	11523	72062	60915	12956	1	95820	74	32.0686
419.0@33.23044	9617	135367	161393	44610	175375	16862	16083	12043	52640	14098	419	33.2304
166.0@18.231611	35216	44857	91153	34845	60785	27875	69418	173989	21706	158287	166	18.2316
87.0@28.66249	19744	72617	151704	122809	101734	101968	16020	115097	169971	2888	87	28.6625
103.0@24.709639	41455	13388	58533	25731	43731	157756	27944	44289	37918	168791	103	24.7096
75.0@20.72832	18809	82464	165908	77946	23741	34207	56384	127038	43108	59633	75	20.7283
83.0@20.575819	38505	147334	164320	71391	30272	38364	60087	2311	52147	142025	83	20.5758
75.0@16.78764	22345	28415	39661	41802	43259	90527	87147	103869	57921	163883	75	16.7876
261.0@29.864964	48098	93578	162567	93753	95898	99034	128618	78770	106000	26194	261	29.865
129.0@24.6044	21367	9845	48267	1	63618	21711	116146	123173	161374	68041	129	24.6044
83.0@13.45168	43217	160306	27830	72782	81365	62750	63641	91170	23457	80254	83	13.4517
71.0@12.9174595	139220	127223	148906	159293	124397	125839	130736	86700	153136	91416	71	12.9175
74.0@18.7314	97222	63255	82089	157717	124646	134495	98152	84470	43606	62967	74	18.7314
191.0@17.295467	102905	133968	157080	22203	119143	68932	109605	51771	95971	94537	191	17.2955
132.0@25.851826	37826	22646	39835	50698	32002	155854	7523	1	23877	1	132	25.8518
339.0@32.942688	154714	67742	25790	98561	73646	10520	1	1	11818	13100	339	32.9427
55.0@27.911987	39088	1	28806	43006	20445	154600	21004	17332	104898	1	55	27.912
67.0@15.972849	28049	5255	22352	38428	62801	107382	125311	149803	86970	29900	67	15.9728
221.0@21.045424	149696	132533	30658	56522	135120	44814	57405	1	7457	1	221	21.0454
57.0@30.224552	60436	54020	82113	89849	93714	133946	114920	53258	84087	149041	57	30.2246
57.0@22.964878	18748	25093	148322	32108	58642	118696	111764	119089	120107	45661	57	22.9649
129.0@24.473001	44794	38806	1	1	1	101276	115442	1	1	146852	129	24.473
85.0@16.53107	56267	60027	41093	47352	146359	56136	42964	37588	97409	51519	85	16.5311
149.0@30.54079	60079	97979	146296	81665	28642	95301	114809	124940	143270	19665	149	30.5408
113.0@22.046127	1	1	86584	92829	83125	21767	129928	144646	143216	1	113	22.0461
381.0@32.177124	21041	13532	12564	57790	61397	94724	77664	45991	1	141624	381	32.1771
197.0@19.4316	141044	33338	110794	74038	71434	94628	97538	99282	110017	120698	197	19.4316
85.0@19.045168	84092	56459	100964	30335	93229	139139	132458	49209	70124	138832	85	19.0452
168.0@16.87484	123101	130867	137980	15298	70605	104338	97184	116209	59882	65121	168	16.8748
71.0@18.596972	88576	77898	94918	136082	113978	124606	82669	83098	18792	103653	71	18.597
58.0@15.43967	34494	15373	16009	34026	36797	57568	110889	85549	75444	135441	58	15.4397
55.0@16.085241	15124	45316	13557	68373	14221	44364	132586	71753	49847	78836	55	16.0852
136.0@29.284058	95468	48053	88245	92129	131865	90054	77851	30982	72595	1	136	29.2841
87.0@22.625921	19535	23743	24730	40364	31688	79443	79353	96784	130984	1	87	22.6259
83.0@9.279699	76368	84568	130952	114582	118237	81100	102956	111114	18818	125548	83	9.2797
71.0@12.54644	72056	70221	92780	63641	94033	74122	130122	87737	26060	44439	71	12.5464
136.0@29.45437	44971	63908	129165	86721	101737	61164	23448	30168	64819	47203	136	29.4544
85.0@17.93924	30523	16321	59155	59972	42183	59087	97487	68335	40394	124737	85	17.9392
71.0@17.06727	124237	113417	110609	100184	117880	76774	76502	99848	54468	62814	71	17.0673
119.0@20.679932	28930	39272	56572	31962	29045	120692	62585	41654	30104	38163	119	20.6799
114.0@12.846343	48721	96546	119435	98266	104967	77894	84871	1	1	1	114	12.8463
149.0@30.31402	23732	19750	26261	27092	86463	103498	46379	37704	48262	119146	149	30.314
197.0@19.42479	77886	26963	66230	40674	38439	82256	90407	70425	42723	118637	197	19.4248
57.0@18.78999	37898	47513	68312	118009	63530	64082	82371	83463	47859	67754	57	18.79
614.0@31.17786	116123	20550	16884	11615	13215	11646	1	9351	24528	1	614	31.1779
75.0@7.4294224	10533	1	15335	57027	20327	73531	72375	78444	15207	113504	75	7.42942
74.0@37.233	1	1	1	1	1	1	1	1	111118	1	74	37.233
149.0@22.65979	17349	24657	106404	68860	80805	20802	32635	43207	4967	109798	149	22.6598
85.0@19.096102	46022	78762	26222	108699	44407	67802	38403	16878	42429	68599	85	19.0961
83.0@13.607849	1	56644	1	62695	1	1	53650	62008	35193	107021	83	13.6078
199.0@18.8361	29137	18908	27182	91494	55860	106677	50857	40270	39525	41248	199	18.8361
473.0@30.46098	72719	3702	60283	27137	24635	106073	42442	39405	60701	56097	473	30.461
167.0@17.58223	73823	83976	69180	39380	46265	69270	57129	38722	103412	105989	167	17.5822
120.0@9.963856	105409	1	16338	86786	18989	88076	104179	87561	65130	22084	120	9.96386
133.0@25.096006	15726	37524	62558	30677	36597	51933	32392	53691	28078	102616	133	25.096
142.0@14.192887	1	99799	79290	38362	39040	26500	53323	7095	1	13841	142	14.1929
163.0@24.465967	1	1	1	1	1	67032	10128	1	1	98426	163	24.466
119.0@12.003863	39605	14771	75223	68767	47071	81689	1	1	97539	26154	119	12.0039
75.0@13.403058	96676	73288	7335	1	26915	38674	1	46169	1	41837	75	13.4031
91.0@29.882837	19542	24387	33725	18207	94525	96554	31299	29790	9387	11595	91	29.8828
157.0@14.88166	75586	62318	95784	91347	67434	85461	69702	87655	80931	84399	157	14.8817
197.0@19.313782	32481	94241	42403	26292	34212	30043	43729	34831	26258	62180	197	19.3138
75.0@5.110467	9725	94152	15745	23877	21438	43415	34084	23477	1	41938	75	5.11047
450.0@34.044403	14617	6923	46191	94098	15578	63223	71239	4977	1	1	450	34.0444
71.0@14.36999	30526	16704	17629	31151	32702	58609	14567	46593	1	93888	71	14.37
71.0@12.720975	1	1	92588	1	41759	49030	55452	1	1	1	71	12.721
166.0@18.28528	12237	42182	39151	32298	27700	68571	35235	77796	20901	90872	166	18.2853
85.0@29.3446	1	9983	90437	73195	52382	1	1	27235	1	1	85	29.3446
83.0@17.10899	38531	37380	45303	32290	31503	34414	89993	36057	32069	73157	83	17.109
218.0@32.21752	1	1	1	16361	12749	1	89348	62089	1	13059	218	32.2175
81.0@18.554209	28708	14487	23080	35059	31850	69846	72003	62039	79124	87753	81	18.5542
83.0@16.577427	50299	86816	63784	41370	42774	20278	46379	17734	42659	26332	83	16.5774
149.0@30.124752	61570	49945	53110	43297	49731	60547	60375	58406	1	85142	149	30.1248
189.0@15.367691	84695	77590	67339	19453	10909	49295	19727	35400	20083	20197	189	15.3677
243.0@25.708166	1	18022	1	1	1	14320	1	1	84611	1	243	25.7082
211.0@33.141575	77852	84357	44172	41597	21644	1	3353	1	28844	12380	211	33.1416
205.0@21.187128	63125	65360	83538	68194	83493	56262	1	1	1	9966	205	21.1871
115.0@27.109241	1	53319	1	82786	1	57198	29632	35157	18586	67626	115	27.1092
91.0@20.856066	42709	56338	24522	45673	42906	82668	34793	21154	20992	1	91	20.8561
121.0@26.73389	82661	52261	42826	58122	58998	44579	48659	28232	33026	39885	121	26.7339
83.0@9.297861	17054	19946	73662	65432	81862	13005	34715	79224	15314	72918	83	9.29786
257.0@37.4373	1	1	1	1	1	1	1	1	80785	1	257	37.4373
68.0@16.159645	31477	61738	10623	1	40268	69976	80326	46556	34391	8143	68	16.1596
55.0@34.001827	13204	17808	22654	79331	71651	15343	8851	1	1	1	55	34.0018
105.0@7.9372	68135	79254	27736	1	14791	42645	28634	33251	46952	1	105	7.9372
57.0@10.205172	40208	78758	20171	20401	32988	50536	1	29195	1	1	57	10.2052
83.0@16.642673	32514	77901	39993	56258	38769	1	42900	33439	34595	1	83	16.6427
57.0@20.279491	77867	25676	28413	14329	50295	7392	49028	37637	46767	17619	57	20.2795
138.0@14.64889	51600	77636	21030	18136	13388	48676	28155	45717	4972	4297	138	14.6489
142.0@14.282799	1	14019	1	36197	12388	75877	1	1	1	1	142	14.2828
297.0@36.920948	1	22547	20480	25495	37630	1	19910	29551	45347	75839	297	36.9209
85.0@14.71804	21836	23947	75757	69277	47825	1	1	1	1	1	85	14.718
426.0@35.45289	26250	7971	8469	74678	20414	15081	8522	11777	38262	30640	426	35.4529
121.0@26.821312	73658	38384	16222	41155	50785	17954	20321	1	24701	40487	121	26.8213
212.0@18.98929	24007	49698	59965	72928	1129	42593	34109	40317	27195	38758	212	18.9893
165.0@31.623178	23662	36208	50182	71330	33788	1	7679	14562	23782	21065	165	31.6232
239.0@23.5124	70170	6338	1	1	5233	25478	19077	1	16108	1	239	23.5124
195.0@19.715542	69168	50191	68640	45867	67997	50586	69142	46171	16481	62759	195	19.7155
218.0@33.504734	17300	67457	49545	34307	27342	1	1	1	13507	1	218	33.5047
57.0@18.83474	415	39439	66512	45344	1	9819	6063	1240	18519	1	57	18.8347
57.0@7.10258	66100	60947	51826	51614	65645	19527	13608	46609	51313	47834	57	7.10258
99.0@26.915144	1	22591	40610	35985	35172	33343	65477	30296	1250	7162	99	26.9151
154.0@30.13455	14779	1	17919	65313	14884	29864	16825	47443	1	42944	154	30.1346
98.0@20.16395	6497	34653	7235	45529	55824	63919	37795	18613	11052	33970	98	20.1639
71.0@19.64071	46863	45028	26844	62800	63873	43367	42076	42222	34195	26995	71	19.6407
379.0@31.796587	8487	15049	11556	63829	13314	1	1	1	9498	8436	379	31.7966
91.0@9.66315	37038	63417	1	1	1	1	1	1	1	1	91	9.66315
57.0@17.70802	24676	62823	29480	18353	35144	39453	50064	15394	56149	13428	57	17.708
156.0@16.010345	50349	14640	1	8924	26442	50369	59283	62802	1207	6302	156	16.0103
591.0@34.3852	1	1	23500	16700	1	12503	46790	50582	24489	62389	591	34.3852
75.0@14.945641	33209	28236	37874	30565	39069	26648	31836	43731	62225	35366	75	14.9456
591.0@34.4444	1	1	15377	9046	1	1	18645	20954	1	61930	591	34.4444
189.0@15.886144	10991	20212	1	14915	17509	35195	32433	61516	14236	15653	189	15.8861
167.0@17.525772	30597	31607	47155	36580	25173	51772	41709	61241	45853	49292	167	17.5258
75.0@25.19055	1	1	60289	53307	51398	42794	31692	49157	31820	33193	75	25.1906
71.0@35.13409	18713	25448	18495	28386	59920	30382	47958	35258	48600	49447	71	35.1341
75.0@19.429829	26836	11695	24708	35841	34511	33005	44364	43845	15183	59701	75	19.4298
55.0@24.99906	1	1	24379	1	58862	48279	1	1	26804	28565	55	24.9991
395.0@26.451075	13460	48432	58635	35697	29255	34544	14307	25998	1	15649	395	26.4511
422.0@32.92187	3216	57608	15144	14715	19143	1	1	1	8231	854	422	32.9219
134.0@12.351186	23934	1	1	35466	49972	57410	22956	39217	1	24120	134	12.3512
71.0@28.49371	56975	22420	41053	37047	47737	18994	23204	13545	53521	41213	71	28.4937
130.0@18.22612	8193	17305	31932	18030	23271	53373	16714	56724	9581	50742	130	18.2261
71.0@14.06515	1	12506	7980	1	8819	56415	1	1	1	1	71	14.0651
166.0@22.63823	1715	19912	20980	19225	32235	55871	9102	1	1	1	166	22.6382
252.0@24.0599	1	1	1	1	1	1	55563	1	1	1	252	24.0599
141.0@28.218765	55538	21470	28392	19874	18252	15171	1	15518	1	11465	141	28.2188
155.0@17.249443	13094	38473	16826	20139	1	27618	33610	34055	44781	55138	155	17.2494
678.0@35.12823	11367	33626	4321	25646	28063	42161	44054	55071	16273	16638	678	35.1282
151.0@15.53703	15044	53549	19666	49708	23533	15464	12027	54541	32600	11754	151	15.537
83.0@16.98606	25515	37006	27979	23402	24755	28051	35655	24484	40428	53711	83	16.9861
239.0@23.043362	1	10683	53567	1	1	14370	1	5767	1	17116	239	23.0434
170.0@18.01904	19184	36909	49857	16216	32043	39367	28256	33397	3039	52690	170	18.019
74.0@6.1928887	1077	39515	40754	52594	44828	40764	42047	36867	1	4685	74	6.19289
201.0@27.096115	1	26990	6136	1	1	38661	25352	22360	1	52316	201	27.0961
69.0@17.56612	51319	18177	48082	26560	26318	34945	35537	38203	28504	28343	69	17.5661
271.0@33.63128	1	11120	1	22707	50477	33088	1	1	9237	1	271	33.6313
83.0@20.223469	34392	34795	49797	31893	32957	26962	32620	31360	25795	37156	83	20.2235
115.0@22.383326	45789	41497	49738	41761	41418	19658	20266	1	48370	1	115	22.3833
182.0@18.307089	10189	11269	14356	32727	10997	29007	26896	49435	5509	22692	182	18.3071
69.0@17.037374	1	26631	29986	1	48865	21401	30931	30229	32033	43425	69	17.0374
57.0@5.65129	44619	47930	10023	9090	17043	15397	12549	12644	12049	14296	57	5.65129
438.0@35.515553	47762	1	22684	1172	9570	19635	8261	38257	1	36625	438	35.5156
75.0@21.54472	1	1	1	47440	1	30225	46280	44351	20981	1	75	21.5447
157.0@15.769811	11521	44797	13041	6993	9207	47097	17172	16926	4581	5038	157	15.7698
87.0@20.29611	25779	31491	46911	23229	31704	37012	31014	40038	12714	33714	87	20.2961
128.0@12.04245	1	1	1	46749	1	1	1	1	42508	1	128	12.0425
149.0@30.748356	1	39280	23868	1	26228	29023	46345	16839	1	44628	149	30.7484
81.0@17.959768	17705	11618	23487	14819	18383	13676	24209	45046	1	43455	81	17.9598
367.0@31.602066	44469	1	27234	12740	1	1	1	1	1	1	367	31.6021
122.0@25.779001	22933	1	29264	29353	1	1	1	1	43972	1	122	25.779
181.0@22.1709	1	1	1	42850	1	1	1	1	1	1	181	22.1709
91.0@29.894974	1	1	1	763	41914	24029	1	1	1	5818	91	29.895
69.0@20.18899	27709	30229	41168	14617	31880	30575	24436	21809	17542	41891	69	20.189
197.0@19.27983	13537	33384	13772	11057	24024	15355	17357	15498	14914	41311	197	19.2798
83.0@16.656971	4903	40726	39396	1	25042	1	7925	6356	22965	1	83	16.657
89.0@21.33405	1	23679	1	40205	1	1	1	1	1	1	89	21.3341
127.0@25.12925	1	1	1	1	39328	1	1	1	1	26896	127	25.1292
182.0@18.568127	1	13401	38999	1121	15187	11889	13253	17924	1	9540	182	18.5681
195.0@19.524334	15391	38000	19755	16082	17678	28180	28647	29861	1	36114	195	19.5243
473.0@30.397522	13308	1	37613	15620	1821	33208	22871	13069	10955	33131	473	30.3975
105.0@7.9594	1	1	1	1	1	37355	32614	5813	1	1	105	7.9594
119.0@20.425268	18833	31862	34488	14900	28615	32824	29777	36908	9745	33648	119	20.4253
197.0@32.57975	34618	12521	15590	27105	23379	36712	31152	21952	31830	35904	197	32.5797
408.0@32.61418	11351	1	1	8698	16567	36635	1	1	1	15459	408	32.6142
259.0@33.03785	14254	29219	11812	36531	17906	1	1	1	2610	1	259	33.0378
83.0@16.975775	1	1	1	1	1	1	36171	26455	18646	25672	83	16.9758
236.0@19.43335	11838	35618	12716	15390	1	7414	2370	12141	1	23419	236	19.4334
189.0@15.5731	20112	35549	1	1	4523	1	9064	25061	1	1	189	15.5731
69.0@18.475733	1	1	7997	1	23046	35475	3775	3286	1	22433	69	18.4757
196.0@20.464954	15349	29688	18731	24037	27802	22672	28839	35469	1	32299	196	20.465
300.0@28.413609	15510	17269	26184	18585	35357	2703	9475	790	32478	33532	300	28.4136
75.0@14.957001	16360	22799	23617	15857	29204	14579	12704	34716	10722	16982	75	14.957
121.0@27.68818	20173	19780	22326	34552	18700	1	1	1	1	1	121	27.6882
56.0@17.8382	14822	31882	13827	34233	15246	33685	34491	25518	27923	33637	56	17.8382
75.0@5.1807714	14301	13241	13773	22432	1	1326	34309	29970	1	1	75	5.18077
85.0@16.9041	1	1	1	1	1	1	33670	1	1	1	85	16.9041
348.0@29.531036	4504	850	4694	1604	2656	33420	1	11870	1	31064	348	29.531
165.0@16.3345	13880	20438	9250	1	33043	18085	17838	9731	21247	1	165	16.3345
219.0@20.347887	8760	27656	17286	32930	22187	16328	24551	17944	1	25701	219	20.3479
75.0@7.2520165	1	24384	1	1	15959	16843	32411	27444	1	24840	75	7.25202
167.0@20.172813	18075	19013	32339	13148	10482	5207	19568	19066	1	1836	167	20.1728
290.0@26.63183	7585	19275	1	16748	17771	19162	32046	1	1	6631	290	26.6318
237.0@26.509527	17028	1	27851	31796	23362	11818	28351	1	1	1169	237	26.5095
116.0@9.127151	14970	16020	1	14490	1	31346	1	21572	1	24028	116	9.12715
105.0@20.814966	18257	10126	24019	1	1	30578	10584	1	14345	1	105	20.815
80.0@20.49081	7755	23719	10403	13115	14891	13026	414	30543	1	21645	80	20.4908
88.0@22.482561	11858	20689	16955	30320	20238	1	1	1	1	1	88	22.4826
614.0@31.140972	2224	16204	12776	7021	6516	1	1	5095	30103	1	614	31.141
170.0@17.503069	18155	19929	29801	16770	30100	25395	18253	16519	19057	19143	170	17.5031
457.0@30.547699	1	1	12845	1	1	7754	30036	819	2477	10037	457	30.5477
290.0@26.3325	12992	10230	7784	29785	14010	18716	1	16714	1	1	290	26.3325
55.0@15.62695	1	29516	1	1	1	1	1	14281	1	1	55	15.627
114.0@24.78305	1	1	21557	1	29258	1	1	1	1	1	114	24.783
57.0@5.6757336	21068	29244	1	1	1	19414	1	1	1	1	57	5.67573
142.0@14.9157715	4349	1	7310	2191	25477	1	5065	28937	1	3460	142	14.9158
83.0@13.151313	28762	27463	28479	26709	25712	24789	28386	1	1	25128	83	13.1513
219.0@18.140545	6680	10584	14922	11458	8071	9479	11817	14862	1	27959	219	18.1405
71.0@27.060867	1	1	1	1	1	17398	21284	1	1	27427	71	27.0609
111.0@9.6921	1	27305	1	1	1	1	1	1	1	1	111	9.6921
196.0@19.228626	1	15590	2909	1	12691	5686	16900	13747	1	27226	196	19.2286
122.0@8.490533	21530	1	1	14594	1	14061	27201	12620	26777	1	122	8.49053
75.0@17.821323	13657	1	19681	10688	12891	16840	22325	21120	13512	27097	75	17.8213
388.0@33.939747	1	8191	12635	19445	27091	11676	7335	1	1	1	388	33.9397
379.0@26.117767	22691	17785	25291	21922	27053	1	24562	20854	18386	13805	379	26.1178
187.0@17.502388	18512	26986	18346	9709	22136	7200	19324	10685	1	15495	187	17.5024
69.0@13.42905	1	1	1	1	1	8425	1	1	1	26770	69	13.4291
419.0@31.6184	1	1	26296	1	1	1	1	1	1	1	419	31.6184
97.0@30.510233	1	1	1	1	1	26271	1585	1	1	3936	97	30.5102
221.0@19.85297	14707	1	1	26167	15585	14917	16676	17969	1	17586	221	19.853
300.0@28.393229	7788	16395	25383	16890	21468	1	1	1	23440	4263	300	28.3932
379.0@26.223501	18179	14513	1	11955	25285	1	1	1	5489	1	379	26.2235
75.0@6.1870503	787	23377	14330	23832	25002	16256	1	17253	1	14912	75	6.18705
167.0@27.974876	10016	1	21834	24850	1	1	1	24179	1	1	167	27.9749
424.0@35.256176	1	15564	13995	1	23929	8366	1	7103	1	1	424	35.2562
159.0@17.375086	1	9727	11769	1	1	22638	15252	6381	23793	15233	159	17.3751
189.0@15.34795	1	23765	1	5576	1	1	10179	1	4630	1	189	15.348
75.0@20.329115	16846	1	8676	19438	13736	2498	10988	23345	1	1	75	20.3291
75.0@17.923918	12761	1441	21491	13302	1486	18596	17493	18855	798	23136	75	17.9239
181.0@19.041384	5946	10458	17343	22650	1	1	1	6216	1	21076	181	19.0414
71.0@29.093834	9737	1	22147	16148	1	1	1	1	1	1	71	29.0938
353.0@30.275	5486	1	1	1	1	4158	1	1	1	21857	353	30.275
57.0@5.1981	4466	21286	1	12324	1	1	1	1	1	1	57	5.1981
149.0@30.8672	1	1	21221	1	19691	1	18615	1	1	1	149	30.8672
121.0@28.63142	12638	1	2363	20955	3897	1	1	1172	1	1	121	28.6314
166.0@22.639801	1	855	1	992	19701	1	1	1	1	1	166	22.6398
126.0@13.97905	1	19637	1	1	1	2819	1	1	1	1	126	13.9791
69.0@17.82945	4687	1	1	1	533	1348	11088	1399	1	18915	69	17.8295
93.0@28.238634	18779	10458	1	8027	1	1	1	1	1	1	93	28.2386
193.0@16.302599	8687	18652	1	1	11550	6217	1013	657	1	1	193	16.3026
82.0@9.416766	1	1	1	14235	17748	17133	17397	15492	1	18642	82	9.41677
245.0@35.7136	1	1	18524	1	1	1	1	1	1	1	245	35.7136
57.0@8.654134	1	1	1	1	1	17130	1	18474	4329	1	57	8.65413
647.0@34.716805	1	1	16726	18212	12098	1	1	1	14711	6916	647	34.7168
140.0@17.88	1	1	1	1	1	1	1	1	1	18086	140	17.88
75.0@8.4121	17439	1	1	1	1	1	1	1	1	1	75	8.4121
374.0@33.463833	3194	12692	1	17264	1	1	1	1	1	1	374	33.4638
58.0@22.0362	1	1	1	17109	1	1	1	1	1	1	58	22.0362
374.0@33.04302	11744	8087	5302	17008	9492	1	1	1	1	1	374	33.043
133.0@27.6338	16870	1	1	11723	1	1	1	1	1	1	133	27.6338
73.0@26.1218	16266	1	1	1	1	1	1	1	1	1	73	26.1218
189.0@15.777867	1	11396	1	1	1	16135	1	6602	1	1	189	15.7779
75.0@10.33	1	1	1	1	1	1	1	15974	1	1	75	10.33
244.0@30.0606	11027	1	1	1	1	7539	1	15600	1	1	244	30.0606
167.0@17.518267	7837	1	6889	1	10826	1	15577	6947	1	2673	167	17.5183
419.0@33.2013	822	1	1	15391	11042	1	1	1	895	1	419	33.2013
346.0@27.4939	15279	1	1	1	1	1	1	1	1	1	346	27.4939
68.0@6.3261995	1	11403	10975	15126	7189	1	1	1	1	1	68	6.3262
353.0@32.5299	1	1	1	1	1	15044	1	1	1	12314	353	32.5299
242.0@23.1228	1	1	14971	1	1	1	1	1	1	1	242	23.1228
497.0@32.03208	1	1	1	10318	11143	8756	9148	1	1	14824	497	32.0321
181.0@19.019	1	1	3474	388	1	1	1	1	1	14701	181	19.019
219.0@18.1301	1	1	14089	9864	1	1	1	11952	1	9618	219	18.1301
274.0@21.79824	1396	1	4090	1	14026	1	1	3968	7679	1	274	21.7982
300.0@28.443249	1059	1	1	13585	1	1	1	1	1	1	300	28.4432
243.0@22.863924	1	7300	5731	13535	1	10812	1	1	1	1	243	22.8639
397.0@33.984234	1	1	11158	8261	13332	1	1	1	1	1	397	33.9842
614.0@31.21175	1	13160	1	1	1	1	1	1	10087	1	614	31.2117
58.0@19.1475	1	1	1	1	1	1	1	1	1	13055	58	19.1475
50.0@12.5825	1	1	13044	1	10006	1	1	1	1	1	50	12.5825
89.0@7.3687	1	1	1	1	1	12922	1	1	1	1	89	7.3687
88.0@20.258442	939	1	1717	12844	10558	1	1	2124	1	1	88	20.2584
121.0@12.7827	1	1	12742	1	1	1	1	1	1	1	121	12.7827
243.0@22.805	1	1	1	12699	1	1	1	1	1	1	243	22.805
57.0@5.3245	1	12697	1	1	1	1	1	1	1	1	57	5.3245
383.0@33.5039	1	1	1	12403	1	1	1	1	1	1	383	33.5039
367.0@32.5497	1	1	1	1	1	12330	1	1	1	1	367	32.5497
483.0@32.177	1	1	1	1	1	1	11995	1	1	1	483	32.177
221.0@19.8491	1	1	1	11970	1	1	1	1	1	1	221	19.8491
364.0@26.36235	11963	1	1	1853	1	1	1	1	1	1	364	26.3623
221.0@18.226551	1	1	11847	10070	1	1	1	1	1	1	221	18.2266
374.0@33.06675	1	1	1	11639	2435	1	1	1	1	1	374	33.0667
91.0@4.8955	1	11610	1	1	1	1	1	1	1	1	91	4.8955
200.0@20.523874	1	11187	10188	1161	10344	1	1	1	1	1	200	20.5239
108.0@28.66735	1	1	1146	10917	1	1	1	1	1	1	108	28.6673
71.0@20.21085	1	1	1	10905	1407	1	1	1	1	1	71	20.2109
95.0@27.6082	10520	1	1	1	1	1	1	1	1	1	95	27.6082
98.0@14.982667	1	1	1	1294	1	1	4242	10369	1	1	98	14.9827
508.0@35.3586	1	1	1	1	9735	1	1	1	1	1	508	35.3586
192.0@19.579226	8352	9696	1	1	1	850	1	1	1	9148	192	19.5792
614.0@31.1338	1	1	1	1	1	1	1	1	8901	1	614	31.1338
98.0@34.5254	1	1	1	1	1	1	1	8521	1	1	98	34.5254
205.0@15.8997	1	7956	1	1	1	1	1	1	1	1	205	15.8997
109.0@35.4523	1	1	1	1	7855	1	1	1	1	1	109	35.4523
349.0@29.554249	1	1	1	1	1	2338	1	1	1	7032	349	29.5542
163.0@21.0572	6981	1	1	1	1	1	1	1	1	1	163	21.0572
267.0@9.9982	1	1	1	6231	1	1	1	1	1	1	267	9.9982
85.0@18.7962	1	1	5254	1	1	1	1	1	1	1	85	18.7962
86.0@16.6582	1	4094	1	1	1	1	1	1	1	1	86	16.6582
347.0@26.652	1	1	1	1	3638	1	1	1	1	1	347	26.652
126.0@19.0318	1	1	1	1	1	1	1	1	1	3594	126	19.0318
254.0@23.4316	1	1	1	1	1	1	3560	1	1	1	254	23.4316
56.0@8.6414	1	1	1	1	1	1	1	1	3545	1	56	8.6414
555.0@34.1123	1	1	3469	1	1	1	1	1	1	1	555	34.1123
67.0@15.2824	1	1	1	3289	1	1	1	1	1	1	67	15.2824
64.0@18.4775	1	1	1	1	1	1	1	1	1	2891	64	18.4775
63.0@16.2548	1	1	1	1	2732	1	1	1	1	1	63	16.2548
253.0@28.7483	1	1	1	2643	1	1	1	1	1	1	253	28.7483
149.0@30.1137	2593	1	1	1	1	1	1	1	1	1	149	30.1137
97.0@28.5198	1	1	1	2578	1	1	1	1	1	1	97	28.5198
150.0@29.5227	1	1	1	1	1	1	1	1	1	2081	150	29.5227
83.0@26.9411	1	1	1	1	1	1375	1	1	1	1	83	26.9411
63.0@5.6064	1	1221	1	1	1	1	1	1	1	1	63	5.6064
535.0@24.8771	1	1	903	1	1	1	1	1	1	1	535	24.8771
352.0@30.5712	1	1	1	1	1	1	1	1	1	729	352	30.5712

## Sheet: Normalised
Compound Name	1B	2B	3C	4B	5B	6B	7B	8B	9B	10B	Mass	RT	CAS ID	Formula	Mean A	Mean B					A/B fold
115.0@22.430899	0.00309672	0.0033736	0.00342345	0.00474394	0.00350341	0.000120721	0.000143107	0.000120469	0.001995	9.78971e-05	115	22.4309			0.00362822	0.000495439	17.7	169.23	0.00021934	1	7.32325
16:1w11c ME	0.0172355	0.0142303	0.0106699	0.01862	0.0176746	4.47017e-09	3.43967e-09	3.06592e-09	3.96799e-09	3.03256e-09	55	22.1103	LP 16:1w11c ME		0.015686	3.59526e-09	20.7175	17.1766	0.000417932	1	4.36298e+06
58.0@15.43967	0.000135232	5.73267e-05	4.27675e-05	0.000169273	0.000133615	0.000257339	0.000381421	0.000262286	0.000299361	0.000410733	58	15.4397			0.000107643	0.000322228	50.8292	21.7589	0.00078749	1	0.334058
68.0@21.19385	0.0111366	0.00966485	0.0095159	0.0171494	0.00981209	0.000856471	0.00059865	0.000460559	0.0059596	0.000746655	68	21.1939			0.0114558	0.00172439	28.3501	137.572	0.00085874	1	6.64339
81.0@18.554209	0.000112549	5.40228e-05	6.16574e-05	0.000174412	0.000115652	0.000312224	0.000247666	0.000190206	0.000313963	0.000266116	81	18.5542			0.000103658	0.000266035	46.9067	19.275	0.000895074	1	0.389642
74.0@10.651609	0.00129048	0.00121057	0.0011294	0.00198459	0.00118887	0.000754851	0.000269484	0.000549786	0.000224719	0.000240136	74	10.6516			0.00136078	0.000407795	25.9747	57.6876	0.00155704	1	3.33693
119.0@26.295568	0.00801742	0.00683823	0.00642751	0.0131444	0.00903112	0.00126053	0.000891851	0.0012024	0.00375799	0.000813226	119	26.2956			0.00869174	0.0015852	30.9565	77.5802	0.00212262	1	5.48306
71.0@26.593573	0.000750713	0.000845708	0.000762359	0.00113848	0.00073512	0.000261608	0.000578246	9.26458e-05	0.000465199	0.000158667	71	26.5936			0.000846476	0.000311273	19.9361	65.941	0.00218487	1	2.7194
107.0@33.20197	0.00315666	0.00250535	0.00159853	0.00206325	0.00332487	0.000501902	2.50717e-05	0.000237455	0.000643798	0.0018021	107	33.202			0.00252973	0.000642064	28.7145	107.616	0.00297135	1	3.94
74.0@14.18498	0.00374188	0.00379739	0.00308686	0.00658914	0.00401959	0.000457638	0.000664558	0.000843562	0.000267716	0.000418821	74	14.185			0.00424697	0.000530459	31.8974	42.4492	0.00315763	1	8.00622
74.0@33.361687	0.000528639	0.00101164	0.00111286	0.000904991	0.00136565	0.000405637	2.41946e-05	3.06592e-09	0.000604106	7.30574e-05	74	33.3617			0.000984755	0.0002214	31.1595	121.683	0.00319367	1	4.44786
93.0@26.80043	0.0181959	0.017631	0.0161147	0.033546	0.0206426	0.00187038	0.0013437	0.00199284	0.00120863	0.00130348	93	26.8004			0.021226	0.0015438	33.3426	23.3196	0.0033622	1	13.7492
85.0@27.94492	0.0127118	0.0141554	0.0160791	0.0297348	0.018866	0.00180409	0.00137748	0.00195713	0.000101755	0.00113116	85	27.9449			0.0183094	0.00127432	37.0844	57.5712	0.00472942	1	14.368
119.0@26.29954	0.00710925	0.00590439	0.00571985	0.0119966	0.00820475	0.00397384	0.00221105	0.00202722	0.000302968	0.00261191	119	26.2995			0.00778697	0.0022254	32.8488	59.1962	0.0050045	1	3.49914
145.0@31.786701	0.0219487	0.0179883	0.0103916	0.0291356	0.0181255	0.00745681	0.00304103	0.00341111	0.00155257	0.00533849	145	31.7867			0.0195179	0.00416	34.9354	54.9075	0.00529725	1	4.69181
12:0 ME	0.0425369	0.0399865	0.041507	0.0818403	0.0494101	0.0111907	0.00838246	0.0103054	0.00610822	0.00784828	74	17.1786	LP 12:0ME		0.0510562	0.00876702	34.4389	23.0271	0.00549344	1	5.82367
218.0@32.851067	0.00131879	0.00107193	0.000554054	0.00156722	0.000890649	0.000136841	0.00011676	0.000101043	0.000262788	0.0002568	218	32.8511			0.00108053	0.000174846	36.0501	44.9571	0.00566637	1	6.17988
75.0@16.78764	8.76027e-05	0.000105961	0.000105953	0.000207957	0.000157079	0.000404671	0.000299757	0.000318454	0.00022983	0.000496985	75	16.7876			0.000132911	0.000349939	37.0924	29.4745	0.00598346	1	0.37981
93.0@26.550747	0.00166013	0.00193961	0.00232032	0.00382685	0.00265748	0.00188542	0.000184545	0.000172899	0.000259705	0.000831995	93	26.5507			0.00248088	0.000666914	33.9357	110.048	0.00688118	1	3.71994
108.0@28.371578	0.00421224	0.00461497	0.00535724	0.0107963	0.00657032	0.000408511	0.000292073	0.000716244	6.46385e-05	0.000324147	108	28.3716			0.00631022	0.000361123	42.2089	65.2946	0.00732155	1	17.4739
71.0@17.06727	0.000487066	0.000422938	0.000295488	0.000498396	0.000428039	0.000343193	0.000263142	0.000306126	0.000216128	0.000190487	71	17.0673			0.000426385	0.000263815	18.9143	23.7797	0.0081735	1	1.61623
iso-13:0 ME	0.000578605	0.000538344	0.000414748	0.000894609	0.000719605	0.000295429	0.000281155	0.000326474	0.000174556	0.000213077	74	18.5223	LP i13:0 ME		0.000629182	0.000258138	29.2438	24.1977	0.00826808	1	2.43739
205.0@21.187128	0.000247479	0.000243731	0.000223169	0.000339252	0.000303175	0.000251501	3.43967e-09	3.06592e-09	3.96799e-09	3.02225e-05	205	21.1871			0.000271361	5.63468e-05	17.7475	195	0.00849193	1	4.81591
EISTR_182011-101_METB_1840.2_Pentadecanoic acid methyl ester, n-	0.0167062	0.0175102	0.0168544	0.0308141	0.0210471	0.0130073	0.00860318	0.00840994	0.00624722	0.00851755	74	21.0014	7132-64-1		0.0205864	0.00895705	29.071	27.5546	0.00893483	1	2.29835
74.0@21.871431	0.00146148	0.00138332	0.000364527	0.000409685	0.00144093	0.0184356	0.00924967	0.00845017	0.0056086	0.0129421	74	21.8714			0.00101199	0.0109372	56.4611	45.1803	0.0104956	1	0.0925271
591.0@34.3852	3.92046e-09	3.72905e-09	6.27795e-05	8.30792e-05	3.63114e-09	5.58906e-05	0.000160942	0.00015508	9.7172e-05	0.000189198	591	34.3852			2.9174e-05	0.000131657	139.106	40.9859	0.0105481	1	0.221591
218.0@33.504734	6.7824e-05	0.000251551	0.000132358	0.000170671	9.92826e-05	4.47017e-09	3.43967e-09	3.06592e-09	5.35956e-05	3.03256e-09	218	33.5047			0.000144337	1.07219e-05	49.2536	223.534	0.0109511	1	13.4619
83.0@20.223469	0.000134832	0.000129752	0.000133031	0.000158661	0.000119671	0.000120525	0.000112202	9.61471e-05	0.000102354	0.000112678	83	20.2235			0.00013519	0.000108781	10.6301	8.79007	0.0112152	1	1.24277
EISTR_203008-101_METB_2033.4_Heptadecanoic acid methyl ester, n-	0.0275033	0.0288452	0.0266153	0.0499941	0.0318552	0.0160129	0.0127763	0.0126757	0.0149497	0.0133816	74	23.2478	1731-92-6		0.0329626	0.0139592	29.5046	10.4911	0.0112896	1	2.36135
EINIST_283009-101_METB_2850.3_Pentacosanoic acid methyl ester, n-	0.0115272	0.0120133	0.0149569	0.0249882	0.0141668	0.00689124	0.0041731	0.00424008	0.00421247	0.00550367	74	30.4989	55373-89-2		0.0155305	0.00500411	35.2726	23.8798	0.0113179	1	3.10354
121.0@27.68818	7.90874e-05	7.37606e-05	5.96432e-05	0.000171889	6.79023e-05	4.47017e-09	3.43967e-09	3.06592e-09	3.96799e-09	3.03256e-09	121	27.6882			9.04566e-05	3.59526e-09	50.9536	17.1766	0.0117986	1	25160
79.0@24.737751	0.00336274	0.00340527	0.00495334	0.00676172	0.00517413	0.010484	0.00875788	0.00600913	0.00673309	0.00822058	79	24.7378			0.00473144	0.00804094	29.8885	21.8554	0.0118927	1	0.588419
16:1w5c ME	3.92046e-09	3.72905e-09	2.67147e-09	4.9748e-09	3.63114e-09	0.0240383	0.011368	0.0126036	0.0043551	0.0165248	55	21.9281	LP 16:1w5c ME		3.78538e-09	0.0137779	21.7071	52.4382	0.01301	1	2.74742e-07
88.0@22.482561	4.64888e-05	7.71503e-05	4.52947e-05	0.000150836	7.3487e-05	4.47017e-09	3.43967e-09	3.06592e-09	3.96799e-09	3.03256e-09	88	22.4826			7.86514e-05	3.59526e-09	54.637	17.1766	0.0149457	1	21876.4
Diisooctyl phthalate	0.00218999	0.00206093	0.00208046	0.00441714	0.00249377	0.00126696	0.000955973	0.00108801	0.000589667	0.000803455	149	28.1378	IM Diisooctylphth		0.00264846	0.000940814	37.8999	27.6378	0.0169596	1	2.81507
95.0@24.520458	0.00256461	0.00536158	0.00407736	0.00513122	0.00385347	0.0127446	0.0064407	0.00705355	0.00700633	0.00903779	95	24.5205			0.00419765	0.0084566	26.704	30.6431	0.0173813	1	0.496375
80.0@23.551458	0.000513925	2.93402e-05	0.000282168	0.00120826	2.89329e-05	0.00106555	0.00135199	0.00126393	0.00150724	0.000874924	80	23.5515			0.000412526	0.00121273	118.412	20.3877	0.0173917	1	0.340164
71.0@16.58403	0.00081711	0.000920058	0.000682779	0.00104856	0.00042887	0.000510623	0.00023548	0.000372205	0.000298178	0.00054919	71	16.584			0.000779475	0.000393135	30.4851	34.2371	0.0181379	1	1.98271
55.0@31.511608	0.00417142	0.00441976	0.00141114	0.00409801	0.00334875	0.0115795	0.00828072	0.00712914	0.00413656	0.00777148	55	31.5116			0.00348982	0.00777947	35.2119	34.2423	0.0186899	1	0.448593
211.0@33.141575	0.000305216	0.000314572	0.000118004	0.000206937	7.85924e-05	4.47017e-09	1.15332e-05	3.06592e-09	0.000114453	3.75431e-05	211	33.1416			0.000204664	3.27073e-05	52.1685	147.369	0.0187149	1	6.25745
155.0@33.0859	0.00111579	0.000848926	0.000282668	0.00150079	0.00102421	0.000305214	0.000213868	0.000306524	0.000197649	5.84738e-05	155	33.0859			0.000954477	0.000216346	46.6139	46.9725	0.0189249	1	4.41181
55.0@26.02532	0.000936296	0.000389071	0.000698212	0.000333332	0.000652766	0.00127524	0.0108611	0.012625	0.014587	0.0189269	55	26.0253			0.000601935	0.011655	40.7875	56.0641	0.0193403	1	0.0516459
85.0@14.71804	8.56072e-05	8.92996e-05	0.000202382	0.000344639	0.000173659	4.47017e-09	3.43967e-09	3.06592e-09	3.96799e-09	3.03256e-09	85	14.718			0.000179118	3.59526e-09	59.0709	17.1766	0.0193468	1	49820.5
74.0@28.890202	0.0272094	0.0274954	0.0268108	0.051233	0.0316423	0.0244402	0.0136209	0.0145855	0.0140687	0.0164793	74	28.8902			0.0328782	0.0166389	31.7673	27.0146	0.021522	1	1.97598
74.0@22.940083	0.00082343	0.000802615	0.000737498	0.00114069	0.000650882	0.00035225	0.000669026	0.000676362	0.000247864	0.000528408	74	22.9401			0.000831023	0.000494782	22.3475	38.5794	0.0224021	1	1.67957
57.0@7.10258	0.000259142	0.000227274	0.000138451	0.000256769	0.000238366	8.7289e-05	4.6807e-05	0.000142899	0.000203609	0.000145059	57	7.10258			0.000224001	0.000125133	22.1471	48.0129	0.022697	1	1.7901
394.0@32.28936	0.052985	0.0484754	0.0309173	0.0805328	0.0470328	0.0390685	0.0239455	0.0201011	0.0151988	0.0240887	394	32.2894			0.0519886	0.0244805	34.6319	36.4551	0.0229071	1	2.12367
153.0@29.07018	0.000932642	0.00107776	0.00196936	0.00368562	0.0022039	0.000124092	1.08453e-05	0.000412323	0.000589841	0.000112159	153	29.0702			0.00197386	0.000249852	55.9021	96.7813	0.0233553	1	7.9001
55.0@26.49653	0.000574975	0.000219018	0.000502666	0.000705263	0.00011856	5.23234e-05	1.56505e-05	3.39673e-05	3.96799e-09	6.48968e-05	55	26.4965			0.000424096	3.33684e-05	58.1657	79.0168	0.0235215	1	12.7095
83.0@16.975775	3.92046e-09	3.72905e-09	2.67147e-09	4.9748e-09	3.63114e-09	4.47017e-09	0.000124416	8.11088e-05	7.39871e-05	7.78519e-05	83	16.9758			3.78538e-09	7.14737e-05	21.7071	62.7679	0.0235386	1	5.29619e-05
374.0@33.04302	4.60419e-05	3.01568e-05	1.41641e-05	8.46114e-05	3.44668e-05	4.47017e-09	3.43967e-09	3.06592e-09	3.96799e-09	3.03256e-09	374	33.043			4.18882e-05	3.59526e-09	63.2057	17.1766	0.0240683	1	11651
67.0@15.972849	0.000109965	1.95962e-05	5.97126e-05	0.000191172	0.000228039	0.000480016	0.000431028	0.000459283	0.000345096	9.06735e-05	67	15.9728			0.000121697	0.000361219	71.7997	44.2203	0.0249282	1	0.336906
EIQTMS_338006-101_MST_3380.5_	0.00552445	0.0160838	0.00355091	0.0100558	0.00464172	4.47017e-09	3.43967e-09	3.06592e-09	3.96799e-09	3.03256e-09	218	32.8389			0.00797134	3.59526e-09	64.8134	17.1766	0.0260543	1	2.21718e+06
221.0@21.045424	0.000586877	0.000494222	8.19018e-05	0.000281186	0.00049064	0.000200326	0.000197454	3.06592e-09	2.95893e-05	3.03256e-09	221	21.0454			0.000386965	8.54752e-05	52.7189	121.954	0.0260848	1	4.52723
57.0@27.48768	0.00172664	0.00572611	0.00430952	0.0164933	0.00909021	0.027619	0.0110739	0.0124327	0.0273141	0.0193617	57	27.4877			0.00746916	0.0195603	76.3436	40.249	0.0261571	1	0.381854
379.0@26.223501	7.127e-05	5.41197e-05	2.67147e-09	5.94738e-05	9.18134e-05	4.47017e-09	3.43967e-09	3.06592e-09	2.17803e-05	3.03256e-09	379	26.2235			5.53359e-05	4.35886e-06	61.7139	223.427	0.0263342	1	12.695
79.0@25.8989	0.000111286	0.000914315	8.54442e-05	0.00107942	0.000637944	0.00356156	0.00163525	0.00115918	0.00142929	0.00200407	79	25.8989			0.000565681	0.00195787	80.4192	48.4235	0.0265942	1	0.288927
57.0@26.891392	0.000167419	3.44937e-05	8.49633e-05	8.84669e-05	0.000125325	0.00101735	0.000521048	0.000511327	0.000154894	0.000894353	57	26.8914			0.000100134	0.000619795	49.5242	55.3695	0.026813	1	0.161559
79.0@24.62186	0.00122796	0.00305887	0.00284407	0.000447255	0.00297292	0.00608929	0.00506553	0.00324416	0.003717	0.00300789	79	24.6219			0.00211022	0.00422478	56.701	31.0508	0.0288824	1	0.499486
218.0@32.830517	0.00115053	0.000770974	0.00056848	0.00193915	0.0010262	0.000493136	0.000195459	0.000315759	0.000593468	0.000101542	218	32.8305			0.00109107	0.000339873	48.1191	59.9457	0.0294013	1	3.21022
57.0@25.012112	0.00019331	0.000523518	0.000440861	0.00027834	0.000444502	0.00115886	0.000662924	0.000547471	0.000530984	0.000859339	57	25.0121			0.000376106	0.000751916	36.0597	34.9138	0.0294523	1	0.500197
159.0@17.375086	3.92046e-09	3.62725e-05	3.14405e-05	4.9748e-09	3.63114e-09	0.000101196	5.24618e-05	1.95636e-05	9.44103e-05	4.6195e-05	159	17.3751			1.35451e-05	6.27653e-05	137.468	54.761	0.0296737	1	0.215806
123.0@23.30286	0.0139473	0.0150809	0.0167589	0.0250742	0.0157226	0.0524011	0.0275296	0.0268787	0.0255455	0.0336968	123	23.3029			0.0173168	0.0332103	25.7256	33.6529	0.0299843	1	0.521427
292.0@25.89823	0.000827727	0.000737737	0.000652078	0.000986215	0.000757045	0.004504	0.00225274	0.00159462	0.00181042	0.00231548	292	25.8982			0.00079216	0.00249545	15.8099	46.5879	0.0301381	1	0.317442
339.0@32.942688	0.00060655	0.000252613	6.88971e-05	0.000490321	0.000267419	4.70262e-05	3.43967e-09	3.06592e-09	4.68937e-05	3.97265e-05	339	32.9427			0.00033716	2.67306e-05	62.9184	91.9423	0.0301797	1	12.6133
83.0@16.577427	0.000197195	0.000323741	0.000170397	0.000205808	0.000155318	9.06461e-05	0.000159528	5.43709e-05	0.00016927	7.98533e-05	83	16.5774			0.000210492	0.000110734	31.581	45.9175	0.0303038	1	1.90088
259.0@33.03785	5.58822e-05	0.000108959	3.15554e-05	0.000181734	6.50192e-05	4.47017e-09	3.43967e-09	3.06592e-09	1.03564e-05	3.03256e-09	259	33.0378			8.86301e-05	2.07409e-06	66.6766	223.229	0.030384	1	42.732
EIFIEHN_283001-101_MST_2820.8_Squalene, all-trans-	0.00568921	0.00866564	0.00417328	4.9748e-09	0.00999482	4.47017e-09	3.43967e-09	3.06592e-09	3.96799e-09	3.03256e-09	203	34.6979	111-02-4		0.00570459	3.59526e-09	69.0488	17.1766	0.0317224	1	1.5867e+06
99.0@22.337921	0.00041188	0.000953973	0.0146689	0.00212313	0.0155932	0.0428373	0.0261632	0.0233284	0.00595209	0.0278846	99	22.3379			0.00675022	0.0252331	113.812	52.1705	0.0326586	1	0.267514
EISTR_193009-101_METB_1937.2_Hexadecanoic acid methyl ester, n-	0.612516	0.645454	0.629783	1.0327	0.762815	1.78985	0.993539	1.00406	1.01159	1.24198	74	22.2231	112-39-0		0.736654	1.2082	23.8507	28.2463	0.0335325	1	0.609711
218.0@33.28119	0.00139979	0.00159354	0.000533377	0.000613736	0.000320368	4.01287e-05	0.000230509	3.77322e-05	5.81151e-05	0.000111486	218	33.2812			0.000892163	9.55943e-05	63.4758	84.7973	0.0338561	1	9.3328
57.0@29.192211	0.0055579	0.00822236	0.0138032	0.0269251	0.0159839	0.0468071	0.0199676	0.0243616	0.062628	0.0357243	57	29.1922			0.0140985	0.0378977	58.8794	45.711	0.0339196	1	0.372014
Docosane_RI:2200,0_RT:32,840	3.92046e-09	3.72905e-09	6.49674e-05	4.9748e-09	0.000229887	4.47017e-09	0.00371823	0.00364149	0.00672988	0.00792976	57	32.1882	ALKANM~2-N1005		5.89735e-05	0.00440387	168.887	70.2529	0.0347945	1	0.0133913
Hexadecanal_RI:1876,4	0.00459631	0.00505835	0.00363315	0.00602648	0.00451812	0.0269666	0.0160142	0.0155889	0.00451879	0.0152202	82	23.9749	629-80-1		0.00476648	0.0156617	18.3134	50.7085	0.0368835	1	0.304339
189.0@32.934715	0.00117683	0.00079176	0.000311172	0.00140278	0.00031267	0.000364529	2.85114e-05	8.32856e-05	5.07267e-05	0.000126018	189	32.9347			0.000799043	0.000130614	62.0045	103.983	0.036939	1	6.11758
218.0@34.319088	0.0133352	0.0122754	0.00936497	0.030163	0.00555656	0.00136191	0.00250218	0.0012044	0.000745124	0.000949649	218	34.3191			0.014139	0.00135265	66.8482	50.6153	0.0387511	1	10.4528
55.0@26.218191	0.0115873	0.00781777	0.0173992	0.0367881	0.0196905	0.0052346	0.000459529	0.00176701	0.00410149	0.00762096	55	26.2182			0.0186566	0.00383672	59.8585	73.7589	0.0391723	1	4.86264
82.0@21.62043	0.0215077	0.0173202	0.0228486	0.0319004	0.0218095	0.0549315	0.0305054	0.0291844	0.0353644	0.0341921	82	21.6204			0.0230773	0.0368356	23.2462	28.3179	0.0395766	1	0.626494
73.0@12.84155	0.000536429	0.000585252	0.000569808	0.000918413	0.000704975	0.000670517	0.000510643	0.000199079	0.000264899	0.000143025	73	12.8415			0.000662975	0.000357632	23.579	62.6965	0.0404521	1	1.85379
57.0@28.938513	0.00175202	0.00157515	0.00111221	0.00266054	0.00029348	0.000840178	0.000272731	0.000174132	0.000172179	0.000376774	57	28.9385			0.00147868	0.000367199	58.7606	75.5731	0.0432899	1	4.02692
EIFIEHN_332001-101_METB_3289.8_Stigmasterol (1TMS)	0.0186954	0.0149596	0.00517731	0.0203056	0.0144144	0.0137977	0.0061633	0.0058636	3.96799e-09	0.0069229	83	31.2998	14030-29-6		0.0147105	0.00654951	39.9597	74.8738	0.045249	1	2.24604
167.0@17.525772	0.000119954	0.000117864	0.000125973	0.000181978	9.14067e-05	0.00023143	0.000143465	0.00018776	0.000181944	0.000149481	167	17.5258			0.000127435	0.000178816	26.093	19.709	0.0452667	1	0.712662
75.0@17.821323	5.35417e-05	3.72905e-09	5.25771e-05	5.31707e-05	4.6809e-05	7.52777e-05	7.67906e-05	6.47521e-05	5.36154e-05	8.21733e-05	75	17.8213			4.12205e-05	7.05218e-05	56.2917	16.1177	0.0455603	1	0.584506
187.0@17.502388	7.25756e-05	0.000100632	4.90107e-05	4.83004e-05	8.03789e-05	3.21852e-05	6.64682e-05	3.27593e-05	3.96799e-09	4.69895e-05	187	17.5024			7.01795e-05	3.56812e-05	31.5736	68.2093	0.0474107	1	1.96685
68.0@6.3261995	3.92046e-09	4.25224e-05	2.93193e-05	7.52489e-05	2.61043e-05	4.47017e-09	3.43967e-09	3.06592e-09	3.96799e-09	3.03256e-09	68	6.3262			3.46397e-05	3.59526e-09	79.2183	17.1766	0.047713	1	9634.84
155.0@17.249443	5.13345e-05	0.000143468	4.49501e-05	0.000100188	3.63114e-09	0.000123457	0.000115607	0.00010441	0.00017769	0.000167209	155	17.2494			6.79887e-05	0.000137675	81.1093	23.7296	0.0479825	1	0.493836
141.0@28.218765	0.000217734	8.00627e-05	7.58483e-05	9.88692e-05	6.62755e-05	6.7817e-05	3.43967e-09	4.75769e-05	3.96799e-09	3.47683e-05	141	28.2188			0.000107758	3.00339e-05	58.1021	99.3495	0.0480273	1	3.58788
105.0@24.506031	0.000118429	0.000155337	0.000130771	0.000217832	0.000154047	0.00460337	0.00104964	0.00113309	0.00134453	0.0019846	105	24.506			0.000155283	0.00202305	24.6758	73.5646	0.0484725	1	0.0767572
136.0@29.45437	0.000176307	0.000238316	0.00034506	0.00043142	0.000369421	0.000273414	8.06533e-05	9.24925e-05	0.000257201	0.000143146	136	29.4544			0.000312105	0.000169381	33.0239	53.6307	0.0491873	1	1.84262
81.0@23.037008	0.00853547	0.00685356	0.00752048	0.0136392	0.00844093	0.0224666	0.0131488	0.0125914	0.0104825	0.0151699	81	23.037			0.00899793	0.0147718	29.8453	31.2348	0.0492506	1	0.609128
114.0@12.846343	0.000191009	0.000360025	0.000319067	0.000488854	0.00038115	0.0003482	0.000291928	3.06592e-09	3.96799e-09	3.03256e-09	114	12.8463			0.000348021	0.000128028	31.0029	137.806	0.0509687	0	2.71833
71.0@12.82104	0.000972592	0.000957333	0.000667348	0.00110493	0.000870155	0.000549594	0.00066648	0.000716615	0.000917529	0.000629265	71	12.821			0.000914471	0.000695897	17.6769	19.8414	0.0513203	0	1.31409
115.0@22.383326	0.000179514	0.000154744	0.000132873	0.000207753	0.000150395	8.78746e-05	6.97083e-05	3.06592e-09	0.000191932	3.03256e-09	115	22.3833			0.000165056	6.99041e-05	17.6351	113.062	0.0521575	0	2.36117
152.0@17.49281	0.000657187	0.000630635	0.000669015	0.00178173	0.00112873	0.00231944	0.00206028	0.00151452	0.000845217	0.00272784	152	17.4928			0.000973459	0.00189346	51.0452	38.7008	0.0529314	0	0.514117
129.0@24.6044	8.37685e-05	3.67125e-05	0.000128944	4.9748e-09	0.000231006	9.70519e-05	0.000399504	0.000377638	0.00064033	0.000206338	129	24.6044			9.60871e-05	0.000344172	93.3631	60.2427	0.0535202	0	0.279183
419.0@33.23044	3.77031e-05	0.00050479	0.000431156	0.000221926	0.000636811	7.5376e-05	5.53202e-05	3.69228e-05	0.000208875	4.2753e-05	419	33.2304			0.000366477	8.38494e-05	64.7713	85.1866	0.0541381	0	4.37066
200.0@20.523874	3.92046e-09	4.17169e-05	2.72169e-05	5.77575e-06	3.75605e-05	4.47017e-09	3.43967e-09	3.06592e-09	3.96799e-09	3.03256e-09	200	20.5239			2.24548e-05	3.59526e-09	83.4379	17.1766	0.0552578	0	6245.67
57.0@25.974728	0.000456643	0.00071964	0.000995177	0.00118358	0.000815982	0.0254962	0.00558631	0.00614623	0.00478277	0.0146678	57	25.9747			0.000834205	0.0113359	33.0464	78.2276	0.0570598	0	0.0735898
75.0@7.4294224	4.12942e-05	3.72905e-09	4.09669e-05	0.000283698	7.38102e-05	0.000328696	0.000248946	0.000240503	6.03412e-05	0.000344208	75	7.42942			8.79546e-05	0.000244539	127.921	46.1664	0.0592943	0	0.359676
74.0@34.728878	0.0176841	0.010915	0.00624496	0.0240433	0.0105059	0.00625283	0.00378952	0.0036416	0.0102629	0.00499632	74	34.7289			0.0138786	0.00578863	50.4672	46.8892	0.0593022	0	2.39757
165.0@31.623178	9.27659e-05	0.000135021	0.00013406	0.000354853	0.000122689	4.47017e-09	2.64132e-05	4.46459e-05	9.43667e-05	6.38809e-05	165	31.6232			0.000167878	4.58622e-05	63.0868	78.3143	0.0596091	0	3.66048
74.0@32.70935	0.00777017	0.00871384	0.00285241	0.0140166	0.0100242	0.0216929	0.0115411	0.0106625	0.0195321	0.0121195	74	32.7094			0.00867544	0.0151096	46.4931	33.8035	0.0597911	0	0.574167
83.0@16.642673	0.00012747	0.000290497	0.00010684	0.000279872	0.000140776	4.47017e-09	0.000147562	0.000102521	0.000137272	3.03256e-09	83	16.6427			0.000189091	7.74726e-05	46.8717	93.79	0.0623611	0	2.44075
57.0@22.964878	7.35008e-05	9.35731e-05	0.000396237	0.000159731	0.000212937	0.000530591	0.000384431	0.000365117	0.000476583	0.00013847	57	22.9649			0.000187196	0.000379038	69.0375	39.701	0.0633019	0	0.49387
167.0@20.172813	7.08623e-05	7.09005e-05	8.63925e-05	6.54087e-05	3.80616e-05	2.32762e-05	6.73074e-05	5.84547e-05	3.96799e-09	5.56778e-06	167	20.1728			6.63251e-05	3.0922e-05	26.5878	98.8758	0.0633609	0	2.14492
1-Pentadecanol	0.00135271	0.000602167	0.001136	0.00262925	0.000482321	0.00491102	0.0168852	0.0209854	0.00602366	0.00301105	97	23.5235	LP 15:0 alc		0.00124049	0.0103633	69.0461	77.4936	0.0635888	0	0.119701
58.0@16.471401	0.000720949	0.00065308	0.000241736	0.000203345	0.000675613	0.000215163	0.000180954	0.000262602	0.000233032	0.000165984	58	16.4714			0.000498945	0.000211547	50.8805	18.4495	0.063828	0	2.35855
396.0@34.486103	0.00719883	0.0027986	0.00426897	0.00939676	0.00250066	0.00471708	0.00105853	0.000754142	0.000232746	0.00230121	396	34.4861			0.00523276	0.00181274	56.9498	98.9119	0.0663924	0	2.88666
365.0@31.57598	0.000662068	0.000161099	0.000144804	0.000997905	0.000424146	4.47017e-09	0.000180417	4.23434e-05	8.97836e-05	0.000104278	365	31.576			0.000478004	8.33653e-05	75.3225	81.6425	0.0694376	0	5.73385
145.0@31.162281	0.0168376	0.0200568	0.0048352	0.0162655	0.00995434	0.0112283	0.00482345	0.00459022	0.00768956	0.00600836	145	31.1623			0.0135899	0.00686799	44.969	39.7386	0.0695371	0	1.97873
71.0@27.060867	3.92046e-09	3.72905e-09	2.67147e-09	4.9748e-09	3.63114e-09	7.7772e-05	7.32099e-05	3.06592e-09	3.96799e-09	8.3174e-05	71	27.0609			3.78538e-09	4.68326e-05	21.7071	91.5904	0.0711178	0	8.0828e-05
79.0@26.067291	0.000315958	0.000204807	0.000395826	0.00114162	0.000231431	0.00212578	0.00132163	6.66315e-05	0.00140962	0.00149907	79	26.0673			0.000457929	0.00128455	85.0556	58.4387	0.0714455	0	0.356491
71.0@15.91642	0.000697991	0.000587449	0.000396763	0.00117611	0.000841259	0.00186894	0.00210044	0.00149395	0.000301603	0.00256214	71	15.9164			0.000739915	0.00166541	39.5934	51.3391	0.0714574	0	0.444283
121.0@26.821312	0.000288773	0.000143136	4.33365e-05	0.000204738	0.000184407	8.02575e-05	6.98975e-05	3.06592e-09	9.80132e-05	0.000122779	121	26.8213			0.000172878	7.41901e-05	51.9353	62.0885	0.0716209	0	2.33021
74.0@30.529657	0.000311414	0.000394511	0.000811607	0.000821932	0.00046687	0.00268172	0.00439747	0.0048083	0.00109509	0.000363204	74	30.5297			0.000561267	0.00266916	42.7011	73.412	0.0734916	0	0.210279
259.0@34.770107	0.000326762	5.89712e-05	0.00408495	0.00461784	0.00593469	0.000233553	0.000196973	0.000167883	0.000123012	0.000183212	259	34.7701			0.00300464	0.000180927	88.3735	22.3771	0.0761571	0	16.607
103.0@24.75285	0.000286201	0.000218504	0.000316275	0.000177178	0.000270287	0.000987725	0.000446576	0.000459339	0.00192842	0.000678071	103	24.7528			0.000253689	0.000900026	21.8954	68.3645	0.0783866	0	0.281869
300.0@28.393229	3.05325e-05	6.11378e-05	6.78098e-05	8.40244e-05	7.79533e-05	4.47017e-09	3.43967e-09	3.06592e-09	9.30096e-05	1.29278e-05	300	28.3932			6.42916e-05	2.11897e-05	32.4223	191.304	0.0790682	0	3.0341
397.0@33.984234	3.92046e-09	3.72905e-09	2.98082e-05	4.10968e-05	4.84103e-05	4.47017e-09	3.43967e-09	3.06592e-09	3.96799e-09	3.03256e-09	397	33.9842			2.38646e-05	3.59526e-09	95.4029	17.1766	0.0790784	0	6637.8
EIQTMS_280001-101_ISTD (retention time index)_2800_Octacosane, n-	0.00404981	0.00520391	2.67147e-09	0.00592303	3.63114e-09	4.47017e-09	3.43967e-09	0.000251669	3.96799e-09	3.03256e-09	95	25.0415	630-02-4		0.00303535	5.03367e-05	93.9039	223.59	0.0791823	0	60.3009
iso-17:2 ME	3.92046e-09	3.72905e-09	2.67147e-09	4.9748e-09	3.63114e-09	0.00179312	3.43967e-09	0.0013648	3.96799e-09	0.0010893	95	22.9446	LP i17:2 ME		3.78538e-09	0.000849445	21.7071	95.9423	0.0801968	0	4.4563e-06
85.0@17.93924	0.000119664	6.08618e-05	0.000158031	0.000298349	0.000153172	0.000264129	0.000335323	0.000209509	0.000160283	0.000378272	85	17.9392			0.000158016	0.000269503	55.3757	33.0426	0.080927	0	0.586321
211.0@33.000923	0.000715527	0.000159432	0.00015003	0.000626144	0.000103328	7.04499e-05	3.43967e-09	1.73991e-05	9.05693e-05	5.81402e-05	211	33.0009			0.000350892	4.73124e-05	83.9401	79.4834	0.0821203	0	7.41649
121.0@26.73389	0.000324069	0.000194884	0.000114408	0.000289145	0.00021423	0.000199276	0.000167371	8.65569e-05	0.000131047	0.000120954	121	26.7339			0.000227347	0.000141041	36.2416	30.8166	0.0831843	0	1.61193
149.0@27.56722	0.000245174	0.000189816	0.000161407	0.00156762	0.000989264	4.47017e-09	3.43967e-09	3.06592e-09	3.96799e-09	3.03256e-09	149	27.5672			0.000630656	3.59526e-09	99.329	17.1766	0.0875327	0	175413
395.0@26.451075	5.27694e-05	0.000180605	0.000156641	0.000177586	0.000106229	0.000154418	4.92113e-05	7.97077e-05	3.96799e-09	4.74565e-05	395	26.4511			0.000134766	6.61594e-05	40.5596	86.1245	0.0880126	0	2.03699
85.0@29.3446	3.92046e-09	3.72271e-05	0.000241599	0.000364131	0.000190206	4.47017e-09	3.43967e-09	8.35002e-05	3.96799e-09	3.03256e-09	85	29.3446			0.000166633	1.6703e-05	89.8638	223.557	0.0880299	0	9.97625
201.0@27.096115	3.92046e-09	0.000100647	1.63921e-05	4.9748e-09	3.63114e-09	0.000172821	8.72025e-05	6.85539e-05	3.96799e-09	0.000158651	201	27.0961			2.34103e-05	9.74466e-05	186.908	72.313	0.0880674	0	0.240238
71.0@29.093834	3.81735e-05	3.72905e-09	5.9165e-05	8.03331e-05	3.63114e-09	4.47017e-09	3.43967e-09	3.06592e-09	3.96799e-09	3.03256e-09	71	29.0938			3.55358e-05	3.59526e-09	100.454	17.1766	0.0900367	0	9884.07
141.0@27.334919	0.0134451	0.0130904	0.0148076	0.0191267	0.0150771	0.0273482	0.0165436	0.0188233	0.0185541	0.0168175	141	27.3349			0.0151094	0.0196173	15.897	22.6273	0.0915646	0	0.770206
121.0@33.790817	0.000173116	0.000196663	6.62898e-05	0.000406138	0.000663347	0.000174556	3.46994e-05	4.51027e-05	8.45816e-05	3.03256e-09	121	33.7908			0.000301111	6.77885e-05	78.7091	98.6431	0.0920479	0	4.44191
83.0@26.35166	0.00201714	0.000444156	0.00122404	0.000115973	0.0017984	0.000346425	0.000159948	0.000193508	0.000201586	0.000643027	83	26.3517			0.00111994	0.000308899	73.9109	64.7597	0.0930588	0	3.62559
93.0@28.238634	7.36223e-05	3.89984e-05	2.67147e-09	3.99327e-05	3.63114e-09	4.47017e-09	3.43967e-09	3.06592e-09	3.96799e-09	3.03256e-09	93	28.2386			3.0512e-05	3.59526e-09	102.085	17.1766	0.0936782	0	8486.72
197.0@19.42479	0.000305349	0.000100546	0.000176931	0.000202345	0.000139577	0.000367698	0.00031097	0.000215917	0.000169524	0.000359774	197	19.4248			0.00018495	0.000284777	41.9211	31.0186	0.0947017	0	0.649455
98.0@33.5499	0.000239164	0.00041184	0.00148361	0.0011459	0.000621397	0.000821108	0.00273989	0.00220399	0.00130671	0.00530429	98	33.5499			0.000780382	0.0024752	66.651	70.6977	0.0960996	0	0.315281
189.0@15.886144	4.30898e-05	7.53716e-05	2.67147e-09	7.41992e-05	6.35776e-05	0.000157328	0.000111559	0.000188603	5.64883e-05	4.74686e-05	189	15.8861			5.12482e-05	0.000112289	61.3444	54.8402	0.0961834	0	0.456394
93.0@26.604212	0.00113891	0.00231467	0.00231398	0.0003199	0.00235573	0.00102464	0.00118373	0.000981375	0.000273993	0.000472964	93	26.6042			0.00168864	0.00078734	54.6266	49.7387	0.0963277	0	2.14474
379.0@26.117767	8.89592e-05	6.63212e-05	6.7564e-05	0.000109058	9.82332e-05	4.47017e-09	8.44851e-05	6.39366e-05	7.29554e-05	4.18645e-05	379	26.1178			8.6027e-05	5.26492e-05	21.8802	63.2879	0.0966069	0	1.63397
1-Docosanol TMS	7.27716e-05	5.80949e-05	2.94502e-05	4.9748e-09	3.63114e-09	4.47017e-09	3.43967e-09	3.06592e-09	3.96799e-09	3.03256e-09	383	33.5009	LP 22:0 alcT		3.20651e-05	3.59526e-09	103.401	17.1766	0.0966426	0	8918.7
71.0@22.43977	0.00193446	0.0033614	0.0031293	0.00428002	0.00312357	0.00370377	0.00183017	0.00185161	0.00196648	0.000786145	71	22.4398			0.00316575	0.00202763	26.424	51.8692	0.096733	0	1.5613
83.0@13.307431	0.000699261	0.000659885	0.000427429	0.000627646	0.00053661	0.00051065	0.000540018	0.000443963	0.000135193	0.000477043	83	13.3074			0.000590166	0.000421373	18.4684	38.9151	0.0970264	0	1.40058
422.0@32.92187	1.26082e-05	0.000214823	4.04567e-05	7.32042e-05	6.95109e-05	4.47017e-09	3.43967e-09	3.06592e-09	3.26605e-05	2.58981e-06	422	32.9219			8.21206e-05	7.05226e-06	95.1389	203.611	0.0977592	0	11.6446
136.0@34.44268	0.0103351	0.0012185	0.00236291	0.020148	0.0133396	0.00281609	0.00149006	0.00210646	0.00221758	0.00110912	136	34.4427			0.00948081	0.00194786	83.1089	34.1003	0.0992201	0	4.86729
87.0@22.625921	7.65862e-05	8.85389e-05	6.60654e-05	0.000200803	0.000115064	0.000355124	0.000272948	0.000296732	0.000519743	3.03256e-09	87	22.6259			0.000109411	0.00028891	49.5922	65.0895	0.0996448	0	0.378704
55.0@34.001827	5.17657e-05	6.64069e-05	6.05194e-05	0.000394656	0.000260175	6.85858e-05	3.04445e-05	3.06592e-09	3.96799e-09	3.03256e-09	55	34.0018			0.000166705	1.98081e-05	92.564	152.9	0.100003	0	8.41599
278.0@28.841324	6.63969e-05	0.00012957	0.000186642	0.000350624	0.0006711	0.000134485	3.43967e-09	2.46806e-06	3.96799e-09	0.000134858	278	28.8413			0.000280866	5.43637e-05	86.2829	134.865	0.105186	0	5.16643
382.0@31.93805	0.0103973	0.00718634	0.00404201	0.0216532	0.00650267	0.00580827	0.00593741	0.00168571	0.000820663	0.00328898	382	31.9381			0.00995631	0.00350821	69.5119	66.5199	0.106558	0	2.838
355.0@26.235977	0.00122185	0.00033271	0.00051703	0.00253019	0.000396001	0.00030217	9.5038e-05	0.000188241	7.50267e-05	8.00505e-05	355	26.236			0.000999557	0.000148105	92.6972	65.9267	0.108982	0	6.74896
292.0@25.99538	0.000857899	0.00081815	0.000730381	0.00171817	0.000907788	0.0115914	0.00143092	0.00214353	0.00501493	0.003463	292	25.9954			0.00100648	0.00472876	40.0523	86.1208	0.110372	0	0.212842
83.0@27.526112	0.00194713	0.00268299	0.00223582	0.0149708	0.00732945	0.00154046	0.000512882	0.000561645	0.000999195	0.000145848	83	27.5261			0.00583323	0.000752005	95.3337	71.1028	0.11046	0	7.75691
18:1 (Isomer 2) ME	0.0289082	3.72905e-09	0.0822694	0.269043	0.093971	4.47017e-09	3.43967e-09	3.06592e-09	3.96799e-09	3.03256e-09	83	24.1363	LP 18:1bME		0.0948384	3.59526e-09	110.397	17.1766	0.112791	0	2.63787e+07
166.0@18.28528	4.79747e-05	0.000157299	0.000104591	0.000160676	0.000100583	0.000306524	0.000121197	0.000238516	8.29349e-05	0.000275575	166	18.2853			0.000114225	0.000204949	40.7848	47.7657	0.112855	0	0.557331
440.0@35.99833	3.92046e-09	0.000379394	9.70597e-05	4.82257e-05	3.63114e-09	0.000871004	3.43967e-09	0.000394025	0.00161856	0.000403806	440	35.9983			0.000104937	0.00065748	151.146	94.229	0.117288	0	0.159605
90.0@25.596851	0.000538636	0.0017284	0.000885962	0.0042852	0.00217715	0.00912142	0.00265554	0.00279397	0.00218365	0.00692398	90	25.5969			0.00192307	0.00473571	76.5763	65.6245	0.119678	0	0.406078
117.0@24.805271	0.00454439	0.000402346	0.000314477	0.0429004	0.0271094	0.064529	0.0426246	0.0414526	0.000470837	0.0436266	117	24.8053			0.0150542	0.0385407	127.044	60.5136	0.121267	0	0.390605
55.0@16.085241	5.9293e-05	0.000168986	3.62171e-05	0.000340142	5.16384e-05	0.000198315	0.000456052	0.000219989	0.000197792	0.000239075	55	16.0852			0.000131255	0.000262244	97.5727	41.8262	0.121475	0	0.500507
367.0@31.602066	0.000174339	3.72905e-09	7.27547e-05	6.3379e-05	3.63114e-09	4.47017e-09	3.43967e-09	3.06592e-09	3.96799e-09	3.03256e-09	367	31.6021			6.2096e-05	3.59526e-09	115.076	17.1766	0.123947	0	17271.6
57.0@8.654134	3.92046e-09	3.72905e-09	2.67147e-09	4.9748e-09	3.63114e-09	7.6574e-05	3.43967e-09	5.66397e-05	1.71774e-05	3.03256e-09	57	8.65413			3.78538e-09	3.00795e-05	21.7071	115.677	0.125414	0	0.000125846
57.0@5.1981	1.75088e-05	7.93766e-05	2.67147e-09	6.13095e-05	3.63114e-09	4.47017e-09	3.43967e-09	3.06592e-09	3.96799e-09	3.03256e-09	57	5.1981			3.16402e-05	3.59526e-09	115.7	17.1766	0.125466	0	8800.54
83.0@13.151313	0.00011276	0.000102411	7.60807e-05	0.000132872	9.33638e-05	0.000110811	9.76384e-05	3.06592e-09	3.96799e-09	7.62021e-05	83	13.1513			0.000103498	5.69317e-05	20.5203	93.8244	0.127225	0	1.81792
69.0@22.4419	0.00172928	7.91901e-05	0.00125362	0.00577792	0.00160728	0.000344722	8.99026e-05	0.000103098	0.000387994	0.000264124	69	22.4419			0.00208946	0.000237968	103.499	57.4271	0.128092	0	8.78042
75.0@8.587339	0.000121158	7.87054e-05	0.000315313	0.000174163	0.000447044	0.00117369	0.000399332	0.00035064	0.000209208	0.000651157	75	8.58734			0.000227277	0.000556805	66.802	68.2449	0.128897	0	0.40818
99.0@22.30857	9.12487e-05	0.000270423	0.000967143	0.000171561	0.00135975	0.000255823	0.000110489	4.69177e-05	2.4419e-05	3.84589e-05	99	22.3086			0.000572025	9.52216e-05	98.0814	100.448	0.13039	0	6.0073
68.0@24.116861	0.0355771	0.288764	0.285309	0.436704	0.0386974	0.0110049	0.0504248	0.0342568	0.187785	0.0478271	68	24.1169			0.21701	0.0662597	80.7374	105.202	0.131235	0	3.27515
647.0@34.71245	5.75445e-05	3.72905e-09	0.000405609	0.000983568	0.000774907	8.88715e-05	9.29708e-05	7.43117e-05	8.52244e-05	7.2181e-05	647	34.7124			0.000444326	8.27119e-05	97.3619	10.9974	0.134968	0	5.37198
57.0@29.433191	0.000772868	0.000535965	0.000612241	0.00107661	0.00054364	0.0109251	0.000130642	0.00512612	0.00571238	0.000257131	57	29.4332			0.000708264	0.00443028	32.0302	101.079	0.136644	0	0.159869
81.0@21.39909	0.00037605	0.0045208	0.0046568	0.00747264	0.00492163	0.0115067	0.00679359	0.00597367	0.00402491	0.00748289	81	21.3991			0.00438958	0.00715634	58.0645	38.5023	0.13814	0	0.613384
380.0@31.828873	0.00784068	0.00519493	0.00365895	0.0151609	0.00524181	0.006132	0.00335663	0.00303164	0.00146312	0.00391079	380	31.8289			0.00741945	0.00357884	61.7419	47.2829	0.138152	0	2.07314
EISTR_173009-101_METB_1746.7_Tetradecanoic acid methyl ester, n-	0.0264663	0.027426	0.0251198	0.048116	0.031139	0.0257681	3.43967e-09	3.06592e-09	0.0398688	0.0190078	74	19.8003	124-10-7		0.0316534	0.016929	29.9187	101.537	0.14264	0	1.86978
123.0@20.91488	0.00548692	0.00518009	0.00594681	0.00990629	0.00609584	0.0128883	0.0080479	0.00770756	0.0273655	0.00998752	123	20.9149			0.00652319	0.0131994	29.5255	61.9889	0.14322	0	0.494205
129.0@24.473001	0.000175613	0.00014471	2.67147e-09	4.9748e-09	3.63114e-09	0.000452721	0.000397082	3.06592e-09	3.96799e-09	0.000445337	129	24.473			6.40668e-05	0.00025903	137.981	91.6578	0.144899	0	0.247334
Octadecanal_RI:2024,1	0.00630131	0.00574543	0.0035904	0.0233232	0.00473566	4.47017e-09	0.00144151	0.00390064	3.96799e-09	0.0049687	82	27.5013	638-66-4		0.00873919	0.00206217	94.0351	110.362	0.145301	0	4.23786
99.0@19.76489	0.000872765	0.00107027	0.00105336	0.00112463	0.000935392	0.00106159	0.000839768	0.000857218	0.000512604	0.000931784	99	19.7649			0.00101128	0.000840592	10.2579	24.1622	0.145625	0	1.20306
82.0@28.112223	0.00195001	0.000348849	0.000518946	0.00841854	0.00138145	0.0107683	0.00297502	0.00246403	0.0068924	0.00658894	82	28.1122			0.00252356	0.00593775	133.106	56.8098	0.147445	0	0.425003
163.0@24.465967	3.92046e-09	3.72905e-09	2.67147e-09	4.9748e-09	3.63114e-09	0.000299645	3.4837e-05	3.06592e-09	3.96799e-09	0.000298483	163	24.466			3.78538e-09	0.000126594	21.7071	124.874	0.147847	0	2.99017e-05
388.0@33.939747	3.92046e-09	3.05447e-05	3.3754e-05	9.6735e-05	9.83712e-05	5.21937e-05	2.523e-05	3.06592e-09	3.96799e-09	3.03256e-09	388	33.9397			5.18818e-05	1.54868e-05	84.2825	150.104	0.150658	0	3.35007
121.0@28.63142	4.95468e-05	3.72905e-09	6.31267e-06	0.000104247	1.41505e-05	4.47017e-09	3.43967e-09	3.59325e-06	3.96799e-09	3.03256e-09	121	28.6314			3.48521e-05	7.21633e-07	124.152	222.452	0.152562	0	48.2962
374.0@33.463833	1.25219e-05	4.73291e-05	2.67147e-09	8.5885e-05	3.63114e-09	4.47017e-09	3.43967e-09	3.06592e-09	3.96799e-09	3.03256e-09	374	33.4638			2.91485e-05	3.59526e-09	127.502	17.1766	0.154377	0	8107.47
57.0@18.83474	1.62699e-06	0.00014707	0.000177685	0.000225577	3.63114e-09	4.38926e-05	2.08547e-05	3.80174e-06	7.34831e-05	3.03256e-09	57	18.8347			0.000110393	2.8407e-05	94.0923	107.655	0.155103	0	3.8861
105.0@7.9594	3.92046e-09	3.72905e-09	2.67147e-09	4.9748e-09	3.63114e-09	0.000166983	0.000112181	1.78222e-05	3.96799e-09	3.03256e-09	105	7.9594			3.78538e-09	5.93988e-05	21.7071	128.061	0.155746	0	6.37283e-05
79.0@24.19638	0.228071	0.037066	0.681651	0.0649043	0.325187	0.0752253	0.0718995	0.00100954	0.0661319	0.109796	79	24.1964			0.267376	0.0648125	97.2681	61.0121	0.157035	0	4.12537
142.0@14.192887	3.92046e-09	0.000372156	0.000211821	0.000190843	0.00014176	0.00011846	0.000183413	2.17527e-05	3.96799e-09	4.19737e-05	142	14.1929			0.000183317	7.31207e-05	73.1158	104.097	0.158399	0	2.50704
394.0@32.021584	0.0150794	0.0132806	0.00324089	0.0276541	0.0120086	0.0129434	0.00882268	0.00556736	0.0024791	0.00646415	394	32.0216			0.0142527	0.00725533	61.5193	53.8674	0.158442	0	1.96444
133.0@12.557951	0.0270911	0.0287216	0.0239352	0.0335601	0.0259662	0.0277019	0.0250113	0.023515	0.00125161	0.0203911	133	12.558			0.0278549	0.0195742	13.0451	54.0381	0.159532	0	1.42304
71.0@16.32152	0.000728221	0.000946064	0.000692495	0.00105769	0.000118578	0.00193265	0.000129731	0.00123657	0.0046689	0.00201981	71	16.3215			0.000708609	0.00199753	51.2244	83.8018	0.161576	0	0.354742
71.0@8.265739	0.000942196	0.00103294	0.000669667	0.00121919	0.00100543	0.000999647	0.000841339	0.000642834	0.000797192	0.000760299	71	8.26574			0.000973883	0.000808262	20.4211	16.0734	0.163653	0	1.20491
122.0@27.527548	0.000806333	0.00209695	0.000718646	0.00827426	0.000983036	4.47017e-09	5.9465e-05	7.88921e-05	3.96799e-09	0.000425244	122	27.5275			0.00257584	0.000112722	125.527	158.113	0.163766	0	22.8513
82.0@21.89002	0.0175586	0.0172754	0.0168481	0.0297816	0.0181234	0.0394594	0.0241521	0.0188324	0.0573344	0.0216154	82	21.89			0.0199174	0.0322787	27.7832	49.9517	0.166682	0	0.617044
218.0@32.42393	0.003353	0.00490473	0.00314378	0.00811728	0.00524472	0.0336217	0.00236934	0.00890841	0.013784	0.0106037	218	32.4239			0.0049527	0.0138574	40.2978	85.2085	0.167834	0	0.357404
1-Hexadecanol	3.92046e-09	3.72905e-09	0.000327113	0.00061606	3.63114e-09	0.0249989	0.00119613	3.06592e-09	0.00552511	0.0067029	57	28.1987	LP 16:0 alc		0.000188637	0.00768461	147.248	131.194	0.171754	0	0.0245474
88.0@20.258442	3.68131e-06	3.72905e-09	4.58691e-06	6.38964e-05	3.83376e-05	4.47017e-09	3.43967e-09	6.512e-06	3.96799e-09	3.03256e-09	88	20.2584			2.21012e-05	1.30538e-06	126.868	222.968	0.172874	0	16.9308
71.0@16.43091	0.0010015	0.000438443	0.000427229	0.000713382	0.000623652	0.000265582	0.000588056	0.00028425	0.000744648	0.000213683	71	16.4309			0.000640842	0.000419244	36.7808	55.7449	0.173836	0	1.52857
193.0@16.302599	3.4057e-05	6.95543e-05	2.67147e-09	4.9748e-09	4.19397e-05	2.77911e-05	3.48438e-06	2.01431e-06	3.96799e-09	3.03256e-09	193	16.3026			2.91117e-05	6.65935e-06	101.888	178.754	0.174192	0	4.37156
149.0@30.31402	9.30403e-05	7.36488e-05	7.01554e-05	0.000134777	0.000313959	0.000462654	0.000159528	0.000115597	0.000191503	0.000361317	149	30.314			0.000137116	0.00025812	74.4944	57.1209	0.174448	0	0.531211
105.0@18.862978	0.000466405	0.000315206	0.000316919	0.00120291	0.000492041	0.00113133	0.00114578	0.00107185	0.00021372	0.00103988	105	18.863			0.000558696	0.000920512	66.1114	43.1781	0.174476	0	0.60694
87.0@22.505379	0.000122197	0.000141353	0.000109119	0.000241243	0.000143858	0.00031744	0.000221666	0.000198914	0.000885833	0.000217316	87	22.5054			0.000151554	0.000368234	34.3967	79.5714	0.17461	0	0.41157
75.0@7.2520165	3.92046e-09	9.09292e-05	2.67147e-09	4.9748e-09	5.79493e-05	7.52911e-05	0.000111483	8.4141e-05	3.96799e-09	7.53288e-05	75	7.25202			2.9778e-05	6.92496e-05	142.402	59.8622	0.174997	0	0.43001
55.0@29.972458	0.000822113	0.000553738	0.000318332	0.000602951	0.00050422	0.00116992	0.000876606	0.000674422	0.000476555	0.000677164	55	29.9725			0.000560271	0.000774933	32.4359	33.8379	0.175436	0	0.722993
iso-15:0 DMA	3.92046e-09	0.000168904	2.67147e-09	4.9748e-09	0.000174262	4.47017e-09	3.43967e-09	3.06592e-09	3.96799e-09	3.03256e-09	75	21.5431	LP i15:0DMA		6.86354e-05	3.59526e-09	136.951	17.1766	0.177876	0	19090.5
50.0@12.5825	3.92046e-09	3.72905e-09	3.48466e-05	4.9748e-09	3.63332e-05	4.47017e-09	3.43967e-09	3.06592e-09	3.96799e-09	3.03256e-09	50	12.5825			1.42385e-05	3.59526e-09	136.94	17.1766	0.177917	0	3960.35
105.0@24.583189	0.000197752	0.000182627	0.00040174	0.000320044	0.000250901	0.000942205	0.000278035	0.000295012	0.000362737	0.000493303	105	24.5832			0.000270613	0.000474259	33.6034	57.9763	0.178281	0	0.570602
133.0@27.6338	6.61382e-05	3.72905e-09	2.67147e-09	5.83196e-05	3.63114e-09	4.47017e-09	3.43967e-09	3.06592e-09	3.96799e-09	3.03256e-09	133	27.6338			2.48936e-05	3.59526e-09	137.362	17.1766	0.178933	0	6923.99
9-Octadecenal,_(Z)-_RI:1999,8	3.92046e-09	3.72905e-09	2.67147e-09	4.9748e-09	3.63114e-09	4.47017e-09	0.00533812	0.0060748	3.96799e-09	3.03256e-09	67	25.9787	2423-10-01		3.78538e-09	0.00228259	21.7071	137.405	0.178992	0	1.65837e-06
79.0@25.58777	0.00180213	0.00138163	0.00058908	0.00141408	0.00125021	0.0042988	0.00158479	0.00230171	0.0132403	0.00256581	79	25.5878			0.00128743	0.00479829	34.2761	100.523	0.179202	0	0.26831
130.0@18.22612	3.21203e-05	6.45312e-05	8.53053e-05	8.96957e-05	8.45002e-05	0.000238586	5.74906e-05	0.000173911	3.80173e-05	0.000153878	130	18.2261			7.12305e-05	0.000132377	33.5882	63.1799	0.181153	0	0.53809
419.0@30.73248	0.00314086	0.00449841	0.00120767	0.00467028	0.0064295	0.00378153	0.00283081	0.00180665	0.000781622	0.00314946	419	30.7325			0.00398935	0.00247001	48.7592	47.9144	0.181825	0	1.61511
EIGTMS_173009-101_METB_1746.7_Tetradecanoic acid methyl ester, n-	3.92046e-09	3.72905e-09	2.67147e-09	4.9748e-09	3.63114e-09	4.47017e-09	0.000416957	0.000326097	3.96799e-09	3.03256e-09	74	14.2072	124-10-7		3.78538e-09	0.000148613	21.7071	138.623	0.182037	0	2.54714e-05
191.0@16.99919	0.0451466	0.0472883	0.046226	0.052357	0.0443936	0.0509724	0.0424406	0.0427609	0.0422749	0.038914	191	16.9992			0.0470823	0.0434725	6.68062	10.2894	0.182384	0	1.08304
457.0@30.547699	3.92046e-09	3.72905e-09	3.4315e-05	4.9748e-09	3.63114e-09	3.46617e-05	0.000103314	2.51098e-06	9.8287e-06	3.04378e-05	457	30.5477			6.86625e-06	3.61506e-05	223.474	110.391	0.184437	0	0.189934
74.0@23.277327	0.00624132	0.00577346	0.020526	0.0106207	0.00677414	0.0222758	0.0132646	0.0144535	0.0143454	0.0104126	74	23.2773			0.00998714	0.0149504	62.0434	29.4818	0.186509	0	0.668019
394.0@32.616417	0.0147268	0.0115191	0.00845571	0.0152566	0.00987758	0.110292	0.0127616	0.0115449	0.160352	0.0125634	394	32.6164			0.0119672	0.0615029	24.8355	113.287	0.187157	0	0.194579
EIGTMS_219007-101_CONT_2197.8_	0.000543152	3.72905e-09	0.000368352	4.9748e-09	3.63114e-09	4.47017e-09	3.43967e-09	3.06592e-09	3.96799e-09	3.03256e-09	429	26.6471			0.000182303	3.59526e-09	141.062	17.1766	0.188114	0	50706.6
237.0@26.509527	6.67576e-05	3.72905e-09	7.4403e-05	0.000158179	8.48307e-05	5.28285e-05	9.7518e-05	3.06592e-09	3.96799e-09	3.54506e-06	237	26.5095			7.68348e-05	3.07797e-05	73.3102	141.394	0.188326	0	2.49628
71.0@8.17012	0.00153626	0.00177727	0.00138937	0.00214035	0.00162036	0.00187996	0.00149459	0.00129445	0.00112276	0.00137708	71	8.17012			0.00169272	0.00143377	16.9495	19.793	0.189243	0	1.18061
136.0@29.284058	0.000374278	0.000179192	0.000235744	0.000458324	0.00047882	0.000402557	0.000267782	9.49882e-05	0.000288056	3.03256e-09	136	29.2841			0.000345272	0.000210677	38.5966	76.4754	0.189281	0	1.63887
348.0@29.531036	1.76578e-05	3.16969e-06	1.25399e-05	7.97958e-06	9.64431e-06	0.000149393	3.43967e-09	3.63924e-05	3.96799e-09	9.42034e-05	348	29.531			1.01982e-05	5.59993e-05	52.7496	115.858	0.189839	0	0.182114
221.0@18.226551	3.92046e-09	3.72905e-09	3.16489e-05	5.00963e-05	3.63114e-09	4.47017e-09	3.43967e-09	3.06592e-09	3.96799e-09	3.03256e-09	221	18.2266			1.63513e-05	3.59526e-09	142.592	17.1766	0.191996	0	4548.01
81.0@24.342579	0.000300507	0.00117192	0.000544146	0.000593066	0.000151386	0.0202131	0.00665503	0.000340783	0.000123369	0.00423884	81	24.3426			0.000552204	0.00631423	70.7064	130.504	0.193046	0	0.087454
57.0@30.848532	0.00299598	0.00195731	0.00494222	0.00963529	0.0168152	0.0208526	0.00292461	0.00655128	0.0277502	0.0168066	57	30.8485			0.0072692	0.0149771	83.8525	68.1956	0.1936	0	0.485356
91.0@9.66315	0.000145206	0.000236485	2.67147e-09	4.9748e-09	3.63114e-09	4.47017e-09	3.43967e-09	3.06592e-09	3.96799e-09	3.03256e-09	91	9.66315			7.63405e-05	3.59526e-09	143.301	17.1766	0.193701	0	21233.7
123.0@21.46719	0.011658	0.0120107	0.0144757	0.0208601	0.0140066	0.0309962	0.0186753	0.0179675	0.0909365	0.022036	123	21.4672			0.0146022	0.0361223	25.3747	86.0346	0.197048	0	0.404243
EIGTMS_259009-101_CONT_2613.3_	0.000390047	3.72905e-09	0.0006722	4.9748e-09	3.63114e-09	4.47017e-09	3.43967e-09	3.06592e-09	3.96799e-09	3.03256e-09	355	25.4079			0.000212452	3.59526e-09	144.755	17.1766	0.197305	0	59092.2
270.0@34.688393	0.00353858	0.00272578	0.0035687	0.0212099	0.00612536	0.0011389	0.00345193	0.0028459	0.00025636	0.00242181	270	34.6884			0.00743367	0.00202298	105.017	64.36	0.197374	0	3.67462
Tridecanol_TMS_RI:1677,2_RT:24,7	3.92046e-09	3.72905e-09	2.67147e-09	4.9748e-09	3.63114e-09	4.47017e-09	4.03576e-05	3.06592e-09	7.015e-05	3.03256e-09	257	35.2099	0-12-2		3.78538e-09	2.21036e-05	21.7071	144.965	0.197883	0	0.000171256
103.0@24.709639	0.000162523	4.99245e-05	0.000156369	0.000128007	0.000158793	0.000705196	9.61181e-05	0.000135786	0.000150458	0.000511869	103	24.7096			0.000131123	0.000319886	36.1589	85.3253	0.198293	0	0.409907
419.0@33.2013	3.22262e-06	3.72905e-09	2.67147e-09	7.65672e-05	4.0095e-05	4.47017e-09	3.43967e-09	3.06592e-09	3.55135e-06	3.03256e-09	419	33.2013			2.39782e-05	7.13071e-07	141.515	222.509	0.200115	0	33.6267
353.0@32.5299	3.92046e-09	3.72905e-09	2.67147e-09	4.9748e-09	3.63114e-09	6.72493e-05	3.43967e-09	3.06592e-09	3.96799e-09	3.73429e-05	353	32.5299			3.78538e-09	2.09205e-05	21.7071	145.939	0.200305	0	0.000180941
379.0@31.796587	3.32729e-05	5.61185e-05	3.08715e-05	0.000317537	4.8345e-05	4.47017e-09	3.43967e-09	3.06592e-09	3.76879e-05	2.55827e-05	379	31.7966			9.72289e-05	1.26563e-05	127.124	141.006	0.201719	0	7.68224
114.0@24.78305	3.92046e-09	3.72905e-09	5.75888e-05	4.9748e-09	0.00010624	4.47017e-09	3.43967e-09	3.06592e-09	3.96799e-09	3.03256e-09	114	24.783			3.27683e-05	3.59526e-09	146.631	17.1766	0.201996	0	9114.29
EISTR_220001-101_ISTD (retention time index)_2200_Docosane, n-	3.92046e-09	3.72905e-09	2.67147e-09	4.9748e-09	3.63114e-09	0.000354739	3.43967e-09	3.06592e-09	0.000654694	3.03256e-09	85	28.4488	629-97-0		3.78538e-09	0.000201889	21.7071	146.658	0.202031	0	1.87499e-05
195.0@19.715542	0.00027117	0.000187165	0.000183369	0.000228179	0.000246907	0.000226128	0.000237826	0.000141556	6.53964e-05	0.00019032	195	19.7155			0.000223358	0.000172245	17.0084	40.9386	0.202407	0	1.29674
57.0@8.01123	0.0005769	0.000577958	0.000724368	0.000556213	0.000565336	0.000801247	0.000460255	0.000198665	0.000371705	0.000413286	57	8.01123			0.000600155	0.000449032	11.6654	49.0603	0.205979	0	1.33655
85.0@19.045168	0.000329679	0.000210539	0.000269722	0.000150911	0.000338527	0.000621975	0.000455612	0.000150871	0.000278251	0.000421016	85	19.0452			0.000259876	0.000385545	30.7016	46.5159	0.206319	0	0.674047
83.0@16.656971	1.9222e-05	0.000151869	0.000105245	4.9748e-09	9.0931e-05	4.47017e-09	2.72594e-05	1.9487e-05	9.11248e-05	3.03256e-09	83	16.657			7.34545e-05	2.75757e-05	85.5644	135.982	0.206715	0	2.66374
57.0@10.205172	0.000157634	0.000293693	5.38861e-05	0.000101491	0.000119784	0.000225905	3.43967e-09	8.95094e-05	3.96799e-09	3.03256e-09	57	10.2052			0.000145298	6.30849e-05	62.6067	156.816	0.208788	0	2.30321
349.0@29.554249	3.92046e-09	3.72905e-09	2.67147e-09	4.9748e-09	3.63114e-09	1.04513e-05	3.43967e-09	3.06592e-09	3.96799e-09	2.1325e-05	349	29.5542			3.78538e-09	6.35734e-06	21.7071	149.621	0.209578	0	0.000595435
145.0@31.116522	0.0127758	0.00980731	0.000147289	0.000631287	0.00918021	0.00541565	5.59118e-05	4.95084e-05	0.00257892	0.00454768	145	31.1165			0.00650838	0.00252953	88.3663	98.1867	0.210219	0	2.57296
57.0@5.65129	0.000174927	0.000178733	2.67761e-05	4.5221e-05	6.18855e-05	6.88272e-05	4.31644e-05	3.87654e-05	4.78103e-05	4.33535e-05	57	5.65129			9.75086e-05	4.83842e-05	75.3573	24.527	0.210605	0	2.0153
69.0@17.82945	1.83752e-05	3.72905e-09	2.67147e-09	4.9748e-09	1.9354e-06	6.02579e-06	3.8139e-05	4.28922e-06	3.96799e-09	5.73609e-05	69	17.8295			4.06439e-06	2.11638e-05	197.904	119.536	0.211661	0	0.192045
79.0@25.548801	0.000483624	0.000922985	0.000797304	0.00108665	0.00098279	0.00117755	0.0010709	0.00207997	0.00859467	0.00190559	79	25.5488			0.000854671	0.00296574	27.1807	107.134	0.211808	0	0.288182
EIMOR_230004-101_ISTD (retention time index)_2308.8_Tricosane, n-	3.92046e-09	0.00235818	0.00250415	0.00509963	0.00366369	4.47017e-09	0.00427962	0.00593288	0.0065701	0.0134829	57	29.7884	638-67-5		0.00272513	0.0060531	68.9664	80.6245	0.212282	0	0.450205
74.0@22.94219	0.000557372	0.000645488	0.000586272	0.00103217	0.000603949	0.000573018	0.000531412	0.000405979	0.000764322	0.000398369	74	22.9422			0.000685049	0.00053462	28.7066	27.9574	0.212936	0	1.28138
69.0@13.42905	3.92046e-09	3.72905e-09	2.67147e-09	4.9748e-09	3.63114e-09	3.76612e-05	3.43967e-09	3.06592e-09	3.96799e-09	8.11816e-05	69	13.4291			3.78538e-09	2.37707e-05	21.7071	151.441	0.213911	0	0.000159246
EIQTMS_338002-101_METB_3355.5_beta-Sitosterol (1TMS)	0.00929389	0.0120512	0.0156775	0.0296868	0.0162869	0.0418161	0.0188861	0.0245574	0.187913	0.042334	145	33.6926			0.0165993	0.0631014	47.2714	111.787	0.215102	0	0.263057
89.0@21.33405	3.92046e-09	8.83002e-05	2.67147e-09	0.000200012	3.63114e-09	4.47017e-09	3.43967e-09	3.06592e-09	3.96799e-09	3.03256e-09	89	21.3341			5.76645e-05	3.59526e-09	153.098	17.1766	0.217953	0	16039
56.0@19.793888	0.00752661	0.00704605	0.00653833	0.000432211	0.00769585	0.00421691	0.00411229	0.00537636	8.68711e-05	0.00442283	56	19.7939			0.00584781	0.00364305	52.3416	56.2687	0.222717	0	1.6052
75.0@6.1870503	3.0854e-06	8.7174e-05	3.82821e-05	0.000118559	9.07857e-05	7.26671e-05	3.43967e-09	5.28962e-05	3.96799e-09	4.52215e-05	75	6.18705			6.75774e-05	3.41585e-05	68.3721	95.8684	0.227358	0	1.97835
123.0@21.213612	0.00945301	0.00951284	0.0112439	0.0155427	0.0113717	0.0209922	0.0116436	0.0111641	0.0470502	0.0143852	123	21.2136			0.0114248	0.021047	21.6781	71.5316	0.227816	0	0.542824
83.0@16.98606	0.000100031	0.000137997	7.47449e-05	0.00011642	8.98888e-05	0.000125393	0.000122641	7.50659e-05	0.000160418	0.000162882	83	16.9861			0.000103816	0.00012928	23.4991	27.6119	0.228966	0	0.803036
94.0@21.71011	0.000166647	0.000265329	0.000146736	0.000548537	0.000322761	0.00179523	0.000382577	0.000510923	0.000642925	0.000163367	94	21.7101			0.000290002	0.000699005	55.6719	91.2473	0.229202	0	0.414878
75.0@19.64715	0.000159998	0.000299734	0.000229925	0.000365762	0.000264779	0.00101726	0.000401255	0.000225222	0.000292639	0.00039755	75	19.6471			0.00026404	0.000466785	29.0974	67.8127	0.229256	0	0.565656
55.0@20.6289	0.000227779	0.00034019	0.000195669	0.000316751	0.000317518	0.000231752	0.00126759	0.000196044	0.00108688	0.000263196	55	20.6289			0.000279581	0.000609091	22.7758	85.882	0.232651	0	0.459014
424.0@35.256176	3.92046e-09	5.8039e-05	3.73872e-05	4.9748e-09	8.68895e-05	3.73975e-05	3.43967e-09	2.17772e-05	3.96799e-09	3.03256e-09	424	35.2562			3.64649e-05	1.1837e-05	103.228	144.623	0.234699	0	3.08058
376.0@33.56585	0.000118966	0.000111987	9.39074e-05	0.00120122	0.0014606	0.000328066	8.83032e-05	8.26172e-05	0.000244103	0.000126712	376	33.5658			0.000597335	0.00017396	113.164	62.0336	0.235595	0	3.43374
129.0@25.48862	0.000462046	0.000337923	0.000148002	0.000430161	0.0004192	0.00014259	0.000817272	0.00119007	0.00675632	0.00120855	129	25.4886			0.000359466	0.00202296	35.2627	132.529	0.237744	0	0.177693
EIMOR_250004-101_ISTD (retention time index)_2515.7_Pentacosane, n-	0.00359497	0.00105226	0.00131857	4.9748e-09	0.0031179	4.47017e-09	0.00423307	0.0058324	0.00144926	0.00835855	57	27.5828	629-99-2		0.00181674	0.00397465	82.5116	84.3047	0.240482	0	0.457082
419.0@30.841732	0.00322326	0.00478033	0.00405663	0.00730875	0.00720671	0.0198095	0.00345003	0.00286537	0.00931917	0.0131403	419	30.8417			0.00531514	0.00971688	34.9437	72.7628	0.241346	0	0.547001
133.0@25.096006	6.16531e-05	0.000139929	0.000167122	0.000152612	0.000132889	0.000232149	0.000111418	0.000164612	0.000111413	0.000311189	133	25.096			0.000130841	0.000186156	31.1956	46.0422	0.242549	0	0.702855
71.0@19.64071	0.000183725	0.000167912	7.17128e-05	0.000312418	0.000231932	0.000193858	0.000144727	0.000129449	0.000135685	8.18639e-05	71	19.6407			0.00019354	0.000137117	45.6334	29.1522	0.244317	0	1.4115
189.0@15.367691	0.000332043	0.000289337	0.000179894	9.67748e-05	3.96121e-05	0.000220357	6.78543e-05	0.000108533	7.96891e-05	6.12486e-05	189	15.3677			0.000187532	0.000107537	66.0786	61.0181	0.248637	0	1.74389
473.0@30.397522	5.21735e-05	3.72905e-09	0.000100482	7.77064e-05	6.6123e-06	0.000148445	7.86687e-05	4.00684e-05	4.34693e-05	0.000100472	473	30.3975			4.73956e-05	8.22247e-05	92.385	54.4229	0.248749	0	0.576415
400.0@33.665077	0.0740207	0.0876563	0.148826	0.284567	0.168453	0.178054	0.0722585	0.0910935	0.0259884	0.113167	400	33.6651			0.152705	0.0961122	54.861	58.2021	0.249474	0	1.58882
85.0@23.24379	0.00407126	0.0057606	0.0069431	0.00534728	0.00326167	0.0177029	0.0114114	0.0106649	0.00151165	0.0037684	85	23.2438			0.00507678	0.00901185	28.4246	71.8647	0.249506	0	0.563345
75.0@19.14406	0.000328158	0.00050073	0.000592232	0.000621999	0.000445472	0.000465966	0.000535807	0.00043119	0.000250749	0.000359201	75	19.1441			0.000497718	0.000408583	23.7448	26.6259	0.250056	0	1.21816
290.0@26.3325	5.09346e-05	3.81482e-05	2.07947e-05	0.000148174	5.08723e-05	8.36637e-05	3.43967e-09	5.12437e-05	3.96799e-09	3.03256e-09	290	26.3325			6.17848e-05	2.69836e-05	80.6782	143.351	0.254529	0	2.28972
81.0@23.19643	0.000312688	0.00307707	0.00264153	0.000711034	0.000597823	0.00628382	0.00461887	0.00420667	7.67607e-05	0.00059467	81	23.1964			0.00146803	0.00315616	87.7066	85.4139	0.255334	0	0.465131
218.0@32.21752	3.92046e-09	3.72905e-09	2.67147e-09	8.13927e-05	4.62934e-05	4.47017e-09	0.000307327	0.00019036	3.96799e-09	3.96022e-05	218	32.2175			2.55393e-05	0.00010746	145.279	127.015	0.256626	0	0.237664
75.0@14.957001	6.41387e-05	8.50186e-05	6.3092e-05	7.88854e-05	0.000106044	6.51706e-05	4.36975e-05	0.000106436	4.25448e-05	5.14989e-05	75	14.957			7.94357e-05	6.18696e-05	22.17	42.8268	0.257053	0	1.28392
591.0@34.4444	3.92046e-09	3.72905e-09	4.10791e-05	4.50021e-05	3.63114e-09	4.47017e-09	6.41326e-05	6.42432e-05	3.96799e-09	0.000187806	591	34.4444			1.72185e-05	6.32381e-05	137.138	121.248	0.25862	0	0.27228
69.0@14.14506	7.23482e-05	0.00127242	0.0012351	0.000551004	0.00127225	0.000816763	0.000276931	0.000470774	0.000214426	0.000887475	69	14.1451			0.000880626	0.000533274	62.0541	57.5773	0.259491	0	1.65136
85.0@23.624231	0.0202667	0.0202316	0.0239037	0.0400192	0.0231514	0.0636128	0.0400734	0.0372381	0.0084299	0.0380513	85	23.6242			0.0255145	0.0374811	32.439	52.2471	0.259982	0	0.680731
181.0@19.041384	2.33111e-05	3.89984e-05	4.63312e-05	0.000112679	3.63114e-09	4.47017e-09	3.43967e-09	1.90577e-05	3.96799e-09	6.39142e-05	181	19.0414			4.42647e-05	1.65968e-05	95.2505	166.949	0.26023	0	2.66707
EINIST_274007-101_METB_2753.6_Tetracosanoic acid methyl ester, n-	0.0818931	0.0841107	0.0815132	0.159084	0.0971965	0.116672	0.0657749	0.0698594	0.0624353	0.0797185	74	29.7171	2442-49-1		0.100759	0.0788919	32.9833	28.0044	0.260327	0	1.27718
414.0@34.089302	0.108091	0.136273	0.185298	0.336871	0.232477	0.532653	0.223799	0.247171	0.114827	0.385024	414	34.0893			0.199802	0.300695	45.123	53.6862	0.266284	0	0.664467
71.0@28.49371	0.000223368	8.36053e-05	0.000109672	0.000184301	0.00017334	8.49064e-05	7.98141e-05	4.15278e-05	0.000212371	0.000124981	71	28.4937			0.000154857	0.00010872	36.8433	59.8314	0.267856	0	1.42437
EIQTMS_126004-101_MST_1257.2_	0.00902622	0.00823706	0.00567372	0.00922303	0.00666647	0.00829148	0.0067089	0.00580691	0.00743649	0.00538862	175	13.0221			0.0077653	0.00672648	19.8665	17.5734	0.268463	0	1.15444
276.0@27.746578	0.000198164	0.000132706	0.000117312	6.48416e-05	0.000146135	0.000288505	7.89198e-05	0.00017496	0.00096776	0.000183427	276	27.7466			0.000131832	0.000338714	36.583	106.104	0.268861	0	0.389212
83.0@9.279699	0.000299398	0.000315358	0.000349834	0.000570023	0.000429335	0.000362531	0.000354135	0.000340666	7.46696e-05	0.000380732	83	9.2797			0.00039279	0.000302547	28.2669	42.3776	0.268921	0	1.29828
381.0@32.177124	8.24904e-05	5.04615e-05	3.35643e-05	0.000287494	0.000222941	0.000423433	0.000267138	0.000141005	3.96799e-09	0.000429483	381	32.1771			0.00013539	0.000252213	83.5477	73.3616	0.26965	0	0.53681
473.0@30.46098	0.000285092	1.38049e-05	0.000161044	0.000135001	8.94531e-05	0.000474165	0.000145986	0.000120812	0.000240861	0.000170117	473	30.461			0.000136879	0.000230388	73.0124	62.2599	0.269872	0	0.594123
83.0@17.10899	0.000151059	0.000139392	0.000121025	0.000160636	0.000114392	0.000153836	0.000309546	0.000110548	0.000127249	0.000221853	83	17.109			0.000137301	0.000184607	14.2347	44.272	0.270029	0	0.743749
EIGTMS_271010-101_CONT_2731.8_	0.000136557	3.72905e-09	0.000600583	4.9748e-09	3.63114e-09	4.47017e-09	3.43967e-09	3.06592e-09	3.96799e-09	3.03256e-09	73	30.4224			0.000147431	3.59526e-09	176.442	17.1766	0.273811	0	41006.9
98.0@14.982667	3.92046e-09	3.72905e-09	2.67147e-09	6.43739e-06	3.63114e-09	4.47017e-09	1.45911e-05	3.17905e-05	3.96799e-09	3.03256e-09	98	14.9827			1.29027e-06	9.2786e-06	223.002	151.755	0.27692	0	0.139059
678.0@35.12823	4.45639e-05	0.000125393	1.15434e-05	0.000127584	0.000101901	0.000188467	0.000151531	0.000168843	6.4571e-05	5.04557e-05	678	35.1282			8.2197e-05	0.000124774	62.988	50.4699	0.27772	0	0.658769
69.0@13.794861	0.00077362	0.00129003	0.000593835	0.00169798	0.000774871	0.00107623	0.00128117	0.0011616	0.00200761	0.00115647	69	13.7949			0.00102607	0.00133662	44.523	28.5918	0.27825	0	0.76766
208.0@21.27665	0.00107614	0.00410611	0.00317201	0.00201639	0.0014987	0.00364039	0.000212613	0.000248051	0.00231428	0.000196549	208	21.2767			0.00237387	0.00132238	52.5112	119.63	0.278435	0	1.79515
69.0@4.5784254	0.00337287	0.00361623	2.67147e-09	4.9748e-09	3.63114e-09	0.000569187	3.43967e-09	0.000990165	3.96799e-09	3.03256e-09	69	4.57843			0.00139782	0.000311872	137.069	145.007	0.278621	0	4.48203
614.0@31.17786	0.000455256	7.6632e-05	4.5105e-05	5.77823e-05	4.79855e-05	5.20596e-05	3.43967e-09	2.86694e-05	9.73268e-05	3.03256e-09	614	31.1779			0.000136552	3.56124e-05	130.783	114.608	0.279451	0	3.83439
135.0@25.612543	0.000118257	0.000624858	2.67147e-09	0.000204395	0.000979543	0.00168483	4.87126e-05	0.000719895	0.00303433	5.82888e-05	135	25.6125			0.000385411	0.00110921	105.634	114.198	0.28004	0	0.347464
57.0@30.224552	0.000236937	0.000201443	0.000219362	0.000446981	0.000340289	0.000598762	0.000395287	0.000163285	0.000333656	0.000451976	57	30.2246			0.000289002	0.000388593	35.7985	41.0967	0.280947	0	0.743715
450.0@33.97926	0.000342444	0.000241411	0.000223511	0.000191251	0.000109824	0.000407049	0.00159159	1.98794e-05	0.000368797	0.000398739	450	33.9793			0.000221688	0.000557211	38.0186	107.747	0.281199	0	0.397854
141.0@16.823292	0.00545665	0.00498401	0.00542662	0.00849184	0.00548555	0.0112771	0.00626211	0.00641102	0.00707979	0.005743	141	16.8233			0.00596893	0.00735461	23.8778	30.512	0.283186	0	0.811591
364.0@26.36235	4.69005e-05	3.72905e-09	2.67147e-09	9.21831e-06	3.63114e-09	4.47017e-09	3.43967e-09	3.06592e-09	3.96799e-09	3.03256e-09	364	26.3623			1.12258e-05	3.59526e-09	181.173	17.1766	0.284809	0	3122.38
197.0@19.925402	0.00125526	0.000118714	0.000777175	0.00140551	0.000766094	0.000937104	0.000125283	0.00075569	0.000100446	0.000758543	197	19.9254			0.000864551	0.000535413	58.3772	73.358	0.284971	0	1.61474
221.0@31.289856	0.000202358	0.000433308	0.000679917	0.00010269	3.51313e-05	0.000341374	3.43967e-09	3.14808e-05	0.000192392	0.000107259	221	31.2899			0.000290681	0.000134502	91.0669	102.207	0.285991	0	2.16117
74.0@24.20945	0.000116057	3.72905e-09	4.1576e-05	4.9748e-09	3.63114e-09	4.47017e-09	0.003155	3.06592e-09	3.96799e-09	0.000733734	74	24.2095			3.15291e-05	0.000777749	160.377	175.683	0.289185	0	0.040539
182.0@18.429081	0.000255951	0.000241706	0.000489792	9.4173e-05	0.000208464	0.000211095	0.000166432	0.000182686	0.000176004	0.000158864	182	18.4291			0.000258017	0.000179016	55.9266	11.2282	0.289724	0	1.44131
97.0@30.84079	0.00286444	0.0070252	0.0175377	0.0276665	0.00966393	0.0535346	0.00744985	0.0102587	0.0152127	0.0352785	97	30.8408			0.0129516	0.0243469	75.7731	80.5609	0.290264	0	0.53196
Diisobutyl phthalate	0.000338516	0.000353417	0.000355992	0.000376244	0.000337511	0.000353059	0.00036174	0.000307533	3.96799e-09	0.000329387	149	21.5008	IM Diisobutyl phthalate		0.000352336	0.000270344	4.48067	56.4467	0.296794	0	1.30329
97.0@30.510233	3.92046e-09	3.72905e-09	2.67147e-09	4.9748e-09	3.63114e-09	0.000117436	5.45187e-06	3.06592e-09	3.96799e-09	1.19362e-05	97	30.5102			3.78538e-09	2.69662e-05	21.7071	188.429	0.301073	0	0.000140375
374.0@33.06675	3.92046e-09	3.72905e-09	2.67147e-09	5.79017e-05	8.84182e-06	4.47017e-09	3.43967e-09	3.06592e-09	3.96799e-09	3.03256e-09	374	33.0667			1.33508e-05	3.59526e-09	188.731	17.1766	0.301798	0	3713.44
75.0@20.864902	4.65437e-05	5.83522e-05	0.000697974	0.000109162	0.00011429	0.000123247	0.000404653	0.000109772	0.00177359	0.000504612	75	20.8649			0.000205264	0.000583174	134.977	117.894	0.303468	0	0.351978
68.0@16.159645	0.000123404	0.000230224	2.8379e-05	4.9748e-09	0.000146219	0.000312805	0.000276295	0.000142737	0.000136463	2.46941e-05	68	16.1596			0.000105646	0.000178599	88.0493	65.239	0.307251	0	0.591529
EIGTMS_191008-101_MST_1926_Hexadecanoic acid methyl ester	0.00011841	0.000687988	0.00018432	0.000339277	0.000216009	0.000501187	0.00050743	0.000470532	0.000279874	0.000404316	74	13.1715			0.000309201	0.000432668	73.2277	21.8861	0.308482	0	0.714638
79.0@25.58522	0.000829679	0.000211046	0.000867743	0.00211183	0.000267154	0.00167473	0.000558385	0.00106967	0.00662378	0.00103212	79	25.5852			0.00085749	0.00219174	89.2087	114.479	0.309614	0	0.391238
69.0@17.037374	3.92046e-09	9.93084e-05	8.01066e-05	4.9748e-09	0.000177436	9.56661e-05	0.000106392	9.26796e-05	0.000127107	0.000131689	69	17.0374			7.13719e-05	0.000110707	104.599	16.1523	0.309656	0	0.644694
82.0@29.786768	0.00112011	0.00125157	0.000392219	0.00139332	0.000376153	0.00130909	0.000546292	0.00020346	0.000499673	0.00041846	82	29.7868			0.000906677	0.000595395	53.6781	70.5541	0.311159	0	1.52282
83.0@20.575819	0.000150957	0.000549416	0.000438975	0.000355156	0.000109922	0.000171494	0.000206679	7.08533e-06	0.000206919	0.000430699	83	20.5758			0.000320885	0.000204575	58.4533	73.8255	0.313007	0	1.56854
412.0@33.763863	0.0622923	0.0777298	0.107489	0.238289	0.126078	0.169495	0.00882521	0.0952458	0.00956069	0.095436	412	33.7639			0.122376	0.0757125	56.7238	89.6181	0.313774	0	1.61632
236.0@19.43335	4.64104e-05	0.000132821	3.39704e-05	7.65622e-05	3.63114e-09	3.31419e-05	8.15201e-06	3.72233e-05	3.96799e-09	7.10195e-05	236	19.4334			5.79536e-05	2.99081e-05	86.354	93.4064	0.314112	0	1.93772
EINIST_294008-101_METB_2958.9_Hexacosanoic acid methyl ester, n-	0.0234277	0.0252117	0.0258832	0.0468078	0.0274386	0.0441325	0.0324222	0.0328224	0.0325849	0.0334513	74	31.2663	5802-82-4		0.0297538	0.0350827	32.4042	14.4633	0.315671	0	0.848106
167.0@27.974876	3.92673e-05	3.72905e-09	5.83288e-05	0.000123624	3.63114e-09	4.47017e-09	3.43967e-09	7.41308e-05	3.96799e-09	3.03256e-09	167	27.9749			4.42455e-05	1.48291e-05	115.458	223.551	0.316592	0	2.98368
166.0@22.639801	3.92046e-09	3.18834e-06	2.67147e-09	4.935e-06	7.15371e-05	4.47017e-09	3.43967e-09	3.06592e-09	3.96799e-09	3.03256e-09	166	22.6398			1.59334e-05	3.59526e-09	195.537	17.1766	0.316693	0	4431.78
69.0@22.74503	8.07693e-05	0.000129189	8.32162e-05	0.000135529	8.14537e-05	0.00011272	0.00032596	5.27828e-05	0.00122731	6.61765e-05	69	22.745			0.000102031	0.000356989	27.2367	139.723	0.31711	0	0.285811
99.0@22.6002	0.014357	0.013063	0.0171131	0.0264127	0.0166681	0.0435239	0.0268504	0.0253556	0.00257087	0.0278109	99	22.6002			0.0175228	0.0252224	29.9052	58.0467	0.318543	0	0.694732
277.0@22.34399	0.000571168	0.00351276	0.00792821	0.00162434	0.000792565	0.00963179	0.00348675	0.00310639	0.00708073	0.00172734	277	22.344			0.00288581	0.0050066	105.604	65.0054	0.318684	0	0.576401
122.0@8.490533	8.44075e-05	3.72905e-09	2.67147e-09	7.26023e-05	3.63114e-09	6.28551e-05	9.35624e-05	3.86919e-05	0.000106251	3.03256e-09	122	8.49053			3.1404e-05	6.02726e-05	137.56	71.009	0.319443	0	0.521032
75.0@20.329115	6.60441e-05	3.72905e-09	2.31776e-05	9.67002e-05	4.98773e-05	1.11665e-05	3.77951e-05	7.15738e-05	3.96799e-09	3.03256e-09	75	20.3291			4.71606e-05	2.41085e-05	79.4596	127.34	0.319524	0	1.95618
Succinic acid diME	0.000166451	0.000196528	0.000193802	0.000302239	0.000219575	0.000178132	0.000201613	0.000139248	0.000261558	0.000116171	115	8.68281	MT SuccME		0.000215719	0.000179344	24.0615	31.6095	0.321097	0	1.20282
166.0@18.231611	0.000138063	0.000167274	0.000243512	0.000173347	0.000220719	0.000124606	0.000238775	0.000533436	8.61291e-05	0.000480015	166	18.2316			0.000188583	0.000292592	22.6352	69.8077	0.322811	0	0.644525
96.0@22.107729	0.0187777	0.00128337	0.00138178	0.00176359	0.0166346	0.0162194	0.0144267	0.0129758	0.0068156	0.0127823	96	22.1077			0.00796822	0.012644	111.989	27.9793	0.323722	0	0.630199
71.0@20.21085	3.92046e-09	3.72905e-09	2.67147e-09	5.42502e-05	5.10901e-06	4.47017e-09	3.43967e-09	3.06592e-09	3.96799e-09	3.03256e-09	71	20.2109			1.18739e-05	3.59526e-09	200.372	17.1766	0.327083	0	3302.66
71.0@35.13409	7.33636e-05	9.48969e-05	4.94088e-05	0.000141215	0.000217578	0.000135813	0.00016496	0.000108098	0.000192844	0.000149951	71	35.1341			0.000115292	0.000150333	57.6141	21.0769	0.329818	0	0.766913
382.0@33.19888	0.00150927	0.00152816	0.00255281	0.00354902	0.00225593	0.00431443	0.0018249	0.00250273	0.0666406	0.00600034	382	33.1989			0.00227904	0.0162566	37.0029	173.545	0.33015	0	0.140192
196.0@19.228626	3.92046e-09	5.81359e-05	7.77129e-06	4.9748e-09	4.60828e-05	2.54174e-05	5.81304e-05	4.21471e-05	3.96799e-09	8.25645e-05	196	19.2286			2.23998e-05	4.16527e-05	123.377	75.3843	0.333964	0	0.537775
71.0@28.499798	0.00018683	0.000354678	0.000442777	0.000592872	0.000787394	0.000610858	0.00029135	0.000339228	0.000189963	0.000288421	71	28.4998			0.00047291	0.000343964	48.4532	46.1572	0.334832	0	1.37488
450.0@34.137856	3.92046e-09	0.000130435	0.000186586	0.000484571	0.000250302	0.000238443	0.0010406	0.000315817	8.46292e-05	0.000333933	450	34.1379			0.000210379	0.000402684	85.0265	91.8618	0.337142	0	0.522442
119.0@20.679932	0.000113419	0.000146447	0.00015113	0.000159005	0.000105466	0.000539514	0.000215272	0.000127708	0.000119452	0.000115732	119	20.6799			0.000135093	0.000223535	17.7708	81.1273	0.338571	0	0.604349
75.0@19.429829	0.000105209	4.36113e-05	6.60066e-05	0.000178302	0.000125314	0.000147538	0.000152597	0.000134425	6.02459e-05	0.000181047	75	19.4298			0.000103689	0.000135171	50.7272	33.4461	0.340477	0	0.767095
148.0@14.273048	0.000224909	0.000214547	0.000181956	0.000378811	0.00026662	0.00114528	0.000272453	0.000387679	0.000113611	0.000327174	148	14.273			0.000253369	0.000449239	30.141	89.5291	0.341176	0	0.563996
149.0@22.65979	6.80161e-05	9.19472e-05	0.000284255	0.000342565	0.000293414	9.29885e-05	0.000112254	0.000132469	1.9709e-05	0.000332969	149	22.6598			0.000216039	0.000138078	58.5311	84.7109	0.341316	0	1.56462
71.0@12.9174595	0.000545806	0.000474421	0.000397797	0.000792451	0.000451703	0.000562522	0.000449688	0.000265815	0.000607642	0.000277224	71	12.9175			0.000532436	0.000432578	29.0657	36.5095	0.342154	0	1.23084
300.0@28.443249	4.15177e-06	3.72905e-09	2.67147e-09	6.75827e-05	3.63114e-09	4.47017e-09	3.43967e-09	3.06592e-09	3.96799e-09	3.03256e-09	300	28.4432			1.43489e-05	3.59526e-09	207.77	17.1766	0.342518	0	3991.06
197.0@32.57975	0.000135718	4.66915e-05	4.16482e-05	0.000134842	8.48924e-05	0.000164109	0.000107153	6.7303e-05	0.000126301	0.000108881	197	32.5797			8.87585e-05	0.000114749	51.4231	30.5421	0.343995	0	0.773499
EIMOR_180008-101_ISTD (retention time index)_1807.4_Octadecane, n-	0.00569983	0.00586264	0.00507812	0.00616409	0.00517682	0.0067542	0.0056557	0.00590293	0.00525949	0.00602603	57	20.6968	593-45-3		0.0055963	0.00591967	8.23003	9.30464	0.344274	0	0.945374
108.0@28.66735	3.92046e-09	3.72905e-09	3.0615e-06	5.43099e-05	3.63114e-09	4.47017e-09	3.43967e-09	3.06592e-09	3.96799e-09	3.03256e-09	108	28.6673			1.14765e-05	3.59526e-09	208.958	17.1766	0.344982	0	3192.13
EIQTMS_245003-101_METB_2448.7_Heneicosanoic acid methylester, n-	0.00672073	0.00713136	0.00783037	0.0125497	0.00883829	0.0110219	0.00537822	0.00558496	0.007083	0.00669108	74	27.1583	6064-90-0		0.00861409	0.00715184	27.1861	31.8813	0.346445	0	1.20446
97.0@29.34277	0.000284551	0.000203118	0.000924301	0.000638133	8.80007e-05	0.000627049	2.91065e-05	0.00173412	0.00119748	0.000310407	97	29.3428			0.000427621	0.000779632	80.7737	88.2236	0.346574	0	0.54849
215.0@25.523909	5.72936e-05	4.6065e-05	0.000411179	0.000159184	0.000138132	0.000332022	3.25771e-05	0.000103478	0.00519505	0.000449531	215	25.5239			0.000162371	0.00122253	90.8657	182.17	0.347574	0	0.132815
95.0@25.415329	7.70606e-05	7.16761e-05	7.54475e-05	0.000115381	0.000123121	0.000384783	0.000191239	0.000132751	0.0143722	0.000372771	95	25.4153			9.25372e-05	0.00309076	26.6021	204.076	0.347741	0	0.02994
82.0@9.416766	3.92046e-09	3.72905e-09	2.67147e-09	7.08163e-05	6.44455e-05	7.65875e-05	5.98399e-05	4.74972e-05	3.96799e-09	5.6533e-05	82	9.41677			2.70544e-05	4.80923e-05	137.166	60.0318	0.348062	0	0.562552
69.0@13.998199	0.00113169	0.00213713	0.00167812	0.00188078	0.00196368	0.00220203	0.00181503	0.00155217	0.00309508	0.00175835	69	13.9982			0.00175828	0.00208453	22.0228	29.352	0.34838	0	0.843489
75.0@21.54472	3.92046e-09	3.72905e-09	2.67147e-09	0.000236005	3.63114e-09	0.000135111	0.000159188	0.000135976	8.32523e-05	3.03256e-09	75	21.5447			4.72037e-05	0.000102706	223.59	62.1033	0.349805	0	0.4596
EIQTMS_342002-101_MST_3422.7_	3.92046e-09	3.72905e-09	2.67147e-09	0.0021206	8.95911e-05	4.47017e-09	3.43967e-09	3.06592e-09	3.96799e-09	3.03256e-09	218	33.1023			0.000442041	3.59526e-09	212.457	17.1766	0.35196	0	122951
55.0@27.911987	0.000153243	3.72905e-09	7.69543e-05	0.000213946	7.42386e-05	0.000691089	7.22468e-05	5.31384e-05	0.000416234	3.03256e-09	55	27.912			0.000103677	0.000246542	79.1636	120.832	0.352433	0	0.420525
219.0@20.347887	3.43432e-05	0.000103131	4.6179e-05	0.00016382	8.05641e-05	7.2989e-05	8.44473e-05	5.50148e-05	3.96799e-09	7.79398e-05	219	20.3479			8.56074e-05	5.8079e-05	60.2245	58.9833	0.353339	0	1.47398
105.0@19.69534	0.000557042	0.000802675	0.000695946	0.000841751	0.000655493	0.00078798	0.000793356	0.000314174	0.000254546	0.000740484	105	19.6953			0.000710582	0.000578108	16.1241	46.6638	0.355309	0	1.22915
1-Dodecanol	0.000303706	0.000810136	0.00125224	0.00138916	0.00123875	0.00740247	0.00130306	0.000762717	0.00130066	0.000871473	83	21.6186	LP 12:0OH		0.000998798	0.00232807	44.5771	122.301	0.3581	0	0.429023
647.0@34.716805	3.92046e-09	3.72905e-09	4.46829e-05	9.06011e-05	4.39295e-05	4.47017e-09	3.43967e-09	3.06592e-09	5.83731e-05	2.09732e-05	647	34.7168			3.58442e-05	1.58714e-05	105.415	160.257	0.359468	0	2.25841
128.0@12.052589	0.000336144	0.000492749	0.00123125	0.000619791	0.00114162	0.00136336	0.000184669	0.000233463	0.000490106	0.00013484	128	12.0526			0.000764311	0.000481287	52.2674	106.329	0.359827	0	1.58806
300.0@28.413609	6.08063e-05	6.4397e-05	6.99497e-05	9.24567e-05	0.000128386	1.20829e-05	3.25909e-05	2.42207e-06	0.000128872	0.000101688	300	28.4136			8.31992e-05	5.55312e-05	33.7724	101.645	0.365192	0	1.49824
71.0@27.461744	0.000138565	5.94746e-05	8.01012e-05	0.00114385	0.000231405	0.000313515	6.68706e-05	8.05968e-05	3.96799e-09	0.000133333	71	27.4617			0.000330679	0.000118864	138.939	99.8933	0.3685	0	2.782
75.0@17.923918	5.0029e-05	5.37356e-06	5.74125e-05	6.61748e-05	5.39587e-06	8.31273e-05	6.01701e-05	5.78078e-05	3.16645e-06	7.01613e-05	75	17.9239			3.68771e-05	5.48866e-05	79.4832	55.7278	0.369697	0	0.671879
243.0@25.708166	3.92046e-09	6.7205e-05	2.67147e-09	4.9748e-09	3.63114e-09	6.40129e-05	3.43967e-09	3.06592e-09	0.000335735	3.03256e-09	243	25.7082			1.3444e-05	7.99515e-05	223.544	182.172	0.36976	0	0.168152
144.0@32.737007	0.00715826	0.00370592	0.00220345	0.00454462	0.00335352	0.0113948	0.00239081	0.00229486	0.0164734	0.00325048	144	32.737			0.00419315	0.00716088	44.3232	90.0626	0.371319	0	0.585564
271.0@34.39434	0.000704957	0.00751749	0.00266906	0.00970259	0.00519287	0.00485835	0.00199068	0.00302648	0.000578144	0.00622566	271	34.3943			0.00515739	0.00333586	70.0756	67.3307	0.37177	0	1.54604
75.0@21.685452	9.74117e-05	5.14907e-05	0.000237232	0.000533299	0.000313473	0.00159246	0.000197351	0.000691468	0.000102961	0.000111171	75	21.6855			0.000246581	0.000539083	77.7657	118.158	0.373178	0	0.457409
535.0@24.8771	3.92046e-09	3.72905e-09	2.41233e-06	4.9748e-09	3.63114e-09	4.47017e-09	3.43967e-09	3.06592e-09	3.96799e-09	3.03256e-09	535	24.8771			4.85718e-07	3.59526e-09	221.736	17.1766	0.373484	0	135.099
555.0@34.1123	3.92046e-09	3.72905e-09	9.26732e-06	4.9748e-09	3.63114e-09	4.47017e-09	3.43967e-09	3.06592e-09	3.96799e-09	3.03256e-09	555	34.1123			1.85671e-06	3.59526e-09	223.117	17.1766	0.373792	0	516.434
63.0@5.6064	3.92046e-09	4.55317e-06	2.67147e-09	4.9748e-09	3.63114e-09	4.47017e-09	3.43967e-09	3.06592e-09	3.96799e-09	3.03256e-09	63	5.6064			9.13674e-07	3.59526e-09	222.677	17.1766	0.373805	0	254.133
85.0@18.7962	3.92046e-09	3.72905e-09	1.40359e-05	4.9748e-09	3.63114e-09	4.47017e-09	3.43967e-09	3.06592e-09	3.96799e-09	3.03256e-09	85	18.7962			2.81043e-06	3.59526e-09	223.283	17.1766	0.373829	0	781.704
63.0@16.2548	3.92046e-09	3.72905e-09	2.67147e-09	4.9748e-09	9.92027e-06	4.47017e-09	3.43967e-09	3.06592e-09	3.96799e-09	3.03256e-09	63	16.2548			1.98711e-06	3.59526e-09	223.176	17.1766	0.373851	0	552.704
347.0@26.652	3.92046e-09	3.72905e-09	2.67147e-09	4.9748e-09	1.32101e-05	4.47017e-09	3.43967e-09	3.06592e-09	3.96799e-09	3.03256e-09	347	26.652			2.64508e-06	3.59526e-09	223.284	17.1766	0.373864	0	735.712
149.0@30.1137	1.01658e-05	3.72905e-09	2.67147e-09	4.9748e-09	3.63114e-09	4.47017e-09	3.43967e-09	3.06592e-09	3.96799e-09	3.03256e-09	149	30.1137			2.03615e-06	3.59526e-09	223.195	17.1766	0.373868	0	566.343
121.0@12.7827	3.92046e-09	3.72905e-09	3.40398e-05	4.9748e-09	3.63114e-09	4.47017e-09	3.43967e-09	3.06592e-09	3.96799e-09	3.03256e-09	121	12.7827			6.81122e-06	3.59526e-09	223.473	17.1766	0.373871	0	1894.5
86.0@16.6582	3.92046e-09	1.52667e-05	2.67147e-09	4.9748e-09	3.63114e-09	4.47017e-09	3.43967e-09	3.06592e-09	3.96799e-09	3.03256e-09	86	16.6582			3.05639e-06	3.59526e-09	223.329	17.1766	0.373872	0	850.116
242.0@23.1228	3.92046e-09	3.72905e-09	3.99945e-05	4.9748e-09	3.63114e-09	4.47017e-09	3.43967e-09	3.06592e-09	3.96799e-09	3.03256e-09	242	23.1228			8.00215e-06	3.59526e-09	223.493	17.1766	0.373876	0	2225.75
245.0@35.7136	3.92046e-09	3.72905e-09	4.94862e-05	4.9748e-09	3.63114e-09	4.47017e-09	3.43967e-09	3.06592e-09	3.96799e-09	3.03256e-09	245	35.7136			9.9005e-06	3.59526e-09	223.515	17.1766	0.373881	0	2753.76
1-Dodecanol TMS	3.92046e-09	3.72905e-09	5.43376e-05	4.9748e-09	3.63114e-09	4.47017e-09	3.43967e-09	3.06592e-09	3.96799e-09	3.03256e-09	243	22.7992	LP 12:0OHT		1.08708e-05	3.59526e-09	223.523	17.1766	0.373882	0	3023.64
109.0@35.4523	3.92046e-09	3.72905e-09	2.67147e-09	4.9748e-09	2.85226e-05	4.47017e-09	3.43967e-09	3.06592e-09	3.96799e-09	3.03256e-09	109	35.4523			5.70758e-06	3.59526e-09	223.457	17.1766	0.373884	0	1587.53
205.0@15.8997	3.92046e-09	2.96683e-05	2.67147e-09	4.9748e-09	3.63114e-09	4.47017e-09	3.43967e-09	3.06592e-09	3.96799e-09	3.03256e-09	205	15.8997			5.93671e-06	3.59526e-09	223.464	17.1766	0.373886	0	1651.26
419.0@31.6184	3.92046e-09	3.72905e-09	7.02489e-05	4.9748e-09	3.63114e-09	4.47017e-09	3.43967e-09	3.06592e-09	3.96799e-09	3.03256e-09	419	31.6184			1.4053e-05	3.59526e-09	223.542	17.1766	0.373887	0	3908.76
508.0@35.3586	3.92046e-09	3.72905e-09	2.67147e-09	4.9748e-09	3.53491e-05	4.47017e-09	3.43967e-09	3.06592e-09	3.96799e-09	3.03256e-09	508	35.3586			7.07289e-06	3.59526e-09	223.486	17.1766	0.373887	0	1967.28
163.0@21.0572	2.73687e-05	3.72905e-09	2.67147e-09	4.9748e-09	3.63114e-09	4.47017e-09	3.43967e-09	3.06592e-09	3.96799e-09	3.03256e-09	163	21.0572			5.47675e-06	3.59526e-09	223.454	17.1766	0.373889	0	1523.32
91.0@4.8955	3.92046e-09	4.32943e-05	2.67147e-09	4.9748e-09	3.63114e-09	4.47017e-09	3.43967e-09	3.06592e-09	3.96799e-09	3.03256e-09	91	4.8955			8.6619e-06	3.59526e-09	223.509	17.1766	0.373891	0	2409.25
57.0@5.3245	3.92046e-09	4.73478e-05	2.67147e-09	4.9748e-09	3.63114e-09	4.47017e-09	3.43967e-09	3.06592e-09	3.96799e-09	3.03256e-09	57	5.3245			9.47259e-06	3.59526e-09	223.517	17.1766	0.373892	0	2634.74
Silanamine, N,N'-methanetetraylbis	3.75306e-05	3.72905e-09	2.67147e-09	4.9748e-09	3.63114e-09	4.47017e-09	3.43967e-09	3.06592e-09	3.96799e-09	3.03256e-09	171	16.3587	1000-70-0		7.50911e-06	3.59526e-09	223.495	17.1766	0.373892	0	2088.61
95.0@27.6082	4.12432e-05	3.72905e-09	2.67147e-09	4.9748e-09	3.63114e-09	4.47017e-09	3.43967e-09	3.06592e-09	3.96799e-09	3.03256e-09	95	27.6082			8.25165e-06	3.59526e-09	223.505	17.1766	0.373893	0	2295.15
346.0@27.4939	5.99007e-05	3.72905e-09	2.67147e-09	4.9748e-09	3.63114e-09	4.47017e-09	3.43967e-09	3.06592e-09	3.96799e-09	3.03256e-09	346	27.4939			1.19831e-05	3.59526e-09	223.537	17.1766	0.373895	0	3333.04
73.0@26.1218	6.37702e-05	3.72905e-09	2.67147e-09	4.9748e-09	3.63114e-09	4.47017e-09	3.43967e-09	3.06592e-09	3.96799e-09	3.03256e-09	73	26.1218			1.2757e-05	3.59526e-09	223.541	17.1766	0.373896	0	3548.29
75.0@8.4121	6.83689e-05	3.72905e-09	2.67147e-09	4.9748e-09	3.63114e-09	4.47017e-09	3.43967e-09	3.06592e-09	3.96799e-09	3.03256e-09	75	8.4121			1.36768e-05	3.59526e-09	223.545	17.1766	0.373896	0	3804.11
111.0@9.6921	3.92046e-09	0.000101822	2.67147e-09	4.9748e-09	3.63114e-09	4.47017e-09	3.43967e-09	3.06592e-09	3.96799e-09	3.03256e-09	111	9.6921			2.03674e-05	3.59526e-09	223.565	17.1766	0.373897	0	5665.07
EIGTMS_247006-101_CONT_2484.4_	3.92046e-09	3.72905e-09	0.000384079	4.9748e-09	3.63114e-09	4.47017e-09	3.43967e-09	3.06592e-09	3.96799e-09	3.03256e-09	355	23.5255			7.68191e-05	3.59526e-09	223.595	17.1766	0.373898	0	21366.8
EIQTMS_332001-101_METB_3289.8_Stigmasterol (1TMS)	3.92046e-09	3.72905e-09	2.67147e-09	4.9748e-09	3.63114e-09	4.47017e-09	3.43967e-09	3.06592e-09	0.0940261	3.03256e-09	394	32.298	14030-29-6		3.78538e-09	0.0188052	21.7071	223.607	0.373901	0	2.01294e-07
EISTR_280001-101_ISTD (retention time index)_2800_Octacosane, n-	3.92046e-09	3.72905e-09	2.67147e-09	4.9748e-09	3.63114e-09	4.47017e-09	3.43967e-09	3.06592e-09	3.96799e-09	0.0117311	55	25.9825	630-02-4		3.78538e-09	0.00234623	21.7071	223.606	0.373901	0	1.61339e-06
16:0 cyclopropane ME	3.92046e-09	3.72905e-09	2.67147e-09	4.9748e-09	3.63114e-09	0.0294175	3.43967e-09	3.06592e-09	3.96799e-09	3.03256e-09	55	26.0295	LP 16:0cyprME		3.78538e-09	0.00588351	21.7071	223.607	0.373901	0	6.43388e-07
EIQTMS_230004-101_ISTD (retention time index)_2308.8_Tricosane, n-	3.92046e-09	3.72905e-09	2.67147e-09	4.9748e-09	3.63114e-09	0.0226138	3.43967e-09	3.06592e-09	3.96799e-09	3.03256e-09	57	25.9805	638-67-5		3.78538e-09	0.00452277	21.7071	223.607	0.373901	0	8.36961e-07
EIQTMS_250004-101_ISTD (retention time index)_2515.7_Pentacosane, n-	3.92046e-09	3.72905e-09	2.67147e-09	4.9748e-09	3.63114e-09	0.0130694	3.43967e-09	3.06592e-09	3.96799e-09	3.03256e-09	57	27.7729	629-99-2		3.78538e-09	0.00261388	21.7071	223.607	0.373901	0	1.44818e-06
Octacosane_RI:2800,0_RT:40,709	3.92046e-09	3.72905e-09	2.67147e-09	4.9748e-09	3.63114e-09	4.47017e-09	0.0039885	3.06592e-09	3.96799e-09	3.03256e-09	55	25.976	ALKANM~2-N1006		3.78538e-09	0.000797702	21.7071	223.606	0.373901	0	4.74536e-06
EIQTMS_270002-101_ISTD (retention time index)_2707.8_Heptacosane, n-	3.92046e-09	3.72905e-09	2.67147e-09	4.9748e-09	3.63114e-09	0.00663872	3.43967e-09	3.06592e-09	3.96799e-09	3.03256e-09	57	29.4437	593-49-7		3.78538e-09	0.00132775	21.7071	223.606	0.373901	0	2.85098e-06
115.0@25.43	3.92046e-09	3.72905e-09	2.67147e-09	4.9748e-09	3.63114e-09	4.47017e-09	3.43967e-09	3.06592e-09	0.00179186	3.03256e-09	115	25.43			3.78538e-09	0.000358375	21.7071	223.605	0.373901	0	1.05626e-05
EISTR_120001-101_ISTD (retention time index)_1200_Dodecane, n-	3.92046e-09	3.72905e-09	2.67147e-09	4.9748e-09	3.63114e-09	4.47017e-09	3.43967e-09	3.06592e-09	0.00131438	3.03256e-09	57	12.1069	112-40-3		3.78538e-09	0.00026288	21.7071	223.604	0.373901	0	1.43997e-05
EIQTMS_131003-101_CONT_1308.5_	3.92046e-09	3.72905e-09	2.67147e-09	0.000474347	3.63114e-09	4.47017e-09	3.43967e-09	3.06592e-09	3.96799e-09	3.03256e-09	69	13.7148			9.48723e-05	3.59526e-09	223.599	17.1766	0.373901	0	26388.1
275.0@23.8169	3.92046e-09	3.72905e-09	2.67147e-09	4.9748e-09	3.63114e-09	4.47017e-09	3.43967e-09	3.06592e-09	0.00114833	3.03256e-09	275	23.8169			3.78538e-09	0.000229669	21.7071	223.603	0.373901	0	1.64819e-05
14:1 ME	3.92046e-09	3.72905e-09	2.67147e-09	4.9748e-09	3.63114e-09	4.47017e-09	0.000572467	3.06592e-09	3.96799e-09	3.03256e-09	75	19.5334	LP 14:1 ME		3.78538e-09	0.000114496	21.7071	223.6	0.373902	0	3.30612e-05
87.0@25.4556	3.92046e-09	3.72905e-09	2.67147e-09	4.9748e-09	3.63114e-09	4.47017e-09	3.43967e-09	3.06592e-09	0.00105846	3.03256e-09	87	25.4556			3.78538e-09	0.000211696	21.7071	223.603	0.373902	0	1.78813e-05
EITTMS_132002-111_ISTD (ITR candidate)_1300.6_Isoleucine, DL- (2TMS)	3.92046e-09	3.72905e-09	2.67147e-09	4.9748e-09	3.63114e-09	4.47017e-09	3.43967e-09	3.06592e-09	3.96799e-09	0.000183494	163	16.2348			3.78538e-09	3.67018e-05	21.7071	223.584	0.373902	0	0.000103139
iso-17:0 ME	3.92046e-09	3.72905e-09	2.67147e-09	4.9748e-09	3.63114e-09	4.47017e-09	0.000387785	3.06592e-09	3.96799e-09	3.03256e-09	74	22.9374	LP i17:0 ME		3.78538e-09	7.75599e-05	21.7071	223.596	0.373902	0	4.8806e-05
EIQTMS_299003-101_METB_2991.3_Tocopherol, beta- (1TMS)	3.92046e-09	3.72905e-09	2.67147e-09	0.000244213	3.63114e-09	4.47017e-09	3.43967e-09	3.06592e-09	3.96799e-09	3.03256e-09	488	32.1793			4.88454e-05	3.59526e-09	223.591	17.1766	0.373902	0	13586.1
15:0 ME	3.92046e-09	3.72905e-09	2.67147e-09	4.9748e-09	3.63114e-09	4.47017e-09	3.43967e-09	3.06592e-09	0.000643322	3.03256e-09	55	20.9965	LP 15:0 ME		3.78538e-09	0.000128667	21.7071	223.601	0.373902	0	2.942e-05
EINIST_137004-101_MST_1370_Pipecolic acid (2TMS)	3.92046e-09	3.72905e-09	2.67147e-09	4.9748e-09	3.63114e-09	4.47017e-09	3.43967e-09	3.06592e-09	3.96799e-09	0.000105682	156	15.9983	55255-44-2		3.78538e-09	2.11393e-05	21.7071	223.567	0.373902	0	0.000179068
181.0@22.1709	3.92046e-09	3.72905e-09	2.67147e-09	0.00021317	3.63114e-09	4.47017e-09	3.43967e-09	3.06592e-09	3.96799e-09	3.03256e-09	181	22.1709			4.26368e-05	3.59526e-09	223.589	17.1766	0.373902	0	11859.2
74.0@37.233	3.92046e-09	3.72905e-09	2.67147e-09	4.9748e-09	3.63114e-09	4.47017e-09	3.43967e-09	3.06592e-09	0.000440915	3.03256e-09	74	37.233			3.78538e-09	8.81858e-05	21.7071	223.598	0.373902	0	4.29251e-05
252.0@24.0599	3.92046e-09	3.72905e-09	2.67147e-09	4.9748e-09	3.63114e-09	4.47017e-09	0.000191118	3.06592e-09	3.96799e-09	3.03256e-09	252	24.0599			3.78538e-09	3.82266e-05	21.7071	223.586	0.373903	0	9.90249e-05
257.0@37.4373	3.92046e-09	3.72905e-09	2.67147e-09	4.9748e-09	3.63114e-09	4.47017e-09	3.43967e-09	3.06592e-09	0.000320554	3.03256e-09	257	37.4373			3.78538e-09	6.41136e-05	21.7071	223.595	0.373903	0	5.90419e-05
140.0@17.88	3.92046e-09	3.72905e-09	2.67147e-09	4.9748e-09	3.63114e-09	4.47017e-09	3.43967e-09	3.06592e-09	3.96799e-09	5.48469e-05	140	17.88			3.78538e-09	1.09724e-05	21.7071	223.531	0.373903	0	0.000344993
75.0@10.33	3.92046e-09	3.72905e-09	2.67147e-09	4.9748e-09	3.63114e-09	4.47017e-09	3.43967e-09	4.89749e-05	3.96799e-09	3.03256e-09	75	10.33			3.78538e-09	9.79797e-06	21.7071	223.522	0.373903	0	0.000386344
58.0@19.1475	3.92046e-09	3.72905e-09	2.67147e-09	4.9748e-09	3.63114e-09	4.47017e-09	3.43967e-09	3.06592e-09	3.96799e-09	3.95901e-05	58	19.1475			3.78538e-09	7.921e-06	21.7071	223.501	0.373904	0	0.000477892
58.0@22.0362	3.92046e-09	3.72905e-09	2.67147e-09	8.51139e-05	3.63114e-09	4.47017e-09	3.43967e-09	3.06592e-09	3.96799e-09	3.03256e-09	58	22.0362			1.70256e-05	3.59526e-09	223.561	17.1766	0.373904	0	4735.56
85.0@16.9041	3.92046e-09	3.72905e-09	2.67147e-09	4.9748e-09	3.63114e-09	4.47017e-09	0.000115814	3.06592e-09	3.96799e-09	3.03256e-09	85	16.9041			3.78538e-09	2.31656e-05	21.7071	223.572	0.373904	0	0.000163405
Unknown#sst_cgl_014_RI:1285,9_RT:15,55	3.92046e-09	3.72905e-09	2.67147e-09	4.9748e-09	3.63114e-09	4.47017e-09	3.43967e-09	3.06592e-09	0.000176056	3.03256e-09	181	18.5693	U14		3.78538e-09	3.52139e-05	21.7071	223.585	0.373904	0	0.000107497
243.0@22.805	3.92046e-09	3.72905e-09	2.67147e-09	6.3175e-05	3.63114e-09	4.47017e-09	3.43967e-09	3.06592e-09	3.96799e-09	3.03256e-09	243	22.805			1.26378e-05	3.59526e-09	223.545	17.1766	0.373905	0	3515.13
383.0@33.5039	3.92046e-09	3.72905e-09	2.67147e-09	6.17025e-05	3.63114e-09	4.47017e-09	3.43967e-09	3.06592e-09	3.96799e-09	3.03256e-09	383	33.5039			1.23433e-05	3.59526e-09	223.544	17.1766	0.373905	0	3433.21
221.0@19.8491	3.92046e-09	3.72905e-09	2.67147e-09	5.95484e-05	3.63114e-09	4.47017e-09	3.43967e-09	3.06592e-09	3.96799e-09	3.03256e-09	221	19.8491			1.19125e-05	3.59526e-09	223.541	17.1766	0.373905	0	3313.38
98.0@34.5254	3.92046e-09	3.72905e-09	2.67147e-09	4.9748e-09	3.63114e-09	4.47017e-09	3.43967e-09	2.61247e-05	3.96799e-09	3.03256e-09	98	34.5254			3.78538e-09	5.22792e-06	21.7071	223.447	0.373906	0	0.000724071
EIQTMS_284002-101_METB_2841.8_Naringenin {BP} (3TMS)	3.92046e-09	3.72905e-09	2.67147e-09	4.9748e-09	3.63114e-09	4.47017e-09	3.43967e-09	3.06592e-09	0.000113024	3.03256e-09	473	30.3708			3.78538e-09	2.26076e-05	21.7071	223.572	0.373906	0	0.000167438
267.0@9.9982	3.92046e-09	3.72905e-09	2.67147e-09	3.0998e-05	3.63114e-09	4.47017e-09	3.43967e-09	3.06592e-09	3.96799e-09	3.03256e-09	267	9.9982			6.20239e-06	3.59526e-09	223.481	17.1766	0.373908	0	1725.16
483.0@32.177	3.92046e-09	3.72905e-09	2.67147e-09	4.9748e-09	3.63114e-09	4.47017e-09	4.12588e-05	3.06592e-09	3.96799e-09	3.03256e-09	483	32.177			3.78538e-09	8.25467e-06	21.7071	223.508	0.373909	0	0.000458575
126.0@19.0318	3.92046e-09	3.72905e-09	2.67147e-09	4.9748e-09	3.63114e-09	4.47017e-09	3.43967e-09	3.06592e-09	3.96799e-09	1.0899e-05	126	19.0318			3.78538e-09	2.18279e-06	21.7071	223.224	0.373911	0	0.00173419
64.0@18.4775	3.92046e-09	3.72905e-09	2.67147e-09	4.9748e-09	3.63114e-09	4.47017e-09	3.43967e-09	3.06592e-09	3.96799e-09	8.76713e-06	64	18.4775			3.78538e-09	1.75641e-06	21.7071	223.131	0.373913	0	0.00215518
67.0@15.2824	3.92046e-09	3.72905e-09	2.67147e-09	1.63621e-05	3.63114e-09	4.47017e-09	3.43967e-09	3.06592e-09	3.96799e-09	3.03256e-09	67	15.2824			3.27522e-06	3.59526e-09	223.369	17.1766	0.373915	0	910.981
89.0@7.3687	3.92046e-09	3.72905e-09	2.67147e-09	4.9748e-09	3.63114e-09	5.77636e-05	3.43967e-09	3.06592e-09	3.96799e-09	3.03256e-09	89	7.3687			3.78538e-09	1.15554e-05	21.7071	223.541	0.373916	0	0.000327585
367.0@32.5497	3.92046e-09	3.72905e-09	2.67147e-09	4.9748e-09	3.63114e-09	5.51172e-05	3.43967e-09	3.06592e-09	3.96799e-09	3.03256e-09	367	32.5497			3.78538e-09	1.10261e-05	21.7071	223.538	0.373917	0	0.00034331
150.0@29.5227	3.92046e-09	3.72905e-09	2.67147e-09	4.9748e-09	3.63114e-09	4.47017e-09	3.43967e-09	3.06592e-09	3.96799e-09	6.31076e-06	150	29.5227			3.78538e-09	1.26514e-06	21.7071	222.946	0.373918	0	0.00299207
614.0@31.1338	3.92046e-09	3.72905e-09	2.67147e-09	4.9748e-09	3.63114e-09	4.47017e-09	3.43967e-09	3.06592e-09	3.5319e-05	3.03256e-09	614	31.1338			3.78538e-09	7.06661e-06	21.7071	223.496	0.373918	0	0.000535672
253.0@28.7483	3.92046e-09	3.72905e-09	2.67147e-09	1.31484e-05	3.63114e-09	4.47017e-09	3.43967e-09	3.06592e-09	3.96799e-09	3.03256e-09	253	28.7483			2.63247e-06	3.59526e-09	223.311	17.1766	0.373918	0	732.206
97.0@28.5198	3.92046e-09	3.72905e-09	2.67147e-09	1.2825e-05	3.63114e-09	4.47017e-09	3.43967e-09	3.06592e-09	3.96799e-09	3.03256e-09	97	28.5198			2.5678e-06	3.59526e-09	223.303	17.1766	0.373919	0	714.218
254.0@23.4316	3.92046e-09	3.72905e-09	2.67147e-09	4.9748e-09	3.63114e-09	4.47017e-09	1.22452e-05	3.06592e-09	3.96799e-09	3.03256e-09	254	23.4316			3.78538e-09	2.45195e-06	21.7071	223.275	0.373927	0	0.00154382
56.0@8.6414	3.92046e-09	3.72905e-09	2.67147e-09	4.9748e-09	3.63114e-09	4.47017e-09	3.43967e-09	3.06592e-09	1.40665e-05	3.03256e-09	56	8.6414			3.78538e-09	2.8161e-06	21.7071	223.329	0.373944	0	0.00134419
352.0@30.5712	3.92046e-09	3.72905e-09	2.67147e-09	4.9748e-09	3.63114e-09	4.47017e-09	3.43967e-09	3.06592e-09	3.96799e-09	2.21074e-06	352	30.5712			3.78538e-09	4.45136e-07	21.7071	221.73	0.373949	0	0.00850388
83.0@26.9411	3.92046e-09	3.72905e-09	2.67147e-09	4.9748e-09	3.63114e-09	6.14649e-06	3.43967e-09	3.06592e-09	3.96799e-09	3.03256e-09	83	26.9411			3.78538e-09	1.232e-06	21.7071	222.994	0.374044	0	0.00307256
440.0@35.93875	3.92046e-09	3.72905e-09	0.000699545	4.9748e-09	3.63114e-09	1.05943e-06	3.43967e-09	3.06592e-09	3.96799e-09	3.03256e-09	440	35.9387			0.000139912	2.14587e-07	223.6	220.088	0.374548	0	652.006
275.0@23.9286	3.92046e-09	3.72905e-09	1.37901e-05	4.9748e-09	3.63114e-09	4.47017e-09	3.43967e-09	3.06592e-09	0.000863152	3.03256e-09	275	23.9286			2.76127e-06	0.000172633	223.278	223.602	0.380843	0	0.015995
71.0@18.596972	0.000347259	0.000290486	0.00025357	0.000676981	0.00041387	0.00055701	0.000284354	0.000254771	7.45664e-05	0.000314334	71	18.597			0.000396433	0.000297007	42.4094	58.1527	0.383328	0	1.33476
69.0@9.7879095	0.000528905	0.000488025	0.000417344	0.000756055	0.000559889	0.000500905	0.000499636	0.000307735	0.000715809	0.000287662	69	9.78791			0.000550044	0.00046235	23.0755	37.7015	0.392134	0	1.18967
353.0@30.275	2.15076e-05	3.72905e-09	2.67147e-09	4.9748e-09	3.63114e-09	1.8587e-05	3.43967e-09	3.06592e-09	3.96799e-09	6.62826e-05	353	30.275			4.30453e-06	1.6976e-05	223.412	169.144	0.393329	0	0.253565
255.0@33.345257	0.00717287	0.00540449	0.00628941	0.0115881	0.00728631	0.00856818	0.00477538	0.00544728	0.0941198	0.00801188	255	33.3453			0.00754824	0.0241845	31.5673	161.792	0.396012	0	0.312111
EIGTMS_212010-101_METB_2133.2_Octadecatrienoic acid methylester, 9,12,15-(Z,Z,Z	0.80839	0.853912	0.863789	1.49518	1.00552	0.114197	1.18883	1.02573	1.28041	0.0784247	79	24.1877	301-00-8		1.00536	0.73752	28.2082	80.3424	0.398589	0	1.36316
255.0@31.294659	0.0127997	0.00874754	0.00446783	0.00900279	0.000425791	0.00995365	0.00384332	0.00353498	0.00229473	0.00455425	255	31.2947			0.00708874	0.00483619	67.0243	61.5183	0.399968	0	1.46577
191.0@17.295467	0.000403435	0.000499574	0.000419634	0.000110456	0.000432625	0.000308138	0.000377005	0.000158726	0.000380812	0.000286689	191	17.2955			0.000373145	0.000302274	40.5561	29.8827	0.400502	0	1.23446
69.0@33.083767	0.000198889	5.72074e-05	1.18106e-05	0.00487274	0.000152624	0.002202	0.00183303	0.00212135	7.9074e-05	0.00418608	69	33.0838			0.00105865	0.00208431	201.523	70.0078	0.404085	0	0.507917
85.0@17.29424	0.00313948	0.00329302	0.00296539	0.00421851	0.00233252	0.00373976	0.00318979	0.00307914	0.00151627	0.00225409	85	17.2942			0.00318979	0.00275581	21.359	31.6823	0.407906	0	1.15748
170.0@17.503069	7.11759e-05	7.43163e-05	7.96124e-05	8.34274e-05	0.000109297	0.00011352	6.27843e-05	5.06459e-05	7.56179e-05	5.80523e-05	170	17.5031			8.35659e-05	7.21241e-05	18.1169	34.4706	0.410253	0	1.15864
EINIST_120001-101_ISTD (retention time index)_1200_Dodecane, n-	3.92046e-09	0.00192928	2.67147e-09	4.9748e-09	0.00118574	4.47017e-09	3.43967e-09	3.06592e-09	3.96799e-09	0.00110314	57	12.1083	112-40-3		0.000623008	0.000220632	143.284	223.603	0.410405	0	2.82374
67.0@24.96467	0.000552608	0.00444182	0.00430555	0.00681164	0.00527974	0.0165731	0.000323019	0.0086911	0.000320252	0.0101181	67	24.9647			0.00427827	0.00720511	53.9742	96.4612	0.413481	0	0.593782
56.0@17.8382	5.81091e-05	0.00011889	3.69384e-05	0.000170302	5.53603e-05	0.000150578	0.000118638	7.8236e-05	0.000110798	0.000102006	56	17.8382			8.792e-05	0.000112051	63.0562	23.5005	0.414727	0	0.784641
156.0@16.010345	0.000197391	5.45933e-05	2.67147e-09	4.43951e-05	9.60146e-05	0.000225158	0.000203914	0.000192546	4.78936e-06	1.91112e-05	156	16.0103			7.84794e-05	0.000129104	95.2227	83.4242	0.415964	0	0.607879
396.0@33.60569	0.00554257	2.8132e-05	0.126548	0.000133648	0.0033289	0.000857848	0.000789879	0.00793748	0.000488646	0.0142748	396	33.6057			0.0271163	0.00486973	205.162	125.667	0.423216	0	5.56834
182.0@18.307089	3.99456e-05	4.20227e-05	3.83516e-05	0.00016281	3.99316e-05	0.000129666	9.25133e-05	0.000151564	2.18596e-05	6.88148e-05	182	18.3071			6.46124e-05	9.28835e-05	84.9835	54.9501	0.42371	0	0.695628
69.0@18.475733	3.92046e-09	3.72905e-09	2.13637e-05	4.9748e-09	8.36832e-05	0.000158579	1.29847e-05	1.00746e-05	3.96799e-09	6.80294e-05	69	18.4757			2.10119e-05	4.99344e-05	172.448	132.757	0.423845	0	0.42079
151.0@15.53703	5.89794e-05	0.000199687	5.25371e-05	0.000247287	8.54516e-05	6.91267e-05	4.13689e-05	0.000167218	0.000129356	3.56447e-05	151	15.537			0.000128788	8.8543e-05	69.0513	65.0166	0.424295	0	1.45453
57.0@32.40753	0.00394035	0.00366534	0.00050386	0.00735117	0.00553236	0.000520364	0.00692923	0.0037221	0.00641085	0.0143442	57	32.4075			0.00419862	0.00638536	60.3945	80.2881	0.426236	0	0.657538
EISTR_203007-101_METB_2025.4_Heptadecan-1-ol, n- (1TMS)	3.92046e-09	3.72905e-09	2.67147e-09	0.000194331	9.75941e-05	4.47017e-09	6.51301e-05	3.06592e-09	3.96799e-09	4.79326e-05	313	25.7848	144363-02-0		5.8387e-05	2.26149e-05	148.926	139.522	0.426453	0	2.5818
74.0@6.1928887	4.22234e-06	0.000147353	0.000108873	0.000261645	0.000162777	0.000182222	0.000144628	0.000113031	3.96799e-09	1.42075e-05	74	6.19289			0.000136974	9.08185e-05	68.0264	88.5339	0.426558	0	1.50822
50.0@4.540133	0.000210595	0.0006953	2.67147e-09	4.9748e-09	3.63114e-09	4.47017e-09	3.43967e-09	0.000282487	3.96799e-09	3.03256e-09	50	4.54013			0.000181181	5.65004e-05	166.419	223.592	0.430204	0	3.20672
149.0@30.748356	3.92046e-09	0.000146477	6.37626e-05	4.9748e-09	9.52375e-05	0.000129738	0.000159411	5.1627e-05	3.96799e-09	0.000135337	149	30.7484			6.10972e-05	9.52234e-05	103.28	70.2272	0.430717	0	0.64162
85.0@19.096102	0.000180427	0.000293708	7.00512e-05	0.000540756	0.000161248	0.000303087	0.000132094	5.17465e-05	0.000168358	0.000208031	85	19.0961			0.000249238	0.000172663	72.7601	53.8235	0.433128	0	1.44349
71.0@19.995487	0.00498536	0.000914423	0.00483936	0.00595138	0.00456127	0.00441491	0.000706267	0.0045118	0.00308813	0.00392917	71	19.9955			0.00425036	0.00333005	45.5694	47.1836	0.434204	0	1.27636
141.0@15.6260805	0.000112027	0.000711574	5.66404e-05	0.000112326	6.44273e-05	0.000120502	7.79601e-05	9.89923e-05	7.24554e-05	0.000145651	141	15.6261			0.000211399	0.000103112	132.834	29.5014	0.438586	0	2.05018
201.0@25.59016	3.92046e-09	0.00033695	2.67147e-09	4.9748e-09	0.000151034	7.39635e-05	3.43967e-09	5.98712e-05	0.00224366	3.03256e-09	201	25.5902			9.7599e-05	0.000475501	152.592	207.994	0.443817	0	0.205255
292.0@25.862549	0.000267642	0.000122872	0.000124052	0.00034261	0.000175144	0.000285331	0.00152169	0.000127962	9.28787e-05	0.000154472	292	25.8625			0.000206464	0.000436466	46.6072	139.988	0.450382	0	0.473036
74.0@18.7314	0.000381155	0.000235881	0.000219298	0.000784611	0.000452607	0.000601216	0.00033761	0.000258978	0.000173028	0.000190951	74	18.7314			0.00041471	0.000312357	55.1917	55.6997	0.450566	0	1.32768
EISTR_190001-101_ISTD (retention time index)_1900_Nonadecane, n-	0.00231911	0.0051043	0.00360569	0.00635952	0.00449571	0.00471972	0.00388726	0.00362339	0.00366686	0.00300821	57	24.6034	629-92-5		0.00437687	0.00378109	34.8437	16.3437	0.453105	0	1.15757
113.0@22.046127	3.92046e-09	3.72905e-09	0.000231306	0.000461806	0.000301838	9.73022e-05	0.000446909	0.000443472	0.000568279	3.03256e-09	113	22.0461			0.000198992	0.000311193	100.471	79.4633	0.453839	0	0.639447
189.0@15.5731	7.88483e-05	0.000132564	2.67147e-09	4.9748e-09	1.64236e-05	4.47017e-09	3.11772e-05	7.68349e-05	3.96799e-09	3.03256e-09	189	15.5731			4.55687e-05	2.16047e-05	128.323	155.968	0.455663	0	2.1092
99.0@22.36604	0.00110829	0.000567058	0.000124025	0.00173771	0.000158456	0.00296818	0.000587791	0.00166491	0.000464076	0.000331143	99	22.366			0.000739109	0.00120322	92.721	93.0487	0.456531	0	0.614275
126.0@13.97905	3.92046e-09	7.32274e-05	2.67147e-09	4.9748e-09	3.63114e-09	1.26014e-05	3.43967e-09	3.06592e-09	3.96799e-09	3.03256e-09	126	13.9791			1.46485e-05	2.52298e-06	223.549	223.308	0.457905	0	5.80603
75.0@13.403058	0.000379014	0.000273295	1.95952e-05	4.9748e-09	9.77321e-05	0.000172879	3.43967e-09	0.00014155	3.96799e-09	0.000126873	75	13.4031			0.000153928	8.82621e-05	107.639	93.2045	0.458264	0	1.74399
243.0@22.863924	3.92046e-09	2.72221e-05	1.53102e-05	6.73339e-05	3.63114e-09	4.83315e-05	3.43967e-09	3.06592e-09	3.96799e-09	3.03256e-09	243	22.8639			2.19747e-05	9.669e-06	126.58	223.529	0.458535	0	2.2727
59.0@30.22015	0.000272656	0.00033083	0.000546732	0.000616731	0.000159705	6.41827e-05	0.000455828	0.000164195	0.000396172	0.00039944	59	30.2202			0.000385331	0.000295963	49.6094	57.8828	0.458944	0	1.30195
83.0@13.45168	0.000169431	0.000597789	7.43469e-05	0.000362076	0.000295448	0.000280503	0.000218904	0.00027952	9.30771e-05	0.000243375	83	13.4517			0.000299818	0.000223076	66.8155	34.5879	0.459268	0	1.34402
75.0@18.162119	0.00266301	5.07636e-05	0.00065842	0.00135449	0.00106667	0.00291799	7.48541e-05	7.41645e-05	0.00217109	0.00412927	75	18.1621			0.00115867	0.00187347	83.9827	95.262	0.460747	0	0.61846
83.0@9.297861	6.68595e-05	7.43797e-05	0.000196786	0.000325511	0.000297252	5.81346e-05	0.000119408	0.000242894	6.07657e-05	0.000221128	83	9.29786			0.000192158	0.000140466	62.8921	62.2386	0.462789	0	1.368
71.0@14.36999	0.000119676	6.22901e-05	4.70953e-05	0.00015497	0.000118746	0.000261992	5.01057e-05	0.00014285	3.96799e-09	0.000284721	71	14.37			0.000100555	0.000147935	44.4178	84.9683	0.463132	0	0.679729
69.0@17.43579	0.000273338	0.000855571	0.000138534	0.000550875	0.000321828	0.000114669	0.00020896	0.000346614	0.000409933	0.000499866	69	17.4358			0.000428029	0.000316008	65.7592	48.9111	0.464038	0	1.35449
79.0@24.32218	0.000341131	0.000463264	0.0384242	0.000529851	0.000386698	0.00206759	0.000867928	0.00455279	0.00088127	0.00123636	79	24.3222			0.00802903	0.00192119	211.627	80.6648	0.4676	0	4.1792
109.0@21.75201	0.000532755	0.000345933	0.000417029	0.00333856	0.000386255	0.000286806	0.0141244	0.000265055	0.000183666	0.0010986	109	21.752			0.00100411	0.0031917	130.151	191.836	0.474845	0	0.314599
83.0@13.607849	3.92046e-09	0.000211228	2.67147e-09	0.000311895	3.63114e-09	4.47017e-09	0.000184538	0.000190111	0.000139645	0.000324548	83	13.6078			0.000104627	0.000167769	141.088	69.4449	0.475402	0	0.623634
149.0@14.483999	0.00070286	0.0010612	0.000879626	0.00104319	0.000940959	0.000823348	0.00109212	0.00103381	4.06163e-05	0.000867348	149	14.484			0.000925568	0.000771449	15.6734	54.9067	0.476746	0	1.19978
141.0@32.66738	0.00362013	0.00247886	0.00201115	0.00365397	0.00241993	0.00315996	0.00326162	0.0010244	0.0152721	0.00180459	141	32.6674			0.00283681	0.00490454	26.526	119.714	0.477092	0	0.578404
192.0@19.579226	3.27437e-05	3.61569e-05	2.67147e-09	4.9748e-09	3.63114e-09	3.79965e-06	3.43967e-09	3.06592e-09	3.96799e-09	2.77419e-05	192	19.5792			1.37824e-05	6.31039e-06	137.173	191.633	0.481504	0	2.18407
81.0@17.959768	6.94117e-05	4.33241e-05	6.27447e-05	7.37216e-05	6.67512e-05	6.11341e-05	8.32709e-05	0.000138107	3.96799e-09	0.00013178	81	17.9598			6.31907e-05	8.28592e-05	18.677	68.2246	0.485539	0	0.762627
71.0@16.38654	0.000462889	0.000464293	0.000303999	0.00106699	0.000740342	0.000980116	0.00151115	0.0007657	0.000267208	0.000453283	71	16.3865			0.000607702	0.000795491	49.5243	61.0473	0.487354	0	0.763933
EIMOR_240003-101_ISTD (retention time index)_2414.3_Tetracosane, n-	3.92046e-09	3.72905e-09	2.67147e-09	4.9748e-09	0.00156373	4.47017e-09	3.43967e-09	0.000355987	3.96799e-09	3.03256e-09	85	22.5404	646-31-1		0.000312749	7.12003e-05	223.604	223.595	0.48959	0	4.39252
109.0@21.91016	0.000237548	0.000137986	0.000257796	0.000701576	0.000512971	0.000136148	0.00057234	0.00050495	0.00197623	1.40165e-05	109	21.9102			0.000369576	0.000640737	62.6361	122.245	0.493317	0	0.576798
55.0@27.81936	0.00229841	0.00121261	0.00276237	0.00318269	0.00457752	0.012981	0.00211888	0.00588433	0.00135476	0.000489334	55	27.8194			0.00280672	0.00456566	43.9212	112.469	0.493746	0	0.614745
EISTR_232005-101_METB_2317.6_Eicosan-1-ol, n- (1TMS)	3.92046e-09	3.72905e-09	0.000239195	4.9748e-09	3.63114e-09	4.47017e-09	3.43967e-09	5.69678e-05	3.96799e-09	3.03256e-09	355	20.9947			4.78423e-05	1.13965e-05	223.588	223.534	0.495814	0	4.19796
EIGTMS_177007-101_CONT_1791.3_	0.000330899	3.72905e-09	0.000361941	4.9748e-09	3.63114e-09	0.000315107	3.43967e-09	3.06592e-09	3.96799e-09	3.03256e-09	429	20.3223			0.00013857	6.30241e-05	137.155	223.595	0.497205	0	2.19869
79.0@25.051731	0.000393842	0.000347208	0.00047375	0.000346644	0.00053401	0.000812011	0.000228205	0.000218612	0.000583207	0.000729494	79	25.0517			0.000419091	0.000514306	19.6935	54.039	0.4977	0	0.814867
57.0@5.6757336	8.25962e-05	0.000109052	2.67147e-09	4.9748e-09	3.63114e-09	8.67839e-05	3.43967e-09	3.06592e-09	3.96799e-09	3.03256e-09	57	5.67573			3.8332e-05	1.73595e-05	139.075	223.563	0.499028	0	2.20813
EIQTMS_318003-101_METB_3187_Tocopherolacetate, alpha-	0.000114187	0.000345608	0.000379752	0.000810604	0.000294504	4.47017e-09	3.43967e-09	3.06592e-09	0.00753794	3.03256e-09	430	32.8381	7695-91-2		0.000388931	0.00150759	66.0753	223.606	0.500005	0	0.257982
181.0@19.019	3.92046e-09	3.72905e-09	9.28067e-06	1.93022e-06	3.63114e-09	4.47017e-09	3.43967e-09	3.06592e-09	3.96799e-09	4.45817e-05	181	19.019			2.24444e-06	8.91932e-06	179.148	223.513	0.500822	0	0.251638
647.0@35.118782	0.149261	0.151544	0.143445	0.209513	0.152347	0.173289	0.152532	0.149343	0.145499	0.136715	647	35.1188			0.161222	0.151476	16.8829	8.94928	0.501066	0	1.06434
57.0@8.682967	7.76173e-05	0.000105059	7.903e-05	8.52134e-05	7.93077e-05	6.87512e-05	7.03068e-05	2.43802e-05	0.000877655	3.03256e-09	57	8.68297			8.52454e-05	0.000208219	13.4347	180.301	0.504616	0	0.409402
120.0@9.963856	0.000413252	3.72905e-09	4.36464e-05	0.000431743	6.89517e-05	0.000393715	0.000358341	0.000268455	0.000258435	6.6971e-05	120	9.96386			0.000191519	0.000269183	110.898	47.1604	0.506997	0	0.711483
197.0@19.861538	0.000161778	6.10147e-05	0.000134506	0.000901061	0.000113353	0.00018367	0.000244382	0.000131647	0.000122317	0.000113063	197	19.8615			0.000274342	0.000159016	128.412	34.5915	0.507805	0	1.72525
297.0@36.920948	3.92046e-09	8.40789e-05	5.47116e-05	0.000126833	0.00013664	4.47017e-09	6.84838e-05	9.06009e-05	0.000179936	0.000229986	297	36.9209			8.04534e-05	0.000113802	69.3605	80.313	0.509912	0	0.706957
197.0@19.4316	0.000552957	0.000124319	0.000295982	0.000368324	0.000259387	0.000423003	0.000335498	0.00030439	0.000436546	0.000366024	197	19.4316			0.000320194	0.000373092	49.1693	15.1032	0.510885	0	0.858216
167.0@17.58223	0.00028942	0.000313151	0.000184812	0.000195908	0.000167995	0.000309649	0.000196505	0.000118718	0.000410337	0.000321418	167	17.5822			0.000230257	0.000271325	28.7206	42.0988	0.511003	0	0.848638
81.0@24.13479	0.0350766	0.354709	0.761948	0.624155	0.548375	0.143462	0.241347	0.288711	0.840545	0.199175	81	24.1348			0.464853	0.342648	60.6035	82.7178	0.513422	0	1.35665
83.0@20.60415	0.000299574	2.8971e-05	0.00226463	7.16421e-05	0.000194299	0.00411393	0.000473883	0.000368124	0.000352778	0.000451105	83	20.6042			0.000571823	0.00115196	166.528	143.807	0.521045	0	0.496389
271.0@33.63128	3.92046e-09	4.14671e-05	2.67147e-09	0.000112963	0.000183289	0.000147909	3.43967e-09	3.06592e-09	3.66523e-05	3.03256e-09	271	33.6313			6.75451e-05	3.69142e-05	117.658	173.498	0.521913	0	1.82979
189.0@15.34795	3.92046e-09	8.86209e-05	2.67147e-09	2.77395e-05	3.63114e-09	4.47017e-09	3.50124e-05	3.06592e-09	1.83718e-05	3.03256e-09	189	15.348			2.32741e-05	1.06789e-05	165.22	147.556	0.526376	0	2.17944
197.0@19.313782	0.00012734	0.00035143	0.000113278	0.000130797	0.000124229	0.000134297	0.000150413	0.000106789	0.000104191	0.000188565	197	19.3138			0.000169415	0.000136851	60.1841	25.4054	0.52956	0	1.23795
138.0@14.64889	0.000202296	0.000289509	5.61809e-05	9.0223e-05	4.86137e-05	0.00021759	9.68439e-05	0.000140164	1.97288e-05	1.30309e-05	138	14.6489			0.000137364	9.74716e-05	76.3989	87.9944	0.529633	0	1.40928
85.0@22.56599	0.00201481	0.00225841	0.00289076	0.00484756	0.00243275	0.00549397	0.00405018	0.00319912	0.0008736	0.00382773	85	22.566			0.00288886	0.00348892	39.4906	48.3319	0.530856	0	0.828009
50.0@24.04231	3.92046e-09	6.0351e-05	0.0181996	2.32721e-05	5.21686e-05	0.000367953	0.0035127	0.000121493	0.000137911	0.00174198	50	24.0423			0.00366709	0.00117641	221.538	124.808	0.534762	0	3.11719
392.0@32.0461	0.00209248	0.00141946	0.0010461	0.00782393	0.00134086	0.00166848	0.00281352	0.00089648	0.00319661	0.000564693	392	32.0461			0.00274457	0.00182796	104.393	63.1697	0.534954	0	1.50144
149.0@30.54079	0.000235537	0.000365369	0.000390825	0.000406267	0.000104003	0.000426012	0.000394905	0.000383055	0.000568493	5.96353e-05	149	30.5408			0.0003004	0.00036642	42.8847	50.9821	0.535803	0	0.819824
57.0@20.279491	0.000305274	9.57471e-05	7.59044e-05	7.12839e-05	0.000182628	3.30435e-05	0.00016864	0.000115392	0.000185571	5.34307e-05	57	20.2795			0.000146168	0.000111215	68.1842	60.8073	0.536986	0	1.31427
124.0@34.36577	0.00549652	0.000490609	0.000290768	0.00553427	0.000346454	0.00250487	0.00140342	0.00170491	0.000306606	0.00189444	124	34.3658			0.00243172	0.00156285	115.801	51.7959	0.538673	0	1.55596
211.0@33.560295	0.000508299	0.00105787	0.00243128	0.00465412	3.99607e-05	0.00270907	0.000711162	0.000679907	0.000941048	0.00063947	211	33.5603			0.0017383	0.00113613	107.016	78.0785	0.538852	0	1.53002
57.0@32.409798	0.00152857	0.00155743	0.000136215	0.00103175	0.0014211	0.00236568	0.000679847	0.000688841	0.000409707	0.00388985	57	32.4098			0.00113501	0.00160679	52.5578	92.9547	0.539562	0	0.706387
426.0@35.45289	0.000102912	2.97243e-05	2.26246e-05	0.000371508	7.41261e-05	6.74147e-05	2.93129e-05	3.61073e-05	0.000151823	9.29176e-05	426	35.4529			0.000120179	7.55151e-05	120.067	65.8101	0.542108	0	1.59146
149.0@30.8672	3.92046e-09	3.72905e-09	5.66912e-05	4.9748e-09	7.15008e-05	4.47017e-09	6.40294e-05	3.06592e-09	3.96799e-09	3.03256e-09	149	30.8672			2.56409e-05	1.28088e-05	138.423	223.543	0.547521	0	2.00182
122.0@25.779001	8.99079e-05	3.72905e-09	7.81778e-05	0.000146025	3.63114e-09	4.47017e-09	3.43967e-09	3.06592e-09	0.00017448	3.03256e-09	122	25.779			6.28237e-05	3.48989e-05	99.9913	223.584	0.551184	0	1.80016
191.0@17.24996	0.000536511	0.000531174	0.000859753	0.000522016	0.000536548	0.000375789	0.00040099	0.000382056	0.00330002	0.000420604	191	17.25			0.0005972	0.000975892	24.5966	133.144	0.551723	0	0.611953
410.0@34.94994	0.0281068	0.018233	0.00793129	0.0171729	0.0122668	0.0259055	0.0143408	0.0128729	0.00451641	0.011123	410	34.9499			0.0167422	0.0137517	45.2155	56.4485	0.554578	0	1.21746
264.0@24.159546	3.92046e-09	0.000943674	0.208548	0.00790933	0.00602897	0.0410791	0.01756	0.00458264	0.000185261	0.0271145	264	24.1595			0.0446861	0.0181043	205.125	92.1477	0.556147	0	2.46826
85.0@16.53107	0.000220593	0.000223844	0.000109779	0.000235567	0.00053145	0.000250938	0.000147782	0.000115242	0.000386518	0.000156234	85	16.5311			0.000264246	0.000211343	59.7216	52.1375	0.557854	0	1.25032
205.0@23.27681	4.13216e-05	0.000547343	0.000604929	5.6071e-05	9.21656e-05	0.000575932	0.000624145	0.000531808	5.31432e-05	9.68933e-05	205	23.2768			0.000268366	0.000376384	105.191	73.7202	0.558665	0	0.713011
189.0@15.777867	3.92046e-09	4.24963e-05	2.67147e-09	4.9748e-09	3.63114e-09	7.21262e-05	3.43967e-09	2.02412e-05	3.96799e-09	3.03256e-09	189	15.7779			8.50229e-06	1.84756e-05	223.507	169.119	0.562379	0	0.460191
167.0@28.120441	0.000445062	0.000109395	0.000125126	0.00109188	8.38067e-05	8.42583e-05	0.000585311	0.000286915	0.000166596	7.7961e-05	167	28.1204			0.000371054	0.000240208	115.645	87.657	0.56359	0	1.54472
75.0@14.945641	0.000130195	0.000105293	0.000101179	0.000152055	0.000141865	0.000119121	0.000109505	0.000134076	0.000246908	0.000107249	75	14.9456			0.000126117	0.000143372	17.6986	41.0363	0.565961	0	0.879652
74.0@33.86401	0.0148615	0.0162918	0.0167548	0.0302652	0.0216346	0.01864	0.0169591	0.0175375	0.0388578	0.0226664	74	33.864			0.0199616	0.0229322	31.5572	40.0199	0.569258	0	0.870463
116.0@9.127151	5.86893e-05	5.97394e-05	2.67147e-09	7.20849e-05	3.63114e-09	0.000140122	3.43967e-09	6.61379e-05	3.96799e-09	7.28663e-05	116	9.12715			3.8104e-05	5.58267e-05	92.3204	104.964	0.581407	0	0.68254
71.0@14.06515	3.92046e-09	4.66355e-05	2.13183e-05	4.9748e-09	3.2023e-05	0.000252185	3.43967e-09	3.06592e-09	3.96799e-09	3.03256e-09	71	14.0651			1.99971e-05	5.04396e-05	101.731	223.592	0.582629	0	0.396457
244.0@30.0606	4.32309e-05	3.72905e-09	2.67147e-09	4.9748e-09	3.63114e-09	3.37006e-05	3.43967e-09	4.78283e-05	3.96799e-09	3.03256e-09	244	30.0606			8.64918e-06	1.63079e-05	223.51	140.286	0.583611	0	0.530369
75.0@25.148369	0.000301597	0.000157601	0.000619737	0.000325253	0.000447378	0.000271845	0.000166053	0.000175021	0.000255701	0.000648182	75	25.1484			0.000370313	0.00030336	46.8019	65.4092	0.585731	0	1.2207
55.0@15.62695	3.92046e-09	0.000110067	2.67147e-09	4.9748e-09	3.63114e-09	4.47017e-09	3.43967e-09	4.37843e-05	3.96799e-09	3.03256e-09	55	15.627			2.20164e-05	8.75985e-06	223.568	223.512	0.598865	0	2.51333
275.0@32.70092	0.0018697	0.00135014	0.0100389	0.00207003	0.00119705	0.00354996	0.00103977	0.00134479	0.0201689	0.00159969	275	32.7009			0.00330516	0.00554063	114.408	148.652	0.602491	0	0.596531
83.0@13.6341305	0.000253211	0.000418142	0.000190711	0.0010343	0.000230414	0.000809709	0.000692849	0.000677279	0.000195106	0.000284782	83	13.6341			0.000425356	0.000531945	82.5825	51.3727	0.607699	0	0.799624
91.0@20.856066	0.000167439	0.000210087	6.55097e-05	0.000227214	0.000155798	0.00036954	0.000119676	6.48564e-05	8.3296e-05	3.03256e-09	91	20.8561			0.00016521	0.000127474	38.1528	111.479	0.608503	0	1.29602
123.0@21.29145	0.00989709	0.000159894	0.00041322	0.000804381	0.000444669	0.0010185	0.000928098	0.00134583	0.00275872	0.000672761	123	21.2915			0.00234385	0.00134478	180.414	61.4431	0.629632	0	1.74292
74.0@12.549761	0.000759648	0.000343781	0.000556979	0.000366842	0.000672774	0.000735205	0.000621091	0.000513342	0.00052304	0.000540338	74	12.5498			0.000540005	0.000586603	33.976	15.9052	0.630937	0	0.920563
57.0@18.18226	0.000138482	0.00232868	0.00107877	0.00378534	0.00199531	0.000178619	0.00261951	0.00236769	0.000287191	0.00186969	57	18.1823			0.00186532	0.00146454	73.5003	78.993	0.631202	0	1.27365
76.0@19.8155	0.01947	0.0224964	0.0377509	0.0134885	0.0196353	0.0223638	0.0238243	0.0299086	0.000857752	0.0203266	76	19.8155			0.0225682	0.0194562	40.3174	56.5049	0.639347	0	1.15995
71.0@12.54644	0.000282493	0.000261858	0.000247859	0.000316601	0.000341447	0.000331338	0.000447577	0.000268994	0.000103406	0.000134764	71	12.5464			0.000290051	0.000257216	13.329	55.1607	0.64057	0	1.12766
212.0@18.98929	9.41185e-05	0.000185326	0.000160194	0.000362802	4.09956e-06	0.000190398	0.000117324	0.000123609	0.000107909	0.000117536	212	18.9893			0.000161308	0.000131355	82.2473	25.4881	0.647374	0	1.22803
75.0@20.72832	7.37399e-05	0.000307512	0.000443218	0.000387766	8.62069e-05	0.000152911	0.000193942	0.000389488	0.000171052	0.000180841	75	20.7283			0.000259689	0.000217647	65.8714	44.6692	0.648831	0	1.19317
EINIST_254005-101_METB_2563.5_Docosanoic acid methyl ester, n-	0.0687619	0.0692	0.0638656	0.116019	0.0807087	0.137707	0.0702593	0.069125	0.0694856	0.089396	74	28.0507	929-77-1		0.079711	0.0871946	26.6176	33.8434	0.658687	0	0.914173
55.0@24.99906	3.92046e-09	3.72905e-09	6.51277e-05	4.9748e-09	0.000213736	0.000215815	3.43967e-09	3.06592e-09	0.000106358	8.66251e-05	55	24.9991			5.57753e-05	8.1761e-05	166.196	109.341	0.663842	0	0.682175
Glyoxylic acid ME/DMA	0.000101254	4.88729e-05	5.77571e-05	8.77903e-05	6.55275e-05	8.83127e-05	4.83514e-05	7.62217e-05	5.57978e-05	0.000131458	75	12.5426	MT GlyoxME		7.22403e-05	8.00284e-05	30.0456	41.0585	0.671796	0	0.902683
274.0@21.79824	5.47296e-06	3.72905e-09	1.09263e-05	4.9748e-09	5.09304e-05	4.47017e-09	3.43967e-09	1.21656e-05	3.04702e-05	3.03256e-09	274	21.7982			1.34677e-05	8.52933e-06	159.095	156.496	0.675556	0	1.57898
80.0@20.49081	3.04032e-05	8.84494e-05	2.77913e-05	6.52445e-05	5.40713e-05	5.82285e-05	1.42402e-06	9.36423e-05	3.96799e-09	6.56397e-05	80	20.4908			5.31919e-05	4.37877e-05	47.5012	94.7357	0.678836	0	1.21477
69.0@20.18899	0.000108632	0.000112725	0.000109979	7.27167e-05	0.000115761	0.000136675	8.40517e-05	6.68646e-05	6.96064e-05	0.000127037	69	20.189			0.000103963	9.6847e-05	17.0058	33.8643	0.683903	0	1.07347
392.0@32.22272	0.000390635	6.99682e-05	0.000183463	0.00145864	0.000694306	0.00144781	2.61449e-05	0.000116296	0.000764278	0.00123096	392	32.2227			0.000559403	0.000717098	99.3775	89.254	0.688598	0	0.780093
119.0@20.425268	7.3834e-05	0.000118815	9.21335e-05	7.41246e-05	0.000103905	0.000146729	0.000102423	0.000113157	3.8668e-05	0.00010204	119	20.4253			9.25624e-05	0.000100603	20.9818	38.9014	0.695315	0	0.920074
81.0@21.62447	0.00751213	0.00635866	0.00122434	0.0114575	0.00755081	0.0189717	0.00058237	0.0103499	0.0009707	0.0109918	81	21.6245			0.0068207	0.00837329	53.891	92.2352	0.699557	0	0.814578
71.0@21.94729	0.000843185	0.000263327	0.000273876	0.000812778	0.00134656	0.00031491	0.000626684	0.000713276	0.00220069	0.000459251	71	21.9473			0.000707945	0.000862963	64.0804	88.4624	0.708736	0	0.820365
105.0@20.814966	7.15758e-05	3.77604e-05	6.41659e-05	4.9748e-09	3.63114e-09	0.000136689	3.64055e-05	3.06592e-09	5.69208e-05	3.03256e-09	105	20.815			3.47022e-05	4.60042e-05	98.199	122.324	0.71297	0	0.754325
74.0@32.087852	0.000386942	0.000521609	0.000514647	0.00110454	0.000564697	0.000640987	0.000823491	0.000266502	0.000330319	0.000722016	74	32.0879			0.000618486	0.000556663	45.2226	44.1015	0.720098	0	1.11106
127.0@25.12925	3.92046e-09	3.72905e-09	2.67147e-09	4.9748e-09	0.000142805	4.47017e-09	3.43967e-09	3.06592e-09	3.96799e-09	8.15637e-05	127	25.1292			2.85641e-05	1.63157e-05	223.577	223.556	0.721692	0	1.75071
EISTR_210010-101_METB_2100.5_Octadecadienoic acid methyl ester, 9,12-(Z,Z)-, n-	0.394069	0.421432	0.00365679	0.489186	0.43834	0.621986	0.00758844	0.383201	0.0106821	0.445264	67	24.3482	112-63-0		0.349337	0.293744	56.1991	93.3418	0.722943	0	1.18925
57.0@18.2478	0.000327939	0.000371208	0.00156786	0.00297238	0.000365663	0.000629217	0.00233599	0.00186228	0.000217204	0.00176698	57	18.2478			0.00112101	0.00136233	103.541	65.7614	0.723	0	0.822861
261.0@29.864964	0.000188566	0.000348957	0.000434292	0.000466403	0.000348219	0.000442699	0.000442403	0.000241502	0.000420607	7.94349e-05	261	29.865			0.000357287	0.000325329	30.1624	49.5758	0.723495	0	1.09823
396.0@33.638283	0.000993837	0.00231825	0.00239589	0.00436147	0.00325704	0.00748264	0.00109423	0.000484758	0.00131187	0.000241298	396	33.6383			0.0026653	0.00212296	46.7637	142.615	0.725392	0	1.25546
EIMOR_120001-101_ISTD (retention time index)_1200_Dodecane, n-	0.00170684	3.72905e-09	0.00173497	0.0017059	3.63114e-09	0.00163461	0.00121687	0.0013084	3.96799e-09	3.03256e-09	57	12.6542	112-40-3		0.00102954	0.000831977	91.2938	93.1748	0.726628	0	1.23747
450.0@34.044403	5.73054e-05	2.58162e-05	0.000123398	0.000468119	5.65659e-05	0.000282618	0.000245039	1.52591e-05	3.96799e-09	3.03256e-09	450	34.0444			0.000146241	0.000108584	125.427	131.211	0.726904	0	1.34679
408.0@32.61418	4.45011e-05	3.72905e-09	2.67147e-09	4.32708e-05	6.01571e-05	0.000163765	3.43967e-09	3.06592e-09	3.96799e-09	4.68803e-05	408	32.6142			2.95871e-05	4.21311e-05	94.0093	168.428	0.727365	0	0.702262
239.0@26.586512	0.00215435	0.000281282	0.000173926	0.00451964	0.000321123	0.00174069	0.000852979	0.000611512	0.0048001	0.00148051	239	26.5865			0.00149006	0.00189716	126.355	88.8617	0.728139	0	0.785419
EIMOR_150001-101_ISTD (retention time index)_1500_Pentadecane, n-	0.00224618	0.00270075	0.00191498	0.00256444	0.00167241	0.0028164	0.0022711	0.00232624	0.00181318	0.00129143	57	15.3866	629-62-9		0.00221975	0.00210367	19.4205	27.4072	0.728491	0	1.05518
75.0@5.110467	3.81265e-05	0.000351098	4.20622e-05	0.000118783	7.78444e-05	0.000194073	0.000117238	7.19785e-05	3.96799e-09	0.000127179	75	5.11047			0.000125583	0.000102094	103.675	70.3731	0.735592	0	1.23007
EIQTMS_113001-101_CONT_1129.2_	0.000154674	0.000129775	0.000104759	0.00013827	3.63114e-09	0.000166308	9.35039e-05	8.80684e-05	0.000120063	0.000114052	355	10.7612			0.000105496	0.000116399	58.4542	26.6071	0.736154	0	0.906331
393.0@29.661652	4.88332e-05	0.000726841	0.00114155	0.000167009	5.9518e-05	6.10178e-05	3.68939e-05	4.19448e-05	0.00135519	5.58203e-05	393	29.6617			0.00042875	0.000310173	113.433	188.367	0.736542	0	1.38229
133.0@14.732269	0.00242541	0.00275299	0.00210866	0.00342114	0.00363099	0.00325475	0.00398042	0.00336018	0.00127986	0.00341951	133	14.7323			0.00286784	0.00305894	22.5565	33.7896	0.736732	0	0.937526
419.0@30.82371	5.10209e-05	0.00295992	0.000154526	0.000111202	0.00510394	0.00204059	0.00163821	0.000171179	0.000844467	0.00177817	419	30.8237			0.00167612	0.00129452	136.06	59.5002	0.737717	0	1.29478
119.0@12.45942	0.000831514	0.000869275	0.000718461	0.00105743	0.000781679	0.00105766	0.00083089	0.00063741	0.000839134	0.000740157	119	12.4594			0.000851673	0.000821049	15.0478	18.9345	0.743017	0	1.0373
81.0@24.096489	6.16571e-05	0.0203273	0.232083	0.0328062	0.0238128	0.000736617	0.139278	0.143869	0.00502054	0.10839	81	24.0965			0.0618181	0.0794589	155.184	89.6602	0.750485	0	0.777989
105.0@7.9372	0.000267121	0.000295542	7.40958e-05	4.9748e-09	5.37082e-05	0.00019063	9.84915e-05	0.000101945	0.000186305	3.03256e-09	105	7.9372			0.000138094	0.000115475	96.9669	67.7335	0.75464	0	1.19588
497.0@32.03208	3.92046e-09	3.72905e-09	2.67147e-09	5.133e-05	4.04618e-05	3.91408e-05	3.14661e-05	3.06592e-09	3.96799e-09	4.49547e-05	497	32.0321			1.83604e-05	2.31137e-05	138.495	93.5906	0.758563	0	0.794352
239.0@23.043362	3.92046e-09	3.98375e-05	0.000143102	4.9748e-09	3.63114e-09	6.42364e-05	3.43967e-09	1.76811e-05	3.96799e-09	5.19053e-05	239	23.0434			3.65905e-05	2.6766e-05	169.415	111.317	0.760696	0	1.36705
219.0@18.1301	3.92046e-09	3.72905e-09	3.76383e-05	4.90714e-05	3.63114e-09	4.47017e-09	3.43967e-09	3.66438e-05	3.96799e-09	2.91672e-05	219	18.1301			1.73442e-05	1.31646e-05	138.871	138.354	0.765425	0	1.31749
182.0@18.568127	3.92046e-09	4.9973e-05	0.000104185	5.57675e-06	5.51461e-05	5.31459e-05	4.55859e-05	5.49535e-05	3.96799e-09	2.89306e-05	182	18.5681			4.29769e-05	3.6524e-05	98.6427	62.5756	0.774363	0	1.17668
115.0@27.109241	3.92046e-09	0.000198829	2.67147e-09	0.000411844	3.63114e-09	0.000255685	0.000101924	0.000107788	7.3749e-05	0.00020508	115	27.1092			0.000122137	0.000148845	150.17	52.1527	0.775507	0	0.820561
219.0@18.140545	2.61887e-05	3.94683e-05	3.98636e-05	5.70013e-05	2.93069e-05	4.23728e-05	4.06466e-05	4.55656e-05	3.96799e-09	8.47873e-05	219	18.1405			3.83658e-05	4.26752e-05	31.4157	70.365	0.777261	0	0.899017
71.0@24.653412	0.00423697	0.0025863	0.0031045	0.00477084	0.00256556	0.00759774	0.00316404	0.00185745	0.00108747	0.00167738	71	24.6534			0.00345283	0.00307682	29.0032	85.7579	0.777458	0	1.12221
87.0@35.92659	0.000306894	0.000433021	0.000537331	0.0013077	0.000836927	0.000468197	0.000420014	0.000461675	0.00177815	0.000750097	87	35.9266			0.000684375	0.000775626	58.4064	74.2103	0.77921	0	0.882351
199.0@18.8361	0.00011423	7.05089e-05	7.26158e-05	0.000455165	0.000202835	0.000476865	0.000174931	0.000123464	0.000156835	0.000125087	199	18.8361			0.000183071	0.000211436	88.0928	70.9281	0.780698	0	0.865845
87.0@20.29611	0.000101066	0.000117432	0.000125321	0.00011556	0.000115122	0.00016545	0.000106678	0.000122753	5.0449e-05	0.00010224	87	20.2961			0.0001149	0.000109514	7.62322	37.7976	0.788938	0	1.04918
196.0@20.464954	6.01751e-05	0.000110708	5.00392e-05	0.000119579	0.000100953	0.000101348	9.91966e-05	0.000108745	3.96799e-09	9.79486e-05	196	20.465			8.82909e-05	8.14484e-05	35.3456	56.1346	0.790154	0	1.08401
438.0@35.515553	0.000187249	3.72905e-09	6.05995e-05	5.83047e-06	3.475e-05	8.77718e-05	2.84151e-05	0.000117293	3.96799e-09	0.000111067	438	35.5156			5.76865e-05	6.89102e-05	132.41	75.6201	0.793833	0	0.837126
74.0@15.91172	0.00020733	0.000565716	0.000140532	0.000898982	0.00054909	0.00152814	0.000101615	0.000101822	6.74439e-05	0.00101005	74	15.9117			0.00047233	0.000561813	64.9938	119.485	0.796044	0	0.840725
134.0@12.351186	9.38323e-05	3.72905e-09	2.67147e-09	0.000176436	0.000181455	0.000256633	7.8961e-05	0.000120236	3.96799e-09	7.31453e-05	134	12.3512			9.03461e-05	0.000105796	99.0747	89.5943	0.797741	0	0.853967
166.0@22.63823	6.72359e-06	7.42529e-05	5.60474e-05	9.56406e-05	0.00011705	0.000249753	3.13079e-05	3.06592e-09	3.96799e-09	3.03256e-09	166	22.6382			6.99428e-05	5.62142e-05	60.1841	193.968	0.802977	0	1.24422
239.0@23.5124	0.000275099	2.36347e-05	2.67147e-09	4.9748e-09	1.90018e-05	0.000113891	6.56186e-05	3.06592e-09	6.39163e-05	3.03256e-09	239	23.5124			6.35486e-05	4.86864e-05	186.866	100.153	0.805464	0	1.30526
74.0@32.068565	5.70388e-05	3.50494e-05	7.42988e-05	0.000883027	4.18416e-05	0.00032213	0.000209527	3.9722e-05	3.96799e-09	0.00029058	74	32.0686			0.000218251	0.000172393	170.413	84.6028	0.807273	0	1.26601
87.0@28.66249	7.74056e-05	0.000270793	0.000405272	0.00061095	0.00036941	0.000455814	5.51035e-05	0.000352878	0.000674443	8.75803e-06	87	28.6625			0.000346766	0.000309399	56.2258	90.2141	0.813034	0	1.12077
57.0@18.78999	0.000148578	0.000177178	0.000182493	0.000587071	0.000230686	0.000286458	0.000283329	0.000255891	0.000189904	0.000205468	57	18.79			0.000265201	0.00024421	68.7527	18.1998	0.813575	0	1.08596
75.0@5.1807714	5.60665e-05	4.93764e-05	3.67941e-05	0.000111595	3.63114e-09	5.92745e-06	0.000118012	9.18855e-05	3.96799e-09	3.03256e-09	75	5.18077			5.07671e-05	4.31663e-05	79.4178	132.515	0.814901	0	1.17608
290.0@26.63183	2.97367e-05	7.18775e-05	2.67147e-09	8.3318e-05	6.4529e-05	8.56574e-05	0.000110228	3.06592e-09	3.96799e-09	2.01089e-05	290	26.6318			4.98928e-05	4.32002e-05	68.7775	118.939	0.815588	0	1.15492
69.0@17.56612	0.000201194	6.7783e-05	0.000128449	0.000132131	9.55643e-05	0.00015621	0.000122235	0.000117127	0.000113103	8.59518e-05	69	17.5661			0.000125024	0.000118926	40.0093	21.1285	0.81578	0	1.05128
Unknown#sst_cgl_A10_RI:2731,9_RT:39,92	3.92046e-09	3.72905e-09	0.000398551	0.000120291	3.63114e-09	0.00049601	3.43967e-09	3.06592e-09	3.96799e-09	0.000170187	221	28.8291	UA10		0.000103771	0.000133242	166.543	161.937	0.817859	0	0.778815
75.0@25.19055	3.92046e-09	3.72905e-09	0.00016106	0.000265192	0.000186633	0.000191297	0.00010901	0.000150711	0.000126261	0.00010066	75	25.1906			0.000122579	0.000135588	96.5026	26.9615	0.824023	0	0.904053
75.0@18.35489	0.000285911	0.000291384	0.00037696	0.000456732	0.000525041	9.45128e-05	0.00066031	0.000580129	0.00019786	0.000543183	75	18.3549			0.000387206	0.000415199	26.895	60.6605	0.826905	0	0.932579
18:1 (Isomer 1) ME	3.92046e-09	0.145674	2.67147e-09	4.9748e-09	3.63114e-09	0.0113581	0.0250028	0.0187437	0.0450333	0.0111386	55	24.1924	LP18:1aME		0.0291349	0.0222553	223.607	62.7877	0.827828	0	1.30912
128.0@12.04245	3.92046e-09	3.72905e-09	2.67147e-09	0.000232567	3.63114e-09	4.47017e-09	3.43967e-09	3.06592e-09	0.000168671	3.03256e-09	128	12.0425			4.65162e-05	3.3737e-05	223.59	223.584	0.830093	0	1.37879
57.0@35.412544	0.000512047	0.000110551	0.000128297	0.000578027	0.000954812	0.000317355	0.000272779	0.00043608	0.000890321	0.000577078	57	35.4125			0.000456747	0.000498723	76.9072	49.8624	0.833411	0	0.915833
614.0@31.140972	8.7191e-06	6.04255e-05	3.41306e-05	3.49281e-05	2.36605e-05	4.47017e-09	3.43967e-09	1.56208e-05	0.000119448	3.03256e-09	614	31.141			3.23728e-05	2.7016e-05	58.4465	192.892	0.837424	0	1.19828
79.0@24.192652	0.801909	0.804368	0.785418	1.43558	0.0419042	1.21062	1.00676	0.06721	1.05907	0.841845	79	24.1927			0.773837	0.837101	63.8164	53.7678	0.837667	0	0.924425
142.0@14.9157715	1.70501e-05	3.72905e-09	1.95284e-05	1.08998e-05	9.25105e-05	4.47017e-09	1.74219e-05	8.87184e-05	3.96799e-09	1.04927e-05	142	14.9158			2.79985e-05	2.33283e-05	131.587	159.868	0.847075	0	1.2002
195.0@19.524334	6.03398e-05	0.000141704	5.27748e-05	8.00048e-05	6.41913e-05	0.000125969	9.85362e-05	9.15513e-05	3.96799e-09	0.000109518	195	19.5243			7.98029e-05	8.51157e-05	45.1148	57.9451	0.851035	0	0.937581
150.0@14.235023	0.000302326	0.000399654	0.000238153	0.00041948	0.000257215	0.000872475	0.000214102	0.000252012	3.96799e-09	0.000425568	150	14.235			0.000323366	0.000352832	25.4719	92.8411	0.853828	0	0.916486
149.0@30.124752	0.000241383	0.000186247	0.000141882	0.000215394	0.00018058	0.000270655	0.00020767	0.000179068	3.96799e-09	0.000258198	149	30.1248			0.000193097	0.000183119	19.4725	59.4776	0.854168	0	1.05449
119.0@12.003863	0.00015527	5.50818e-05	0.000200956	0.000342102	0.000170921	0.000365164	3.43967e-09	3.06592e-09	0.000387033	7.93136e-05	119	12.0039			0.000184866	0.000166303	56.0174	116.887	0.856632	0	1.11162
157.0@15.769811	4.51676e-05	0.00016705	3.48386e-05	3.47888e-05	3.34319e-05	0.000210532	5.9066e-05	5.18937e-05	1.81773e-05	1.5278e-05	157	15.7698			6.30554e-05	7.09893e-05	92.4994	113.289	0.863131	0	0.888238
168.0@16.87484	0.000482613	0.00048801	0.000368609	7.61045e-05	0.000256377	0.000466409	0.000334281	0.000356287	0.000237611	0.000197483	168	16.8748			0.000334342	0.000318414	51.7047	33.2151	0.86574	0	1.05002
91.0@29.894974	3.92046e-09	3.72905e-09	2.67147e-09	3.79577e-06	0.000152196	0.000107414	3.43967e-09	3.06592e-09	3.96799e-09	1.76434e-05	91	29.895			3.12003e-05	2.50135e-05	216.851	186.668	0.871048	0	1.24734
82.0@27.18111	0.000364834	0.000467246	0.000101305	0.00207377	0.000322747	0.00161295	0.000155394	0.000136157	0.000131475	0.000913337	82	27.1811			0.00066598	0.000589863	119.859	112.329	0.873883	0	1.12904
142.0@14.282799	3.92046e-09	5.22776e-05	2.67147e-09	0.000180073	4.49826e-05	0.000339183	3.43967e-09	3.06592e-09	3.96799e-09	3.03256e-09	142	14.2828			5.54679e-05	6.78393e-05	133.091	223.596	0.875314	0	0.817637
245.0@22.45051	0.000303201	0.000317312	0.00037353	0.00178595	0.00135223	0.0011271	0.00106015	0.0010705	0.000286009	0.000289158	245	22.4505			0.000826446	0.000766583	84.1634	57.1378	0.875414	0	1.07809
57.0@20.65569	0.000442816	0.0052051	2.14839e-05	0.00528143	0.000483294	0.000381283	0.000149835	0.00574339	0.000575187	0.00327217	57	20.6557			0.00228683	0.00202437	118.288	120.246	0.875923	0	1.12965
121.0@26.670471	4.51951e-05	0.00123121	0.000583085	0.00118196	7.89991e-05	0.000747623	0.000792304	9.15574e-05	0.000992052	0.000253255	121	26.6705			0.000624089	0.000575358	91.8284	66.6484	0.878911	0	1.0847
132.0@25.851826	0.000148295	8.44481e-05	0.000106418	0.000252213	0.000116204	0.000696694	2.58766e-05	3.06592e-09	9.47436e-05	3.03256e-09	132	25.8518			0.000141515	0.000163464	46.6447	183.89	0.880377	0	0.865728
218.0@34.25149	0.00306166	0.00231419	0.00124058	0.0107074	0.00158235	0.00693175	0.00419933	0.00386854	0.00256805	0.0028089	218	34.2515			0.00378123	0.00407531	104.062	42.6655	0.883957	0	0.927839
165.0@16.3345	5.4416e-05	7.62144e-05	2.47111e-05	4.9748e-09	0.000119984	8.08431e-05	6.13568e-05	2.98344e-05	8.43078e-05	3.03256e-09	165	16.3345			5.5066e-05	5.1269e-05	84.2786	70.0252	0.888746	0	1.07406
142.0@13.983999	0.00163738	0.00227346	0.000909891	0.000833374	0.00128373	0.00162202	0.00093355	0.00127571	0.0024118	0.000386842	142	13.984			0.00138757	0.00132598	42.5342	57.2508	0.889881	0	1.04644
614.0@31.21175	3.92046e-09	4.90743e-05	2.67147e-09	4.9748e-09	3.63114e-09	4.47017e-09	3.43967e-09	3.06592e-09	4.00251e-05	3.03256e-09	614	31.2117			9.8179e-06	8.00782e-06	223.52	223.509	0.890022	0	1.22604
74.0@27.21838	0.00136439	0.00215191	0.000913989	0.0126214	0.00266543	0.00871565	0.000899195	0.00102656	0.000149077	0.00691287	74	27.2184			0.00394342	0.00354067	124.218	112.045	0.890073	0	1.11375
57.0@27.276001	0.00078706	0.00123395	0.000823642	0.00415127	0.00118622	0.00314816	0.000336609	0.000595312	0.0011811	0.00235858	57	27.276			0.00163643	0.00152395	86.8042	78.4987	0.895713	0	1.07381
95.0@31.63265	0.000280258	0.000231011	0.000140917	0.00161339	0.000771475	5.37136e-05	0.0012005	0.000242986	0.00109046	0.000203943	95	31.6327			0.000607411	0.000558321	100.993	97.0835	0.89669	0	1.08792
57.0@17.70802	9.67413e-05	0.00023427	7.87548e-05	9.13025e-05	0.000127613	0.000176362	0.000172204	4.71967e-05	0.000222798	4.07212e-05	57	17.708			0.000125736	0.000131856	50.3265	62.7138	0.898901	0	0.953586
69.0@9.7064	0.000850716	0.000565488	0.000590081	0.000973022	0.000782924	0.000564779	0.000737007	0.000447992	0.00136682	0.000528366	69	9.7064			0.000752446	0.000728992	23.0721	51.0075	0.902723	0	1.03217
EIMOR_220001-101_ISTD (retention time index)_2200_Docosane, n-	0.00260631	0.000192822	0.00298884	0.000801227	0.00212039	4.47017e-09	0.00462561	0.00338686	3.96799e-09	3.03256e-09	71	25.4384	629-97-0		0.00174192	0.0016025	68.7089	139.631	0.90616	0	1.087
131.0@24.779062	0.00030115	0.00411589	0.00212187	0.000528941	0.000400649	0.00233584	0.000570937	0.000650385	0.00167065	0.00271945	131	24.7791			0.0014937	0.00158945	110.099	60.9965	0.914098	0	0.939759
Decane_RI:1000,0_RT:6,8	0.00102839	0.00118772	0.000408307	0.00144076	0.000915236	0.0014213	0.000900887	0.000815776	0.00082346	0.000911621	57	8.0113	ALKANM~2-N1001		0.000996082	0.00097461	38.4757	26.0086	0.919736	0	1.02203
EISTR_213005-101_METB_2132.6_Octadecanoic acid methyl ester, n-	0.150504	0.151197	0.139446	0.246621	0.15676	0.225888	0.150572	0.144514	0.152698	0.159669	74	24.3285	112-61-8		0.168906	0.166668	25.9884	20.1267	0.930215	0	1.01343
55.0@27.833569	0.000422351	0.00207432	0.000106819	0.00335318	0.00231713	0.00208108	7.50398e-05	0.00381577	9.93981e-05	0.00179254	55	27.8336			0.00165476	0.00157277	82.2757	99.2766	0.931692	0	1.05213
221.0@19.85297	5.76582e-05	3.72905e-09	2.67147e-09	0.000130176	5.65913e-05	6.66816e-05	5.73599e-05	5.50914e-05	3.96799e-09	5.33306e-05	221	19.853			4.88863e-05	4.64935e-05	109.793	56.9828	0.931759	0	1.05147
167.0@17.518267	3.07246e-05	3.72905e-09	1.84037e-05	4.9748e-09	3.93107e-05	4.47017e-09	5.35797e-05	2.12989e-05	3.96799e-09	8.10603e-06	167	17.5183			1.76896e-05	1.65986e-05	100.468	135.137	0.934272	0	1.06572
EITTMS_177004-101_MST_1778.3_	3.92046e-09	3.72905e-09	0.00022416	4.9748e-09	3.63114e-09	4.47017e-09	3.43967e-09	3.06592e-09	0.000200308	3.03256e-09	217	19.0266			4.48353e-05	4.00644e-05	223.587	223.587	0.938725	0	1.11908
105.0@10.16622	0.00123692	0.00139386	0.00106435	0.001607	0.00108993	0.0014769	0.0011185	0.00115695	0.00145938	0.0011349	105	10.1662			0.00127841	0.00126933	17.6809	14.3468	0.945994	0	1.00716
157.0@14.88166	0.000296332	0.000232387	0.000255884	0.000454433	0.000244862	0.000382025	0.000239752	0.000268743	0.000321133	0.000255945	157	14.8817			0.00029678	0.00029352	30.7757	19.8016	0.948258	0	1.01111
211.0@33.458893	9.83957e-05	0.000188284	0.000403472	0.0018301	0.000914934	0.00191624	0.000270974	0.000138665	0.000868509	0.000372168	211	33.4589			0.000687037	0.000713311	103.797	101.901	0.955407	0	0.963167
154.0@30.13455	5.79405e-05	3.72905e-09	4.787e-05	0.000324919	5.40459e-05	0.000133497	5.78724e-05	0.000145456	3.96799e-09	0.00013023	154	30.1346			9.69559e-05	9.3412e-05	133.625	66.9809	0.957934	0	1.03794
98.0@20.16395	2.54712e-05	0.000129223	1.93281e-05	0.000226498	0.000202705	0.000285729	0.000130002	5.70659e-05	4.38542e-05	0.000103016	98	20.1639			0.000120645	0.000123933	80.0795	78.1639	0.958454	0	0.973465
150.0@18.16629	0.00572802	0.00252437	0.00425849	0.0031008	0.00276165	0.00350367	0.00317071	0.00242397	0.000697001	0.00820977	150	18.1663			0.00367467	0.00360102	36.1108	77.6242	0.959368	0	1.02045
EISTR_235004-101_METB_2345.2_Eicosanoic acid methyl ester, n-	0.0495898	0.0505566	0.0448374	0.0994431	0.0580648	0.0970038	0.0497271	0.0540216	0.0457494	0.058763	74	26.2522	1120-28-1		0.0604983	0.061053	36.8286	33.862	0.968459	0	0.990916
382.0@32.10425	0.0292038	0.0246424	0.0156391	0.0368769	0.0249582	0.0350488	0.00935756	0.0102037	0.0570558	0.017833	382	32.1043			0.0262641	0.0258998	29.4003	78.1678	0.971425	0	1.01407
197.0@19.27983	5.30713e-05	0.000124491	3.67914e-05	5.50064e-05	8.72345e-05	6.86395e-05	5.97023e-05	4.75156e-05	5.91786e-05	0.000125278	197	19.2798			7.13188e-05	7.20628e-05	48.9338	42.5733	0.972333	0	0.989676
71.0@12.720975	3.92046e-09	3.72905e-09	0.000247346	4.9748e-09	0.000151633	0.000219173	0.000190736	3.06592e-09	3.96799e-09	3.03256e-09	71	12.721			7.97982e-05	8.19838e-05	143.34	137.473	0.976466	0	0.973341
71.0@16.201008	0.000609486	0.000414368	0.000679161	0.000338018	0.00054088	0.0001282	0.000165513	0.000746345	0.000843054	0.000673907	71	16.201			0.000516383	0.000511404	27.04	66.1725	0.976847	0	1.00974
259.0@22.72611	0.000111067	0.000422639	0.000262228	0.00050337	0.000392922	0.000213182	0.000186206	0.000253082	0.000384736	0.000639743	259	22.7261			0.000338445	0.00033539	45.4788	55.5872	0.978172	0	1.00911
170.0@18.01904	7.52101e-05	0.000137636	0.000133191	8.06714e-05	0.000116353	0.000175977	9.71913e-05	0.000102392	1.20587e-05	0.000159786	170	18.019			0.000108612	0.000109481	26.854	58.9208	0.979063	0	0.992064
57.0@4.51177	0.288092	0.284405	0.231358	0.400894	0.293252	0.369423	0.286408	0.253763	0.335917	0.257288	57	4.51177			0.2996	0.30056	20.6573	16.8463	0.979273	0	0.996807
91.0@29.882837	7.66136e-05	9.09404e-05	9.00952e-05	9.05762e-05	0.000343233	0.000431613	0.000107658	9.13336e-05	3.72475e-05	3.51625e-05	91	29.8828			0.000138292	0.000140603	82.9585	117.943	0.980257	0	0.983562
396.0@34.42326	0.000477245	3.41059e-05	0.000181884	0.00285347	6.29422e-05	0.000242167	0.00193255	0.00046673	0.000218553	0.000670029	396	34.4233			0.00072193	0.000706006	166.831	100.549	0.980447	0	1.02256
99.0@26.915144	3.92046e-09	8.4243e-05	0.000108488	0.000179018	0.000127714	0.000149049	0.000225219	9.2885e-05	4.95998e-06	2.17192e-05	99	26.9151			9.98936e-05	9.87665e-05	65.8946	92.3659	0.982728	0	1.01141
EIGTMS_295011-101_CONT_2972.7_	0.000411033	3.72905e-09	0.000169032	4.9748e-09	3.63114e-09	0.000295058	3.43967e-09	0.000164226	3.96799e-09	0.000130045	73	29.5104			0.000116015	0.000117867	155.524	105.181	0.985429	0	0.984288
83.0@19.462278	0.00126443	7.98837e-05	0.000102937	0.00159167	8.27936e-05	0.0006502	0.000750549	0.0012536	0.000371023	0.000123731	83	19.4623			0.000624342	0.000629821	118.973	67.6984	0.989024	0	0.991301
365.0@31.641422	0.0012875	0.000384555	0.000539519	0.0018682	0.000567562	5.77993e-05	0.00138107	0.000876395	0.00195917	0.000400119	365	31.6414			0.000929467	0.00093491	67.8185	81.2299	0.990472	0	0.994178
EINIST_214001-101_METB_2141.4_Caffeic acid, trans- (3TMS)	3.92046e-09	0.000748738	2.67147e-09	4.9748e-09	3.63114e-09	4.47017e-09	0.000750539	3.06592e-09	3.96799e-09	3.03256e-09	381	32.2385	10586-03-5		0.000149751	0.000150111	223.601	223.601	0.998686	0	0.997601
124.0@34.76863	0.0212025	0.0148206	0.00517522	0.0213481	0.0102913	0.0298311	0.00787632	0.0137012	0.00972014	0.0116768	124	34.7686			0.0145675	0.0145611	48.1211	60.4925	0.999014	0	1.00044
EISTR_223004-101_ISTD (quantitative)_2241.9_Nonadecanoic acid methyl ester, n-	1	1	1	1	1	1	1	1	1	1	74	25.3655	1731-94-8		1	1	0	0	#DIV/0!	#DIV/0!	1
																				#DIV/0!

## Sheet: Significant Variables
Var ID (Primary)	Manually Identified (confidence>80%)	Var ID (Mass)	Var ID (RT)	M5.VIP[1]	1.89456 * M5.VIP[1]cvSE	A/B fold change (young/mature)	Notes
115.0@22.430899	Unknown	115	22.4309	2.04505	0.429955	7.32325
93.0@26.80043	Unknown	93	26.8004	2.02328	0.342893	13.7492
74.0@14.18498	Decanoic Acid	74	14.185	2.01409	0.361078	8.00622	saturated fatty acid
85.0@27.94492	Unknown	85	27.9449	1.98284	0.401725	14.368
68.0@21.19385	Phytol	68	21.1938	1.97024	0.546584	6.64339
58.0@15.43967	4-Methyl-2-heptanone	58	15.4397	1.96905	0.931554	0.334058
119.0@26.295568	m-Toluic acid	119	26.2956	1.96716	0.484351	5.48306	aromatic carboxylic acid; inset repellent
12:0 ME	Dodecanoic acid	74	17.1786	1.96488	0.41839	5.82367	saturated fatty acid
81.0@18.554209	Methyl 8-(2-furyl)octanoate	81	18.5542	1.94762	0.911547	0.389642
218.0@32.851067	Unknown	218	32.8511	1.9439	0.644933	6.17988
74.0@10.651609	Octanoic Acid	74	10.6516	1.93683	0.526721	3.33693	saturated fatty acid
108.0@28.371578	Unknown	108	28.3716	1.93271	0.463988	17.4739
145.0@31.786701	Stigmastan-3,5-diene	145	31.7867	1.91289	0.649275	4.69181
71.0@26.593573	Ethyl-5-(2'-ethylbutyl)octadecane	71	26.5936	1.88273	0.607173	2.7194
74.0@21.871431	Unknown	74	21.8714	1.87769	0.701886	0.0925271
121.0@27.68818	Unknown	121	27.6882	1.86869	0.557355	25160
119.0@26.29954	Unknown	119	26.2995	1.86031	0.550665	3.49914
EISTR_203008-101_METB_2033.4_Heptadecanoic acid methyl ester, n-	Heptadecanoic acid	74	23.2478	1.86008	0.541865	2.36135	saturated fatty acid
iso-13:0 ME	Tridecanoic acid	74	18.5223	1.85346	0.502918	2.43739	saturated fatty acid
16:1w5c ME	9-Hexadecenoic Acid	55	21.9281	1.85271	0.714155	2.74742e-07	omega-7 monounsaturated fatty acid, synthetized from palmitic acid
75.0@16.78764	Carbamic acid	75	16.7876	1.85016	0.908935	0.37981	Carbamic acid is an intermediate in the production of urea. They are generally unstable, reverting to the parent amine and carbon dioxide
107.0@33.20197	Unknown	107	33.202	1.84545	1.02746	3.94
EINIST_283009-101_METB_2850.3_Pentacosanoic acid methyl ester, n-	Pentacosanoic acid	74	30.4989	1.84378	0.559232	3.10354	saturated fatty acid; fully saturated long-chain fatty acid found in plant lipids
74.0@33.361687	Stigmasterol methyl ether	74	33.3617	1.84133	0.693727	4.44786
EISTR_182011-101_METB_1840.2_Pentadecanoic acid methyl ester, n-	Pentadecanoic acid	74	21.0014	1.8178	0.584454	2.29835	saturated fatty acid
205.0@21.187128	Unknown	205	21.1871	1.81641	0.790207	4.81591
218.0@33.504734	Unknown	218	33.5047	1.81259	0.583384	13.4619
55.0@26.02532	cis-11-Eicosenoic acid	55	26.0253	1.78002	0.991596	0.0516459	monounsaturated omega-9 fatty acid found in a variety of plant oils and nuts
Diisooctyl phthalate	Diisooctyl phthalate	149	28.1378	1.76317	0.622374	2.81507	the most common of the class of phthalates which are used as plasticizers, accounting for an almost 54% market share in 2010. It is widely used as a plasticizer in manufacturing of articles made of PVC.[4] Plastics may contain 1% to 40% of DEHP
93.0@26.550747	Unknown	93	26.5507	1.75401	0.65387	3.71994
155.0@33.0859	Unknown	155	33.0859	1.75125	0.579291	4.41181
83.0@16.975775	Unknown	83	16.9758	1.74113	0.935257	5.29619e-05
71.0@17.06727	2,4-Di-tert-butylphenol	71	17.0673	1.74029	0.562447	1.61623	alkylated phenol and its derivatives are used industrially as UV stabilizers and antioxidants for hydrocarbon-based products ranging from petrochemicals to plastics
55.0@26.49653	Unknown	55	26.4965	1.7334	0.791672	12.7095
83.0@20.223469	Unknown	83	20.2235	1.71344	0.834738	1.24277
153.0@29.07018	Unknown	153	29.0702	1.71174	0.785253	7.9001
591.0@34.3852	N(6),N(10),O(16)-Triacetyl-O(34)-methyl-16,17-dihydro-16,17-seco-aphelandrine	591	34.3852	1.70791	0.956887	0.221591
95.0@24.520458	Linolenic acid	95	24.5205	1.70354	0.857763	0.496375	polyunsaturated n−3 (omega-3) fatty acid. It is an isomer of gamma-linolenic acid (GLA), a polyunsaturated n−6 (omega-6) fatty acid
57.0@26.891392	Unknown	57	26.8914	1.69898	0.82722	0.161559
211.0@33.141575	Unknown	211	33.1416	1.68418	0.880598	6.25745
79.0@24.737751	Unknown	79	24.7378	1.68383	0.729748	0.588419
55.0@31.511608	Unknown	55	31.5116	1.6814	0.969525	0.448593
80.0@23.551458	Unknown	80	23.5515	1.68109	1.12296	0.340164
259.0@33.03785	Unknown	259	33.0378	1.68041	0.719809	42.732
292.0@25.89823	Unknown	292	25.8982	1.67866	0.811824	0.317442

## Sheet: Notes
A: 1-5 (immature) B: 6-10 (mature)
