# Supplementary material for: Metabolic Reconstruction of Setaria italica: A Systems Biology Approach for Integrating Tissue-Specific Omics and Pathway Analysis of Bioenergy Grasses
Source: Front Plant Sci. 2016 Aug 10;7:1138. doi: 10.3389/fpls.2016.01138 (PMC4978736; doi:10.3389/fpls.2016.01138)
Supplement: Supplementary file 5 [file Table5.XLSX]

## Sheet: Omics to pathways
rxnID	pathwayName	S. italica geneID_KEGG	S italica genes mapped to mRNA transcripts	gene expression	significance (gene expression)	Proteome	significance	EnzymeName	EC	rxn_long
R00006	Pantothenate and CoA biosynthesis	101771128	#N/A	#N/A				acetolactate synthase, chloroplast / acetohydroxy-acid synthase (ALS)	2.2.1.6	2-Acetolactate + CO2 = 2 Pyruvate
R00006	Pantothenate and CoA biosynthesis	101778558	#N/A	#N/A				acetolactate synthase, chloroplast / acetohydroxy-acid synthase (ALS)	2.2.1.6	2-Acetolactate + CO2 = 2 Pyruvate
R00009	Catalase/peroxidase	101775718	Si016999m	4.47952	yes	3.83904	yes	CAT3	1.11.1.6	2 H2O2 = Oxygen + 2 H2O
R00009	Catalase/peroxidase	101779870	Si035395m	#N/A	#N/A	#N/A	#N/A	CAT3	1.11.1.6	2 H2O2 = Oxygen + 2 H2O
R00009	Catalase/peroxidase	101780682	Si006189m	1.18719	yes	-0.0354337	no	CAT3	1.11.1.6	2 H2O2 = Oxygen + 2 H2O
R00010	Starch and sucrose metabolism	101777287	#N/A	#N/A		#N/A		glycosyl hydrolase family protein 37 / trehalase, putative	3.2.1.28	alpha,alpha-Trehalose + H2O = 2 D-Glucose
R00014	Butanoate metabolism; Glycolysis / Gluconeogenesis; Valine, leucine and isoleucine biosynthesis	101757538	#N/A	#N/A		#N/A		pyruvate dehydrogenase E1 component alpha subunit, chloroplast	1.2.4.1	2-(alpha-Hydroxyethyl)thiamine diphosphate + CO2 = Thiamin diphosphate + Pyruvate
R00014	Butanoate metabolism; Glycolysis / Gluconeogenesis; Valine, leucine and isoleucine biosynthesis	101763108	#N/A	#N/A		#N/A		pyruvate dehydrogenase E1 component alpha subunit, chloroplast	1.2.4.1	2-(alpha-Hydroxyethyl)thiamine diphosphate + CO2 = Thiamin diphosphate + Pyruvate
R00014	Butanoate metabolism; Glycolysis / Gluconeogenesis; Valine, leucine and isoleucine biosynthesis	101771006	#N/A	#N/A		#N/A		pyruvate dehydrogenase E1 component alpha subunit, chloroplast	1.2.4.1	2-(alpha-Hydroxyethyl)thiamine diphosphate + CO2 = Thiamin diphosphate + Pyruvate
R00014	Butanoate metabolism; Glycolysis / Gluconeogenesis; Valine, leucine and isoleucine biosynthesis	101771128	#N/A	#N/A		#N/A		pyruvate dehydrogenase E1 component alpha subunit, chloroplast	1.2.4.1	2-(alpha-Hydroxyethyl)thiamine diphosphate + CO2 = Thiamin diphosphate + Pyruvate
R00014	Butanoate metabolism; Glycolysis / Gluconeogenesis; Valine, leucine and isoleucine biosynthesis	101771458	#N/A	#N/A		#N/A		pyruvate dehydrogenase E1 component alpha subunit, chloroplast	1.2.4.1	2-(alpha-Hydroxyethyl)thiamine diphosphate + CO2 = Thiamin diphosphate + Pyruvate
R00014	Butanoate metabolism; Glycolysis / Gluconeogenesis; Valine, leucine and isoleucine biosynthesis	101775698	#N/A	#N/A		#N/A		pyruvate dehydrogenase E1 component alpha subunit, chloroplast	1.2.4.1	2-(alpha-Hydroxyethyl)thiamine diphosphate + CO2 = Thiamin diphosphate + Pyruvate
R00014	Butanoate metabolism; Glycolysis / Gluconeogenesis; Valine, leucine and isoleucine biosynthesis	101776753	#N/A	#N/A		#N/A		pyruvate dehydrogenase E1 component alpha subunit, chloroplast	1.2.4.1	2-(alpha-Hydroxyethyl)thiamine diphosphate + CO2 = Thiamin diphosphate + Pyruvate
R00014	Butanoate metabolism; Glycolysis / Gluconeogenesis; Valine, leucine and isoleucine biosynthesis	101777006	#N/A	#N/A		#N/A		pyruvate dehydrogenase E1 component alpha subunit, chloroplast	1.2.4.1	2-(alpha-Hydroxyethyl)thiamine diphosphate + CO2 = Thiamin diphosphate + Pyruvate
R00014	Butanoate metabolism; Glycolysis / Gluconeogenesis; Valine, leucine and isoleucine biosynthesis	101777642	#N/A	#N/A		#N/A		pyruvate dehydrogenase E1 component alpha subunit, chloroplast	1.2.4.1	2-(alpha-Hydroxyethyl)thiamine diphosphate + CO2 = Thiamin diphosphate + Pyruvate
R00014	Butanoate metabolism; Glycolysis / Gluconeogenesis; Valine, leucine and isoleucine biosynthesis	101778558	#N/A	#N/A		#N/A		pyruvate dehydrogenase E1 component alpha subunit, chloroplast	1.2.4.1	2-(alpha-Hydroxyethyl)thiamine diphosphate + CO2 = Thiamin diphosphate + Pyruvate
R00014	Butanoate metabolism; Glycolysis / Gluconeogenesis; Valine, leucine and isoleucine biosynthesis	101783096	#N/A	#N/A		#N/A		pyruvate dehydrogenase E1 component alpha subunit, chloroplast	1.2.4.1	2-(alpha-Hydroxyethyl)thiamine diphosphate + CO2 = Thiamin diphosphate + Pyruvate
R00014	Butanoate metabolism; Glycolysis / Gluconeogenesis; Valine, leucine and isoleucine biosynthesis	101785721	#N/A	#N/A		#N/A		pyruvate dehydrogenase E1 component alpha subunit, chloroplast	1.2.4.1	2-(alpha-Hydroxyethyl)thiamine diphosphate + CO2 = Thiamin diphosphate + Pyruvate
R00014	Butanoate metabolism; Glycolysis / Gluconeogenesis; Valine, leucine and isoleucine biosynthesis	101757538	#N/A	#N/A		#N/A		acetolactate synthase, chloroplast / acetohydroxy-acid synthase (ALS)	2.2.1.6	2-(alpha-Hydroxyethyl)thiamine diphosphate + CO2 = Thiamin diphosphate + Pyruvate
R00014	Butanoate metabolism; Glycolysis / Gluconeogenesis; Valine, leucine and isoleucine biosynthesis	101763108	#N/A	#N/A		#N/A		acetolactate synthase, chloroplast / acetohydroxy-acid synthase (ALS)	2.2.1.6	2-(alpha-Hydroxyethyl)thiamine diphosphate + CO2 = Thiamin diphosphate + Pyruvate
R00014	Butanoate metabolism; Glycolysis / Gluconeogenesis; Valine, leucine and isoleucine biosynthesis	101771006	#N/A	#N/A		#N/A		acetolactate synthase, chloroplast / acetohydroxy-acid synthase (ALS)	2.2.1.6	2-(alpha-Hydroxyethyl)thiamine diphosphate + CO2 = Thiamin diphosphate + Pyruvate
R00014	Butanoate metabolism; Glycolysis / Gluconeogenesis; Valine, leucine and isoleucine biosynthesis	101771128	#N/A	#N/A		#N/A		acetolactate synthase, chloroplast / acetohydroxy-acid synthase (ALS)	2.2.1.6	2-(alpha-Hydroxyethyl)thiamine diphosphate + CO2 = Thiamin diphosphate + Pyruvate
R00014	Butanoate metabolism; Glycolysis / Gluconeogenesis; Valine, leucine and isoleucine biosynthesis	101771458	#N/A	#N/A		#N/A		acetolactate synthase, chloroplast / acetohydroxy-acid synthase (ALS)	2.2.1.6	2-(alpha-Hydroxyethyl)thiamine diphosphate + CO2 = Thiamin diphosphate + Pyruvate
R00014	Butanoate metabolism; Glycolysis / Gluconeogenesis; Valine, leucine and isoleucine biosynthesis	101775698	#N/A	#N/A		#N/A		acetolactate synthase, chloroplast / acetohydroxy-acid synthase (ALS)	2.2.1.6	2-(alpha-Hydroxyethyl)thiamine diphosphate + CO2 = Thiamin diphosphate + Pyruvate
R00014	Butanoate metabolism; Glycolysis / Gluconeogenesis; Valine, leucine and isoleucine biosynthesis	101776753	#N/A	#N/A		#N/A		acetolactate synthase, chloroplast / acetohydroxy-acid synthase (ALS)	2.2.1.6	2-(alpha-Hydroxyethyl)thiamine diphosphate + CO2 = Thiamin diphosphate + Pyruvate
R00014	Butanoate metabolism; Glycolysis / Gluconeogenesis; Valine, leucine and isoleucine biosynthesis	101777006	#N/A	#N/A		#N/A		acetolactate synthase, chloroplast / acetohydroxy-acid synthase (ALS)	2.2.1.6	2-(alpha-Hydroxyethyl)thiamine diphosphate + CO2 = Thiamin diphosphate + Pyruvate
R00014	Butanoate metabolism; Glycolysis / Gluconeogenesis; Valine, leucine and isoleucine biosynthesis	101777642	#N/A	#N/A		#N/A		acetolactate synthase, chloroplast / acetohydroxy-acid synthase (ALS)	2.2.1.6	2-(alpha-Hydroxyethyl)thiamine diphosphate + CO2 = Thiamin diphosphate + Pyruvate
R00014	Butanoate metabolism; Glycolysis / Gluconeogenesis; Valine, leucine and isoleucine biosynthesis	101778558	#N/A	#N/A		#N/A		acetolactate synthase, chloroplast / acetohydroxy-acid synthase (ALS)	2.2.1.6	2-(alpha-Hydroxyethyl)thiamine diphosphate + CO2 = Thiamin diphosphate + Pyruvate
R00014	Butanoate metabolism; Glycolysis / Gluconeogenesis; Valine, leucine and isoleucine biosynthesis	101783096	#N/A	#N/A		#N/A		acetolactate synthase, chloroplast / acetohydroxy-acid synthase (ALS)	2.2.1.6	2-(alpha-Hydroxyethyl)thiamine diphosphate + CO2 = Thiamin diphosphate + Pyruvate
R00014	Butanoate metabolism; Glycolysis / Gluconeogenesis; Valine, leucine and isoleucine biosynthesis	101785721	#N/A	#N/A		#N/A		acetolactate synthase, chloroplast / acetohydroxy-acid synthase (ALS)	2.2.1.6	2-(alpha-Hydroxyethyl)thiamine diphosphate + CO2 = Thiamin diphosphate + Pyruvate
R00014	Butanoate metabolism; Glycolysis / Gluconeogenesis; Valine, leucine and isoleucine biosynthesis	101757538	#N/A	#N/A		#N/A		pyruvate decarboxylase, putative	4.1.1.1	2-(alpha-Hydroxyethyl)thiamine diphosphate + CO2 = Thiamin diphosphate + Pyruvate
R00014	Butanoate metabolism; Glycolysis / Gluconeogenesis; Valine, leucine and isoleucine biosynthesis	101763108	#N/A	#N/A		#N/A		pyruvate decarboxylase, putative	4.1.1.1	2-(alpha-Hydroxyethyl)thiamine diphosphate + CO2 = Thiamin diphosphate + Pyruvate
R00014	Butanoate metabolism; Glycolysis / Gluconeogenesis; Valine, leucine and isoleucine biosynthesis	101771006	#N/A	#N/A		#N/A		pyruvate decarboxylase, putative	4.1.1.1	2-(alpha-Hydroxyethyl)thiamine diphosphate + CO2 = Thiamin diphosphate + Pyruvate
R00014	Butanoate metabolism; Glycolysis / Gluconeogenesis; Valine, leucine and isoleucine biosynthesis	101771128	#N/A	#N/A		#N/A		pyruvate decarboxylase, putative	4.1.1.1	2-(alpha-Hydroxyethyl)thiamine diphosphate + CO2 = Thiamin diphosphate + Pyruvate
R00014	Butanoate metabolism; Glycolysis / Gluconeogenesis; Valine, leucine and isoleucine biosynthesis	101771458	#N/A	#N/A		#N/A		pyruvate decarboxylase, putative	4.1.1.1	2-(alpha-Hydroxyethyl)thiamine diphosphate + CO2 = Thiamin diphosphate + Pyruvate
R00014	Butanoate metabolism; Glycolysis / Gluconeogenesis; Valine, leucine and isoleucine biosynthesis	101775698	#N/A	#N/A		#N/A		pyruvate decarboxylase, putative	4.1.1.1	2-(alpha-Hydroxyethyl)thiamine diphosphate + CO2 = Thiamin diphosphate + Pyruvate
R00014	Butanoate metabolism; Glycolysis / Gluconeogenesis; Valine, leucine and isoleucine biosynthesis	101776753	#N/A	#N/A		#N/A		pyruvate decarboxylase, putative	4.1.1.1	2-(alpha-Hydroxyethyl)thiamine diphosphate + CO2 = Thiamin diphosphate + Pyruvate
R00014	Butanoate metabolism; Glycolysis / Gluconeogenesis; Valine, leucine and isoleucine biosynthesis	101777006	#N/A	#N/A		#N/A		pyruvate decarboxylase, putative	4.1.1.1	2-(alpha-Hydroxyethyl)thiamine diphosphate + CO2 = Thiamin diphosphate + Pyruvate
R00014	Butanoate metabolism; Glycolysis / Gluconeogenesis; Valine, leucine and isoleucine biosynthesis	101777642	#N/A	#N/A		#N/A		pyruvate decarboxylase, putative	4.1.1.1	2-(alpha-Hydroxyethyl)thiamine diphosphate + CO2 = Thiamin diphosphate + Pyruvate
R00014	Butanoate metabolism; Glycolysis / Gluconeogenesis; Valine, leucine and isoleucine biosynthesis	101778558	#N/A	#N/A		#N/A		pyruvate decarboxylase, putative	4.1.1.1	2-(alpha-Hydroxyethyl)thiamine diphosphate + CO2 = Thiamin diphosphate + Pyruvate
R00014	Butanoate metabolism; Glycolysis / Gluconeogenesis; Valine, leucine and isoleucine biosynthesis	101783096	#N/A	#N/A		#N/A		pyruvate decarboxylase, putative	4.1.1.1	2-(alpha-Hydroxyethyl)thiamine diphosphate + CO2 = Thiamin diphosphate + Pyruvate
R00014	Butanoate metabolism; Glycolysis / Gluconeogenesis; Valine, leucine and isoleucine biosynthesis	101785721	#N/A	#N/A		#N/A		pyruvate decarboxylase, putative	4.1.1.1	2-(alpha-Hydroxyethyl)thiamine diphosphate + CO2 = Thiamin diphosphate + Pyruvate
R00021	Nitrogen metabolism	101766581	#N/A	#N/A		#N/A		glutamate synthase, chloroplast (GLU2) / ferredoxin-dependent glutamate synthase (Fd-GOGAT 2)	1.4.7.1	2 L-Glutamate + 2 Oxidized ferredoxin = L-Glutamine + 2-Oxoglutarate + 2 Reduced ferredoxin
R00024	Carbon fixation	101756247	#N/A					ribulose bisphosphate carboxylase small chain 1A / RuBisCO small subunit 1A (RBCS-1A) (ATS1A)	4.1.1.39	D-Ribulose 1,5-bisphosphate + CO2 + H2O = 2 3-Phospho-D-glycerate
R00024	Carbon fixation	19526795	#N/A	#N/A	#N/A	#N/A	#N/A	ribulose bisphosphate carboxylase small chain 1A / RuBisCO small subunit 1A (RBCS-1A) (ATS1A)	4.1.1.39	D-Ribulose 1,5-bisphosphate + CO2 + H2O = 2 3-Phospho-D-glycerate
R00026	Starch and sucrose metabolism	101767424	#N/A	#N/A	#N/A	#N/A	#N/A	glycosyl hydrolase family 3 protein	3.2.1.21	Cellobiose + H2O = 2 beta-D-Glucose
R00026	Starch and sucrose metabolism	101767976	#N/A	#N/A	#N/A	#N/A	#N/A	glycosyl hydrolase family 3 protein	3.2.1.21	Cellobiose + H2O = 2 beta-D-Glucose
R00026	Starch and sucrose metabolism	101768377	#N/A	#N/A	#N/A	#N/A	#N/A	glycosyl hydrolase family 3 protein	3.2.1.21	Cellobiose + H2O = 2 beta-D-Glucose
R00026	Starch and sucrose metabolism	101776830	#N/A	#N/A	#N/A	#N/A	#N/A	glycosyl hydrolase family 3 protein	3.2.1.21	Cellobiose + H2O = 2 beta-D-Glucose
R00026	Starch and sucrose metabolism	101779998	#N/A	#N/A	#N/A	#N/A	#N/A	glycosyl hydrolase family 3 protein	3.2.1.21	Cellobiose + H2O = 2 beta-D-Glucose
R00026	Starch and sucrose metabolism	101780406	#N/A	#N/A	#N/A	#N/A	#N/A	glycosyl hydrolase family 3 protein	3.2.1.21	Cellobiose + H2O = 2 beta-D-Glucose
R00026	Starch and sucrose metabolism	101782271	#N/A	#N/A	#N/A	#N/A	#N/A	glycosyl hydrolase family 3 protein	3.2.1.21	Cellobiose + H2O = 2 beta-D-Glucose
R00093	Glutamate metabolism; Nitrogen metabolism	101770266	Si020943m	-0.625952	no	#N/A	#N/A	glutamate synthase, NADH-dependent glutamate synthase, located in plastid	1.4.1.14	2 L-Glutamate + NAD+ = L-Glutamine + 2-Oxoglutarate + NADH + H+
R00093	Glutamate metabolism; Nitrogen metabolism	101785947	Si000006m	0.568615	yes	#N/A	#N/A	glutamate synthase, NADH-dependent glutamate synthase, located in plastid	1.4.1.14	2 L-Glutamate + NAD+ = L-Glutamine + 2-Oxoglutarate + NADH + H+
R00095	Ascorbate and aldarate metabolism	101758567	Si000006m	#N/A	#N/A	#N/A	#N/A	monodehydroascorbate reductase, putative (mitochondrial)	1.6.5.4	NAD+ + 2 Ascorbate = NADH + 2 Monodehydroascorbate + H+
R00095	Ascorbate and aldarate metabolism	101758567	#N/A	#N/A	#N/A	#N/A	#N/A	monodehydroascorbate reductase, putative	1.6.5.4	NAD+ + 2 Ascorbate = NADH + 2 Monodehydroascorbate + H+
R00124	Purine metabolism	101781016	#N/A	#N/A	#N/A	#N/A	#N/A		2.7.4.6	ATP + ADP = ADP + ATP
R00132N	Nitrogen metabolism	101762895	#N/A	#N/A	#N/A	#N/A	#N/A	bifunctional monodehydroascorbate reductase and carbonic anhydrase nectarin-3-like; K01674 carbonic	4.2.1.1	H2O + CO2 = H+ + HCO3-
R00149	Urea cycle and metabolism of amino groups; Glutamate metabolism; Arginine and proline metabolism; Nitrogen metabolism			#N/A	#N/A	#N/A	#N/A	Carbon-dioxide:ammonia ligase	6.3.4.16	2 ATP + NH3 + CO2 + H2O = 2 ADP + Orthophosphate + Carbamoyl phosphate
R00156	Pyrimidine metabolism	101781016	#N/A	#N/A	#N/A	#N/A	#N/A		2.7.4.6	ATP + UDP = ADP + UTP
R00158	Pyrimidine metabolism	101776677	Si012340m	0.609332	yes	#N/A	#N/A	ATP:nucleoside-phosphate phosphotransferase	2.7.4.14	ATP + UMP = ADP + UDP
R00158	Pyrimidine metabolism	101771934	Si014455m	0.0468952	no	#N/A	#N/A	ATP:nucleoside-phosphate phosphotransferase	2.7.4.22	ATP + UMP = ADP + UDP
R00158	Pyrimidine metabolism	101778293	#N/A	#N/A	#N/A	#N/A	#N/A			ATP + UMP = ADP + UDP
R00216	Carbon fixation; Pyruvate metabolism	101779604	#N/A	#N/A	#N/A	#N/A	#N/A	malate oxidoreductase, malic enzyme putative	1.1.1.40	(S)-Malate + NADP+ = Pyruvate + CO2 + NADPH
R00216	Carbon fixation; Pyruvate metabolism	101779604	#N/A	#N/A	#N/A	#N/A	#N/A	malate oxidoreductase, malic enzyme putative	1.1.1.40	(S)-Malate + NADP+ = Pyruvate + CO2 + NADPH
R00216	Carbon fixation; Pyruvate metabolism	101779604	#N/A	#N/A	#N/A	#N/A	#N/A	malate oxidoreductase, malic enzyme putative	1.1.1.40	(S)-Malate + NADP+ = Pyruvate + CO2 + NADPH
R00216	Carbon fixation; Pyruvate metabolism	101779604	#N/A	#N/A	#N/A	#N/A	#N/A	malate oxidoreductase, malic enzyme putative	1.1.1.40	(S)-Malate + NADP+ = Pyruvate + CO2 + NADPH
R00216	Carbon fixation; Pyruvate metabolism	101779604	#N/A	#N/A	#N/A	#N/A	#N/A	malate oxidoreductase, malic enzyme putative	1.1.1.40	(S)-Malate + NADP+ = Pyruvate + CO2 + NADPH
R00245	Arginine and proline metabolism	101770922	Si021508m	-1.84947	yes	#N/A	#N/A	L-Glutamate 5-semialdehyde:NAD+ oxidoreductase	1.5.1.12	L-Glutamate 5-semialdehyde + NAD+ + H2O = L-Glutamate + NADH + H+
R04162	Ether lipid metabolism	gene found in Arabidopsis and Zea mays	Si005504m	#N/A	#N/A	#N/A	#N/A	phosphatidic acid phosphatase	3.1.3.4	2-Acyl-1-alkyl-sn-glycero-3-phosphate + H2O = 1-Alkyl-2-acylglycerol + Orthophosphate
R00258	Alanine and aspartate metabolism; Carbon fixation; Glutamate metabolism	101784269	#N/A	#N/A	#N/A	#N/A	#N/A	alanine aminotransferase, putative	2.6.1.2	L-Alanine + 2-Oxoglutarate = Pyruvate + L-Glutamate
R00258	Alanine and aspartate metabolism; Carbon fixation; Glutamate metabolism	101784269	#N/A	#N/A	#N/A	#N/A	#N/A	glutamate:glyoxylate aminotransferase 1 (GGT1)	2.6.1.2	L-Alanine + 2-Oxoglutarate = Pyruvate + L-Glutamate
R00261	Butanoate metabolism; Glutamate metabolism	101773899	#N/A	#N/A	#N/A	#N/A	#N/A	glutamate decarboxylase 2 (GAD 2)	4.1.1.15	L-Glutamate = 4-Aminobutanoate + CO2
R00261	Butanoate metabolism; Glutamate metabolism	101773899	#N/A	#N/A	#N/A	#N/A	#N/A	arginine decarboxylase 1 (SPE1) (ARGDC)	4.1.1.19	L-Glutamate = 4-Aminobutanoate + CO2
R00274	Glutathione metabolism	101759642	#N/A	#N/A	#N/A	#N/A	#N/A	glutathione peroxidase, putative	1.11.1.9	H2O2 + 2 Glutathione = Oxidized glutathione + 2 H2O
R00291	Galactose metabolism; Nucleotide sugars metabolism	101754535	#N/A	#N/A	#N/A	#N/A	#N/A	UDP-glucose 4-epimerase / UDP-galactose 4-epimerase / Galactowaldenase	5.1.3.2	UDP-glucose = UDP-D-galactose
R05875	Ferredoxin transhydrogenase	not found, GAP in primary metabolism	Si004760m	1.84273	yes	1.11285	no	Ferredoxin:NAD oxidoreductase	1.18.1.3	Reduced ferredoxin + NAD+ = Oxidized ferredoxin + NADH + H+
R00310	Porphyrin and chlorophyll metabolism	101764370	#N/A	#N/A	#N/A	#N/A	#N/A	ferrochelatase II	4.99.1.1	Protoporphyrin + Fe2+ = Heme + 2 H+
R00330	Purine metabolism	101781016	#N/A	#N/A	#N/A	#N/A	#N/A	nucleoside-diphosphate kinase	2.7.4.6	ATP + GDP = ADP + GTP
R00332	Purine metabolism	101784157	#N/A	#N/A	#N/A	#N/A	#N/A		2.7.4.8	ATP + GMP = ADP + GDP
R00372	Glycine, serine and threonine metabolism, photorespiration	101763794		#N/A	#N/A	#N/A	#N/A	alanine transaminase	2.6.1.4	Glycine + 2-Oxoglutarate = Glyoxylate + L-Glutamate
R00372	Glycine, serine and threonine metabolism, photorespiration	101766283		#N/A	#N/A	#N/A	#N/A	alanine transaminase	2.6.1.4	Glycine + 2-Oxoglutarate = Glyoxylate + L-Glutamate
R07377	Glycerophospholipid metabolism		Si029294m	#N/A	#N/A	#N/A	#N/A	phosphatidylserine synthase 1	2.7.8.-	Phosphatidylcholine + L-Serine = Phosphatidylserine + Choline
Bc1	Glucose drain	biomass drain	biomass drain							alpha-D-Glucose_c = Glucose_biomass
Bc10	Serine drain	biomass drain	biomass drain							L-Seryl-tRNA(Ser)_c = L-Serine_biomass + tRNA(Ser)_c
Bc11	Threonine drain	biomass drain	biomass drain							L-Threonyl-tRNA(Thr)_c = L-Threonine_biomass + tRNA(Thr)_c
Bc12	Mehionine drain	biomass drain	biomass drain							L-Methionyl-tRNA(Met)_c = L-Methionine_biomass + tRNA(Met)_c
Bc13	Cysteine drain	biomass drain	biomass drain							L-Cysteinyl-tRNA(Cys)_c = L-Cysteine_biomass + tRNA(Cys)_c
Bc14	Valine drain	biomass drain	biomass drain							L-Valyl-tRNA(Val)_c = L-Valine_biomass + tRNA(Val)_c
Bc15	Leucine drain	biomass drain	biomass drain							L-Leucyl-tRNA(Leu)_c = L-Leucine_biomass + tRNA(Leu)_c
Bc16	Isoleucine drain	biomass drain	biomass drain							L-Isoleucyl-tRNA(Ile)_c = L-Isoleucine_biomass + tRNA(Ile)_c
Bc17	Glutamine drain	biomass drain	biomass drain							Glutaminyl-tRNA(Gln)_c = L-Glutamine_biomass + tRNA(Gln)_c
Bc18	Arginine drain	biomass drain	biomass drain							L-Arginyl-tRNA(Arg)_c = L-Arginine_biomass + tRNA(Arg)_c
Bc19	Proline drain	biomass drain	biomass drain							L-Prolyl-tRNA(Pro)_c = L-Proline_biomass + tRNA(Pro)_c
Bc2	Sucrose drain	biomass drain	biomass drain							Sucrose_c = Sucrose_biomass
Bc20	Lysine drain	biomass drain	biomass drain							L-Lysyl-tRNA(Lys)_c = L-Lysine_biomass + tRNA(Lys)_c
Bc21	Histidine drain	biomass drain	biomass drain							L-Histidyl-tRNA(His)_c = L-Histidine_biomass + tRNA(His)_c
Bc22	Phenylalanine drain	biomass drain	biomass drain							L-Phenylalanyl-tRNA(Phe)_c = L-Phenylalanine_biomass + tRNA(Phe)_c
Bc23	Tyrosine drain	biomass drain	biomass drain							L-Tyrosyl-tRNA(Tyr)_c = L-Tyrosine_biomass + tRNA(Tyr)_c
Bc24	Tryptophan drain	biomass drain	biomass drain							L-Tryptophanyl-tRNA(Trp)_c = L-Tryptophan_biomass + tRNA(Trp)_c
Bc25	Asparagine drain	biomass drain	biomass drain							L-Asparaginyl-tRNA(Asn)_c = L-Asparagine_biomass + tRNA(Asn)_c
Bc26	4-Coumaryl alcohol drain	biomass drain	biomass drain							4-Coumaryl alcohol_c = 4-Coumaryl alcohol_biomass
Bc27	Coniferyl alcohol drain	biomass drain	biomass drain							Coniferyl alcohol_c = Coniferyl alcohol_biomass
Bc28	Sinapyl alcohol drain	biomass drain	biomass drain							Sinapyl alcohol_c = Sinapyl alcohol_biomass
Bc29	Fructose drain	biomass drain	biomass drain							beta-D-Fructose_c = beta-D-Fructose_biomass
Bc3	Cellulose drain	biomass drain	biomass drain							Cellulose_c = Cellulose_biomass
Bc30	FA biomass drain	biomass drain	biomass drain							Hexadecanoic acid_acc = Hexadecanoic acid_biomass
Bc31	dATP drain	biomass drain	biomass drain							dATP_c = dATP_biomass + Pyrophosphate_c
Bc32	dGTP drain	biomass drain	biomass drain							dGTP_c = dGTP_biomass + Pyrophosphate_c
Bc33	dCTP drain	biomass drain	biomass drain							dCTP_c = dCTP_biomass + Pyrophosphate_c
Bc34	dTTP drain	biomass drain	biomass drain							dTTP_c = dTTP_biomass + Pyrophosphate_c
Bc35	ATP drain	biomass drain	biomass drain							ATP_c = ATP_biomass + Pyrophosphate_c
Bc36	GTP drain	biomass drain	biomass drain							GTP_c = GTP_biomass + Pyrophosphate_c
Bc37	CTP drain	biomass drain	biomass drain							CTP_c = CTP_biomass + Pyrophosphate_c
Bc38	UTP drain	biomass drain	biomass drain							UTP_c = UTP_biomass + Pyrophosphate_c
Bc4	Starch drain	biomass drain	biomass drain							Starch_p = Starch_biomass
Bc5	Xylose drain (Hemicellulose)	biomass drain	biomass drain							D-Xylose_c = D-Xylose_biomass
Bc6	Glutamate drain	biomass drain	biomass drain							L-Glutamyl-tRNA(Glu)_c = L-Glutamate_biomass + tRNA(Glu)_c
Bc7	Alanine drain	biomass drain	biomass drain							L-Alanyl-tRNA_c = L-Alanine_biomass + tRNA(Ala)_c
Bc8	Aspartate drain	biomass drain	biomass drain							L-Aspartyl-tRNA(Asn)_c = L-Aspartate_biomass + tRNA(Asn)_c
Bc9	Glycine drain	biomass drain	biomass drain							Glycyl-tRNA(Gly)_c = Glycine_biomass + tRNA(Gly)_c
BIO_L	Biomass synthesis (Leaf)	biomass drain	biomass drain							0.096 Sucrose_biomass + 0.053 Glucose_biomass + 0.053 beta-D-Fructose_biomass + 0.265 Starch_biomass + 0.305 Cellulose_biomass + 0.282 D-Xylose_biomass + 0.04 4-Coumaryl alcohol_biomass + 0.048 Coniferyl alcohol_biomass + 0.056 Sinapyl alcohol_biomass + 0.107 L-Alanine_biomass + 0.39 L-Asparagine_biomass + 0.162 L-Aspartate_biomass + 0.024 L-Cysteine_biomass + 0.39 L-Glutamate_biomass + 0.35 L-Gl…
Ex1	CO2 transport	external transport	external transport					difusion		CO2_ext = CO2_c
Ex10	Serine transport	external transport	external transport							L-Serine_c = L-Serine_ext
Ex11	H2S transport	external transport	external transport							Hydrogen sulfide_ext = Hydrogen sulfide_c
Ex12	Sulfate transporter (SO4)-2	external transport	external transport					sulfate permease (See Genes/transporteres worksheet)		Sulfate_ext = Sulfate_c
Ex13	Glucose transport	external transport	external transport							alpha-D-Glucose_c = Glucose_ext
Ex14	Fructose transport	external transport	external transport							beta-D-Fructose_c = beta-D-Fructose_ext
Ex15	Maltose transporter	external transport	external transport							Maltose_c = Maltose_ext
Ex16	photons	external transport	external transport							hv_ext = hv_p
Ex17	Sucrose exported	external transport	external transport					SUC1		Sucrose_c = Sucrose_ext
Ex18	Phosphate transport	external transport	external transport							Orthophosphate_ext = Orthophosphate_c
Ex2	H2O transport	external transport	external transport					Water chanel; See transporter_Family worksheet		H2O_ext = H2O_c
Ex3	Oxigen transport	external transport	external transport					difusion		Oxygen_c = Oxygen_ext
Ex4	Nitrate assimilation (NO3)	external transport	external transport					NITRATE REDUCTASE 1		Nitrate_ext = Nitrate_c
Ex5	NH3 transport	external transport	external transport					ammonium transporter, ATAMT1;2		NH3_c = NH3_ext
Ex6	Glutamate transport	external transport	external transport							L-Glutamate_c = L-Glutamate_ext
Ex7	Glutamine transport	external transport	external transport							L-Glutamine_c = L-Glutamine_ext
Ex8	Aspartate transport	external transport	external transport							L-Aspartate_c = L-Aspartate_ext
Ex9	Alanine transport	external transport	external transport							L-Alanine_c = L-Alanine_ext
R00004	Pyrophosphate hydrolysis		Si023207m	0.461649	yes	-1.30109	no	Pyrophosphate phosphohydrolase	3.6.1.1	Pyrophosphate + H2O = 2 Orthophosphate
R00004	Pyrophosphate hydrolysis		Si016395m	0.0990655	no	-0.555869	no	Pyrophosphate phosphohydrolase	3.6.1.1	Pyrophosphate + H2O = 2 Orthophosphate
R00004	Pyrophosphate hydrolysis		Si023222m	#N/A	#N/A	#N/A	#N/A	Pyrophosphate phosphohydrolase	3.6.1.1	Pyrophosphate + H2O = 2 Orthophosphate
R00004	Pyrophosphate hydrolysis		Si023175m	0.25235	no	#N/A	#N/A	Pyrophosphate phosphohydrolase	3.6.1.1	Pyrophosphate + H2O = 2 Orthophosphate
R00372	Glycine, serine and threonine metabolism, photorespiration	101767913	Si029700m	1.27197	yes	0.676566	no	alanine transaminase	2.6.1.4	Glycine + 2-Oxoglutarate = Glyoxylate + L-Glutamate
R00372	Glycine, serine and threonine metabolism, photorespiration	101780905	Si035539m	#N/A	#N/A	#N/A	#N/A	alanine transaminase	2.6.1.4	Glycine + 2-Oxoglutarate = Glyoxylate + L-Glutamate
R00372	Glycine, serine and threonine metabolism, photorespiration	101784978	Si035539m	2.7417	yes	#N/A	#N/A	alanine transaminase	2.6.1.4	Glycine + 2-Oxoglutarate = Glyoxylate + L-Glutamate
R00375N	Purine metabolism	101778365	#N/A	#N/A	#N/A	#N/A	#N/A	DNA primase small subunit-like; K02684 DNA primase small subunit [EC:2.7.7.-]		dATP + DNA = Pyrophosphate + DNA
R00375N	Purine metabolism	101780569	#N/A	#N/A	#N/A	#N/A	#N/A	DNA polymerase epsilon catalytic subunit A-like; K02324 DNA polymerase epsilon subunit 1 [EC:2.7.7.7		dATP + DNA = Pyrophosphate + DNA
R00376N	Purine metabolism	101778365	#N/A	#N/A	#N/A	#N/A	#N/A	DNA primase small subunit-like; K02684 DNA primase small subunit [EC:2.7.7.-]		dGTP + DNA = Pyrophosphate + DNA
R00376N	Purine metabolism	101780569	#N/A	#N/A	#N/A	#N/A	#N/A	DNA polymerase epsilon catalytic subunit A-like; K02324 DNA polymerase epsilon subunit 1 [EC:2.7.7.7		dGTP + DNA = Pyrophosphate + DNA
R00378N	Pyrimidine metabolism	101778365	#N/A	#N/A	#N/A	#N/A	#N/A	DNA primase small subunit-like; K02684 DNA primase small subunit [EC:2.7.7.-]		dCTP + DNA = Pyrophosphate + DNA
R00378N	Pyrimidine metabolism	101780569	#N/A	#N/A	#N/A	#N/A	#N/A	DNA polymerase epsilon catalytic subunit A-like; K02324 DNA polymerase epsilon subunit 1 [EC:2.7.7.7
R00416	Aminosugars metabolism	101777380	#N/A	#N/A	#N/A	#N/A	#N/A	UDP-N-acetylglucosamine pyrophosphorylase-related	2.7.7.23	UTP + N-Acetyl-alpha-D-glucosamine 1-phosphate = Pyrophosphate + UDP-N-acetyl-D-glucosamine
R00435N	Purine metabolism	101757444	#N/A	#N/A	#N/A	#N/A	#N/A	uncharacterized LOC101757444; K03016 DNA-directed RNA polymerases I, II, and III subunit RPABC3	2.7.7.6	ATP + RNA = Pyrophosphate + RNA
R00435N	Purine metabolism	101782065	#N/A	#N/A	#N/A	#N/A	#N/A	DNA-directed RNA polymerase II subunit RPB11-like; K03008 DNA-directed RNA polymerase II subunit RPB	2.7.7.6	ATP + RNA = Pyrophosphate + RNA
R00435N	Purine metabolism	101784400	#N/A	#N/A	#N/A	#N/A	#N/A	uncharacterized LOC101784400; K03025 DNA-directed RNA polymerase III subunit RPC6	2.7.7.6	ATP + RNA = Pyrophosphate + RNA
R00435N	Purine metabolism	101785531	#N/A	#N/A	#N/A	#N/A	#N/A	DNA-directed RNA polymerase II subunit RPB11-like; K03008 DNA-directed RNA polymerase II subunit RPB	2.7.7.6	ATP + RNA = Pyrophosphate + RNA
R00435N	Purine metabolism	101786353	#N/A	#N/A	#N/A	#N/A	#N/A	DNA-directed RNA polymerase subunit beta''-like; K03046 DNA-directed RNA polymerase subunit beta'	2.7.7.6	ATP + RNA = Pyrophosphate + RNA
R00435N	Purine metabolism	19526769	#N/A	#N/A	#N/A	#N/A	#N/A	rpoB, W841_p072; RNA polymerase beta subunit; K03043 DNA-directed RNA polymerase subunit beta	2.7.7.6	ATP + RNA = Pyrophosphate + RNA
R00435N	Purine metabolism	19526770	#N/A	#N/A	#N/A	#N/A	#N/A	rpoC1, W841_p071; RNA polymerase beta; K03046 DNA-directed RNA polymerase subunit beta	2.7.7.6	ATP + RNA = Pyrophosphate + RNA
R00435N	Purine metabolism	19526771	#N/A	#N/A	#N/A	#N/A	#N/A	rpoC2, W841_p070; RNA polymerase beta' subunit; K03046 DNA-directed RNA polymerase subunit beta	2.7.7.6	ATP + RNA = Pyrophosphate + RNA
R00435N	Purine metabolism	19526820	#N/A	#N/A	#N/A	#N/A	#N/A	rpoA, W841_p032; RNA polymerase alpha subunit; K03040 DNA-directed RNA polymerase subunit alpha	2.7.7.6	ATP + RNA = Pyrophosphate + RNA
R00441N	Purine metabolism	101757444	#N/A	#N/A	#N/A	#N/A	#N/A	DNA-directed RNA polymerase III subunit RPC4-like; K03026 DNA-directed RNA polymerase III subunit RP	2.7.7.6	GTP + RNA = Pyrophosphate + RNA
R00441N	Purine metabolism	101782065	#N/A	#N/A	#N/A	#N/A	#N/A	DNA-directed RNA polymerases I and III subunit RPAC2-like; K03020 DNA-directed RNA polymerases I	2.7.7.6	GTP + RNA = Pyrophosphate + RNA
R00441N	Purine metabolism	101784400	#N/A	#N/A	#N/A	#N/A	#N/A	DNA-directed RNA polymerases I, II, and III subunit RPABC4-like; K03009 DNA-directed RNA polymerases	2.7.7.6	GTP + RNA = Pyrophosphate + RNA
R00441N	Purine metabolism	101785531	#N/A	#N/A	#N/A	#N/A	#N/A	DNA-directed RNA polymerase subunit beta''-like; K03046 DNA-directed RNA polymerase subunit beta'	2.7.7.6	GTP + RNA = Pyrophosphate + RNA
R00441N	Purine metabolism	101786353	#N/A	#N/A	#N/A	#N/A	#N/A	uncharacterized LOC101786879; K03026 DNA-directed RNA polymerase III subunit RPC4	2.7.7.6	GTP + RNA = Pyrophosphate + RNA
R00441N	Purine metabolism	19526769	#N/A	#N/A	#N/A	#N/A	#N/A	rpoB, W841_p072; RNA polymerase beta subunit; K03043 DNA-directed RNA polymerase subunit beta	2.7.7.6	GTP + RNA = Pyrophosphate + RNA
R00441N	Purine metabolism	19526770	#N/A	#N/A	#N/A	#N/A	#N/A	rpoC1, W841_p071; RNA polymerase beta; K03046 DNA-directed RNA polymerase subunit beta' [EC:2.7.7.6]	2.7.7.6	GTP + RNA = Pyrophosphate + RNA
R00441N	Purine metabolism	19526771	#N/A	#N/A	#N/A	#N/A	#N/A	rpoC2, W841_p070; RNA polymerase beta' subunit; K03046 DNA-directed RNA polymerase subunit beta' [EC	2.7.7.6	GTP + RNA = Pyrophosphate + RNA
R00441N	Purine metabolism	19526820	#N/A	#N/A	#N/A	#N/A	#N/A	rpoA, W841_p032; RNA polymerase alpha subunit; K03040 DNA-directed RNA polymerase subunit alpha	2.7.7.6	GTP + RNA = Pyrophosphate + RNA
R00442N	Pyrimidine metabolism	101757444	#N/A	#N/A	#N/A	#N/A	#N/A	uncharacterized LOC101757444; K03016 DNA-directed RNA polymerases I, II, and III subunit RPABC3	2.7.7.6	CTP + RNA = Pyrophosphate + RNA
R00442N	Pyrimidine metabolism	101782065	#N/A	#N/A	#N/A	#N/A	#N/A	DNA-directed RNA polymerase II subunit RPB11-like; K03008 DNA-directed RNA polymerase II subunit RPB	2.7.7.6	CTP + RNA = Pyrophosphate + RNA
R00442N	Pyrimidine metabolism	101784400	#N/A	#N/A	#N/A	#N/A	#N/A	uncharacterized LOC101784400; K03025 DNA-directed RNA polymerase III subunit RPC6	2.7.7.6	CTP + RNA = Pyrophosphate + RNA
R00442N	Pyrimidine metabolism	101785531	#N/A	#N/A	#N/A	#N/A	#N/A	DNA-directed RNA polymerase II subunit RPB11-like; K03008 DNA-directed RNA polymerase II subunit RPB	2.7.7.6	CTP + RNA = Pyrophosphate + RNA
R00442N	Pyrimidine metabolism	101786353	#N/A	#N/A	#N/A	#N/A	#N/A	DNA-directed RNA polymerase subunit beta''-like; K03046 DNA-directed RNA polymerase subunit beta'	2.7.7.6	CTP + RNA = Pyrophosphate + RNA
R00442N	Pyrimidine metabolism	19526769	#N/A	#N/A	#N/A	#N/A	#N/A	rpoB, W841_p072; RNA polymerase beta subunit; K03043 DNA-directed RNA polymerase subunit beta	2.7.7.6	CTP + RNA = Pyrophosphate + RNA
R00442N	Pyrimidine metabolism	19526770	#N/A	#N/A	#N/A	#N/A	#N/A	rpoC1, W841_p071; RNA polymerase beta; K03046 DNA-directed RNA polymerase subunit beta' [EC:2.7.7.6]	2.7.7.6	CTP + RNA = Pyrophosphate + RNA
R00442N	Pyrimidine metabolism	19526771	#N/A	#N/A	#N/A	#N/A	#N/A	rpoC2, W841_p070; RNA polymerase beta' subunit; K03046 DNA-directed RNA polymerase subunit beta'	2.7.7.6	CTP + RNA = Pyrophosphate + RNA
R00442N	Pyrimidine metabolism	19526820	#N/A	#N/A	#N/A	#N/A	#N/A	rpoA, W841_p032; RNA polymerase alpha subunit; K03040 DNA-directed RNA polymerase subunit alpha	2.7.7.6	CTP + RNA = Pyrophosphate + RNA
R00443N	Pyrimidine metabolism	101757444	#N/A	#N/A	#N/A	#N/A	#N/A	uncharacterized LOC101757444; K03016 DNA-directed RNA polymerases I, II, and III subunit RPABC3	2.7.7.52	UTP + RNA = Pyrophosphate + RNA
R00443N	Pyrimidine metabolism	101782065	#N/A	#N/A	#N/A	#N/A	#N/A	DNA-directed RNA polymerase II subunit RPB11-like; K03008 DNA-directed RNA polymerase II subunit RPB	2.7.7.52	UTP + RNA = Pyrophosphate + RNA
R00443N	Pyrimidine metabolism	101784400	#N/A	#N/A	#N/A	#N/A	#N/A	uncharacterized LOC101784400; K03025 DNA-directed RNA polymerase III subunit RPC6	2.7.7.52	UTP + RNA = Pyrophosphate + RNA
R00443N	Pyrimidine metabolism	101785531	#N/A	#N/A	#N/A	#N/A	#N/A	DNA-directed RNA polymerase II subunit RPB11-like; K03008 DNA-directed RNA polymerase II subunit RPB	2.7.7.52	UTP + RNA = Pyrophosphate + RNA
R00443N	Pyrimidine metabolism	101786353	#N/A	#N/A	#N/A	#N/A	#N/A	DNA-directed RNA polymerase subunit beta''-like; K03046 DNA-directed RNA polymerase subunit beta'	2.7.7.52	UTP + RNA = Pyrophosphate + RNA
R00443N	Pyrimidine metabolism	19526769	#N/A	#N/A	#N/A	#N/A	#N/A	rpoB, W841_p072; RNA polymerase beta subunit; K03043 DNA-directed RNA polymerase subunit beta	2.7.7.52	UTP + RNA = Pyrophosphate + RNA
R00022	Aminosugars metabolism	gene found in Arabidopsis and Zea mays	Si021693m	0.26166	no	#N/A	#N/A
R00022	Aminosugars metabolism	gene found in Arabidopsis and Zea mays	Si029311m					glycosyl hydrolase family 20 protein	3.2.1.52	Chitobiose + H2O = 2 N-Acetyl-D-glucosamine
R00443N	Pyrimidine metabolism	19526770	#N/A	#N/A	#N/A	#N/A	#N/A	rpoC1, W841_p071; RNA polymerase beta; K03046 DNA-directed RNA polymerase subunit beta' [EC:2.7.7.6]	2.7.7.52	UTP + RNA = Pyrophosphate + RNA
R00024	Carbon fixation	101763225	Si023466m	-0.230924	no	0.807229	no	ribulose bisphosphate carboxylase small chain 1A / RuBisCO small subunit 1A (RBCS-1A) (ATS1A)	4.1.1.39	D-Ribulose 1,5-bisphosphate + CO2 + H2O = 2 3-Phospho-D-glycerate
R00024	Carbon fixation	101763632	Si023465m	-0.834882	yes	#N/A	#N/A	ribulose bisphosphate carboxylase small chain 1A / RuBisCO small subunit 1A (RBCS-1A) (ATS1A)	4.1.1.39	D-Ribulose 1,5-bisphosphate + CO2 + H2O = 2 3-Phospho-D-glycerate
R00024	Carbon fixation	101763714	Si019771m	0	no	#N/A	#N/A	ribulose bisphosphate carboxylase small chain 1A / RuBisCO small subunit 1A (RBCS-1A) (ATS1A)	4.1.1.39	D-Ribulose 1,5-bisphosphate + CO2 + H2O = 2 3-Phospho-D-glycerate
R00024	Carbon fixation	101768366	Si023461m	-1.51857	no	#N/A	#N/A	ribulose bisphosphate carboxylase small chain 1A / RuBisCO small subunit 1A (RBCS-1A) (ATS1A)	4.1.1.39	D-Ribulose 1,5-bisphosphate + CO2 + H2O = 2 3-Phospho-D-glycerate
R00024	Carbon fixation	101768770	Si023437m	0.272922	no	0.0442923	no	ribulose bisphosphate carboxylase small chain 1A / RuBisCO small subunit 1A (RBCS-1A) (ATS1A)	4.1.1.39	D-Ribulose 1,5-bisphosphate + CO2 + H2O = 2 3-Phospho-D-glycerate
R00024	Carbon fixation	101770259	Si023461m	-1.51857	no	#N/A	#N/A	ribulose bisphosphate carboxylase small chain 1A / RuBisCO small subunit 1A (RBCS-1A) (ATS1A)	4.1.1.39	D-Ribulose 1,5-bisphosphate + CO2 + H2O = 2 3-Phospho-D-glycerate
R00443N	Pyrimidine metabolism	19526771	#N/A	#N/A	#N/A	#N/A	#N/A	rpoC2, W841_p070; RNA polymerase beta' subunit; K03046 DNA-directed RNA polymerase subunit beta'	2.7.7.52	UTP + RNA = Pyrophosphate + RNA
R00026	Starch and sucrose metabolism	101756027	Si029536m	-4.59447	yes	#N/A	#N/A	glycosyl hydrolase family 3 protein	3.2.1.21	Cellobiose + H2O = 2 beta-D-Glucose
R00026	Starch and sucrose metabolism	101756274	Si013822m	#N/A	#N/A	#N/A	#N/A	glycosyl hydrolase family 3 protein	3.2.1.21	Cellobiose + H2O = 2 beta-D-Glucose
R00026	Starch and sucrose metabolism	101758109	Si006286m	0.865849	yes	#N/A	#N/A	glycosyl hydrolase family 3 protein	3.2.1.21	Cellobiose + H2O = 2 beta-D-Glucose
R00026	Starch and sucrose metabolism	101759340	Si002332m	0.812747	yes	#N/A	#N/A	glycosyl hydrolase family 3 protein	3.2.1.21	Cellobiose + H2O = 2 beta-D-Glucose
R00026	Starch and sucrose metabolism	101764712	Si034605m	#N/A	#N/A	#N/A	#N/A	glycosyl hydrolase family 3 protein	3.2.1.21	Cellobiose + H2O = 2 beta-D-Glucose
R00026	Starch and sucrose metabolism	101765089	Si029542m	-2.83329	no	#N/A	#N/A	glycosyl hydrolase family 3 protein	3.2.1.21	Cellobiose + H2O = 2 beta-D-Glucose
R00026	Starch and sucrose metabolism	101765240	Si021753m	0.580676	no	#N/A	#N/A	glycosyl hydrolase family 3 protein	3.2.1.21	Cellobiose + H2O = 2 beta-D-Glucose
R00026	Starch and sucrose metabolism	101765746	Si029565m	-2.8664	yes	#N/A	#N/A	glycosyl hydrolase family 3 protein	3.2.1.21	Cellobiose + H2O = 2 beta-D-Glucose
R00026	Starch and sucrose metabolism	101766064	Si021785m	2.38816	yes	#N/A	#N/A	glycosyl hydrolase family 3 protein	3.2.1.21	Cellobiose + H2O = 2 beta-D-Glucose
R00026	Starch and sucrose metabolism	101766477	Si034708m	#N/A	#N/A	#N/A	#N/A	glycosyl hydrolase family 3 protein	3.2.1.21	Cellobiose + H2O = 2 beta-D-Glucose
R00443N	Pyrimidine metabolism	19526820	#N/A	#N/A	#N/A	#N/A	#N/A	rpoA, W841_p032; RNA polymerase alpha subunit; K03040 DNA-directed RNA polymerase subunit alpha	2.7.7.52	UTP + RNA = Pyrophosphate + RNA
R00026	Starch and sucrose metabolism	101767433	Si040033m	-4.8245	no	#N/A	#N/A	glycosyl hydrolase family 3 protein	3.2.1.21	Cellobiose + H2O = 2 beta-D-Glucose
R00472	Glyoxylate and dicarboxylate metabolism; Pyruvate metabolism	101786533	#N/A	#N/A	#N/A	#N/A	#N/A	malate synthase, putative	2.3.3.9	Acetyl-CoA + H2O + Glyoxylate = (S)-Malate + CoA
R00489	Alanine and aspartate metabolism; beta-Alanine metabolism	101773899	#N/A	#N/A	#N/A	#N/A	#N/A	glutamate decarboxylase 2 (GAD 2)	4.1.1.11	L-Aspartate = beta-Alanine + CO2
R00026	Starch and sucrose metabolism	101768820	Si001611m	#N/A	#N/A	#N/A	#N/A	glycosyl hydrolase family 3 protein	3.2.1.21	Cellobiose + H2O = 2 beta-D-Glucose
R00026	Starch and sucrose metabolism	101769477	Si006283m	-7.56636	yes	#N/A	#N/A	glycosyl hydrolase family 3 protein	3.2.1.21	Cellobiose + H2O = 2 beta-D-Glucose
R00026	Starch and sucrose metabolism	101770565	Si000575m	-0.838059	yes	#N/A	#N/A	glycosyl hydrolase family 3 protein	3.2.1.21	Cellobiose + H2O = 2 beta-D-Glucose
R00026	Starch and sucrose metabolism	101772606	Si019228m	0	no	#N/A	#N/A	glycosyl hydrolase family 3 protein	3.2.1.21	Cellobiose + H2O = 2 beta-D-Glucose
R00026	Starch and sucrose metabolism	101773011	Si020102m	inf	no	#N/A	#N/A	glycosyl hydrolase family 3 protein	3.2.1.21	Cellobiose + H2O = 2 beta-D-Glucose
R00026	Starch and sucrose metabolism	101773215	Si021490m	0.349985	no	#N/A	#N/A	glycosyl hydrolase family 3 protein	3.2.1.21	Cellobiose + H2O = 2 beta-D-Glucose
R00026	Starch and sucrose metabolism	101775205	Si010127m	0.754518	yes	#N/A	#N/A	glycosyl hydrolase family 3 protein	3.2.1.21	Cellobiose + H2O = 2 beta-D-Glucose
R00026	Starch and sucrose metabolism	101775239	Si024819m	#NAME?	no	#N/A	#N/A	glycosyl hydrolase family 3 protein	3.2.1.21	Cellobiose + H2O = 2 beta-D-Glucose
R00026	Starch and sucrose metabolism	101775884	Si009837m	-1.22869	yes	#N/A	#N/A	glycosyl hydrolase family 3 protein	3.2.1.21	Cellobiose + H2O = 2 beta-D-Glucose
R00026	Starch and sucrose metabolism	101776290	Si010115m	#N/A	#N/A	#N/A	#N/A	glycosyl hydrolase family 3 protein	3.2.1.21	Cellobiose + H2O = 2 beta-D-Glucose
R00026	Starch and sucrose metabolism	101776688	Si010284m	#N/A	#N/A	#N/A	#N/A	glycosyl hydrolase family 3 protein	3.2.1.21	Cellobiose + H2O = 2 beta-D-Glucose
R00570	Pyrimidine metabolism	101781016	#N/A	#N/A	#N/A	#N/A	#N/A	nucleoside-diphosphate kinase	2.7.4.6	ATP + CDP = ADP + CTP
R00026	Starch and sucrose metabolism	101777376	Si009896m	-1.40622	yes	#N/A	#N/A	glycosyl hydrolase family 3 protein	3.2.1.21	Cellobiose + H2O = 2 beta-D-Glucose
R00026	Starch and sucrose metabolism	101777643	Si009871m	0.594928	yes	#N/A	#N/A	glycosyl hydrolase family 3 protein	3.2.1.21	Cellobiose + H2O = 2 beta-D-Glucose
R00026	Starch and sucrose metabolism	101777786	Si009910m	#NAME?	yes	#N/A	#N/A	glycosyl hydrolase family 3 protein	3.2.1.21	Cellobiose + H2O = 2 beta-D-Glucose
R00026	Starch and sucrose metabolism	101778196	Si011994m	-1.94017	no	#N/A	#N/A	glycosyl hydrolase family 3 protein	3.2.1.21	Cellobiose + H2O = 2 beta-D-Glucose
R00571	Pyrimidine metabolism	101770405	#N/A	#N/A	#N/A	#N/A	#N/A	UTP-ammonia ligase	6.3.4.2	ATP + UTP + NH3 = ADP + Orthophosphate + CTP
R00573	Pyrimidine metabolism	101770405	#N/A	#N/A	#N/A	#N/A	#N/A	UTP-ammonia ligase	6.3.4.2	ATP + UTP + L-Glutamine + H2O = ADP + Orthophosphate + CTP + L-Glutamate
R00026	Starch and sucrose metabolism	101780657	Si034935m	-0.535448	yes	#N/A	#N/A	glycosyl hydrolase family 3 protein	3.2.1.21	Cellobiose + H2O = 2 beta-D-Glucose
R00026	Starch and sucrose metabolism	101780809	Si035908m	0.36092	no	#N/A	#N/A	glycosyl hydrolase family 3 protein	3.2.1.21	Cellobiose + H2O = 2 beta-D-Glucose
R00026	Starch and sucrose metabolism	101781059	Si035308m	-2.64895	yes	#N/A	#N/A	glycosyl hydrolase family 3 protein	3.2.1.21	Cellobiose + H2O = 2 beta-D-Glucose
R00026	Starch and sucrose metabolism	101781781	Si004089m	0	no	#N/A	#N/A	glycosyl hydrolase family 3 protein	3.2.1.21	Cellobiose + H2O = 2 beta-D-Glucose
R00026	Starch and sucrose metabolism	101781918	Si019105m	#NAME?	no	#N/A	#N/A	glycosyl hydrolase family 3 protein	3.2.1.21	Cellobiose + H2O = 2 beta-D-Glucose
R00582	Glycine, serine and threonine metabolism	101772122	#N/A	#N/A	#N/A	#N/A	#N/A	phosphoserine phosphatase	3.1.3.3	O-Phospho-L-serine + H2O = L-Serine + Orthophosphate
R00026	Starch and sucrose metabolism	101782321	Si020199m	0	no	#N/A	#N/A	glycosyl hydrolase family 3 protein	3.2.1.21	Cellobiose + H2O = 2 beta-D-Glucose
R00026	Starch and sucrose metabolism	101783253	Si001092m	-0.1901	no	#N/A	#N/A	glycosyl hydrolase family 3 protein	3.2.1.21	Cellobiose + H2O = 2 beta-D-Glucose
R00026	Starch and sucrose metabolism	101784113	Si032721m	2.39621	yes	#N/A	#N/A	glycosyl hydrolase family 3 protein	3.2.1.21	Cellobiose + H2O = 2 beta-D-Glucose
R00026	Starch and sucrose metabolism	101784519	Si029509m	0.342799	no	#N/A	#N/A	glycosyl hydrolase family 3 protein	3.2.1.21	Cellobiose + H2O = 2 beta-D-Glucose
R00026	Starch and sucrose metabolism	101786459	Si008435m	2.28159	yes	#N/A	#N/A	glycosyl hydrolase family 3 protein	3.2.1.21	Cellobiose + H2O = 2 beta-D-Glucose
R00028	Starch and sucrose metabolism	101760349	Si028815m	-0.038293	no	#N/A	#N/A	alpha-xylosidase, putative; located in endomembrane system	3.2.1.20	Maltose + H2O = 2 alpha-D-Glucose
R00028	Starch and sucrose metabolism	101761758	Si005827m	-0.0578471	no	#N/A	#N/A	alpha-xylosidase, putative; located in endomembrane system	3.2.1.20	Maltose + H2O = 2 alpha-D-Glucose
R00028	Starch and sucrose metabolism	101760349	Si028815m	-0.038293	no	#N/A	#N/A	glycosyl hydrolase family 31, located in endomembrane system	3.2.1.20	Maltose + H2O = 2 alpha-D-Glucose
R00028	Starch and sucrose metabolism	101761758	Si005827m	-0.0578471	no	#N/A	#N/A	glycosyl hydrolase family 31, located in endomembrane system	3.2.1.20	Maltose + H2O = 2 alpha-D-Glucose
R00036	Porphyrin and chlorophyll metabolism	101755545	Si006692m	#N/A	#N/A	#N/A	#N/A	porphobilinogen synthase, putative / delta-aminolevulinic acid dehydratase, putative	4.2.1.24	2 5-Aminolevulinate = Porphobilinogen + 2 H2O
R00047	Nicotinate and nicotinamide metabolism	gene found in Arabidopsis	Si034914m	#N/A	#N/A	#N/A	#N/A	omega-3 fatty acid desaturase, chloroplast (FAD7) (FADD)	1.14.99.-	Oxygen + 2 6-Hydroxynicotinate = 2 2,5-Dihydroxypyridine + 2 CO2
R00066	Riboflavin metabolism	101760940	Si022795m	-0.430113	no	#N/A	#N/A	lumazine-binding family protein	2.5.1.9	2 6,7-Dimethyl-8-(1-D-ribityl)lumazine = Riboflavin + 5-Amino-6-(1-D-ribitylamino)uracil
R00068	Ascorbate and aldarate metabolism	101773513	Si006138m	-2.90932	yes	#N/A	#N/A	multi-copper oxidase type I family protein	1.10.3.3	Oxygen + 2 Ascorbate = 2 L-Dehydroascorbate + 2 H2O
R00084	Porphyrin and chlorophyll metabolism	101760178	Si017625m	-1.42575	yes	-0.168311	no	hydroxymethylbilane synthase (porphobilinogen deaminase, chloroplast) (pre-uroporphyrinogen synthase)	2.5.1.61	4 Porphobilinogen + H2O = Hydroxymethylbilane + 4 NH3
R00086	Purine metabolism	101752470	Si016209m	1.22867	yes	#N/A	#N/A	apyrase (APY1)	3.6.1.3	ATP + H2O = ADP + Orthophosphate
R00086	Purine metabolism	101753114	Si034145m	0.538365	yes	#N/A	#N/A	apyrase (APY1)	3.6.1.3	ATP + H2O = ADP + Orthophosphate
R00086	Purine metabolism	101757382	Si029734m	-0.329372	yes	#N/A	#N/A	apyrase (APY1)	3.6.1.3	ATP + H2O = ADP + Orthophosphate
R00086	Purine metabolism	101764324	Si035314m	-0.0372218	no	#N/A	#N/A	apyrase (APY1)	3.6.1.3	ATP + H2O = ADP + Orthophosphate
R00086	Purine metabolism	101766006	Si013198m	-0.209837	no	#N/A	#N/A	apyrase (APY1)	3.6.1.3	ATP + H2O = ADP + Orthophosphate
R00086	Purine metabolism	101769705	Si026337m	1.49175	yes	#N/A	#N/A	apyrase (APY1)	3.6.1.3	ATP + H2O = ADP + Orthophosphate
R00086	Purine metabolism	101770111	Si026339m	1.69996	yes	#N/A	#N/A	apyrase (APY1)	3.6.1.3	ATP + H2O = ADP + Orthophosphate
R00086	Purine metabolism	101770834	Si005768m	-0.291871	no	#N/A	#N/A	apyrase (APY1)	3.6.1.3	ATP + H2O = ADP + Orthophosphate
R00086	Purine metabolism	101772875	Si013536m	#N/A	#N/A	#N/A	#N/A	apyrase (APY1)	3.6.1.3	ATP + H2O = ADP + Orthophosphate
R00086	Purine metabolism	101775667	Si035449m	-1.21574	yes	#N/A	#N/A	apyrase (APY1)	3.6.1.3	ATP + H2O = ADP + Orthophosphate
R00086	Purine metabolism	101776017	Si009256m	1.61866	yes	#N/A	#N/A	apyrase (APY1)	3.6.1.3	ATP + H2O = ADP + Orthophosphate
R00086	Purine metabolism	101776417	Si009257m	2.01672	yes	#N/A	#N/A	apyrase (APY1)	3.6.1.3	ATP + H2O = ADP + Orthophosphate
R00086	Purine metabolism	101778281	Si016225m	0.488296	yes	#N/A	#N/A	apyrase (APY1)	3.6.1.3	ATP + H2O = ADP + Orthophosphate
R00086	Purine metabolism	101782829	Si037300m	-0.18469	no	#N/A	#N/A	apyrase (APY1)	3.6.1.3	ATP + H2O = ADP + Orthophosphate
R00086	Purine metabolism	101786001	Si010055m	-2.98258	yes	-1.8481	yes	apyrase (APY1)	3.6.1.3	ATP + H2O = ADP + Orthophosphate
R00086	Purine metabolism	101752470	Si016209m	1.22867	yes	#N/A	#N/A	apyrase (APY1)	3.6.1.5	ATP + H2O = ADP + Orthophosphate
R00086	Purine metabolism	101753114	Si034145m	0.538365	yes	#N/A	#N/A	apyrase (APY1)	3.6.1.5	ATP + H2O = ADP + Orthophosphate
R00086	Purine metabolism	101757382	Si029734m	-0.329372	yes	#N/A	#N/A	apyrase (APY1)	3.6.1.5	ATP + H2O = ADP + Orthophosphate
R00086	Purine metabolism	101764324	Si035314m	-0.0372218	no	#N/A	#N/A	apyrase (APY1)	3.6.1.5	ATP + H2O = ADP + Orthophosphate
R00086	Purine metabolism	101766006	Si013198m	-0.209837	no	#N/A	#N/A	apyrase (APY1)	3.6.1.5	ATP + H2O = ADP + Orthophosphate
R00086	Purine metabolism	101769705	Si026337m	1.49175	yes	#N/A	#N/A	apyrase (APY1)	3.6.1.5	ATP + H2O = ADP + Orthophosphate
R00086	Purine metabolism	101770111	Si026339m	1.69996	yes	#N/A	#N/A	apyrase (APY1)	3.6.1.5	ATP + H2O = ADP + Orthophosphate
R00086	Purine metabolism	101770834	Si005768m	-0.291871	no	#N/A	#N/A	apyrase (APY1)	3.6.1.5	ATP + H2O = ADP + Orthophosphate
R00086	Purine metabolism	101772875	Si013536m	#N/A	#N/A	#N/A	#N/A	apyrase (APY1)	3.6.1.5	ATP + H2O = ADP + Orthophosphate
R00086	Purine metabolism	101775667	Si035449m	-1.21574	yes	#N/A	#N/A	apyrase (APY1)	3.6.1.5	ATP + H2O = ADP + Orthophosphate
R00086	Purine metabolism	101776017	Si009256m	1.61866	yes	#N/A	#N/A	apyrase (APY1)	3.6.1.5	ATP + H2O = ADP + Orthophosphate
R00086	Purine metabolism	101776417	Si009257m	2.01672	yes	#N/A	#N/A	apyrase (APY1)	3.6.1.5	ATP + H2O = ADP + Orthophosphate
R00086	Purine metabolism	101778281	Si016225m	0.488296	yes	#N/A	#N/A	apyrase (APY1)	3.6.1.5	ATP + H2O = ADP + Orthophosphate
R00086	Purine metabolism	101782829	Si037300m	-0.18469	no	#N/A	#N/A	apyrase (APY1)	3.6.1.5	ATP + H2O = ADP + Orthophosphate
R00086	Purine metabolism	101786001	Si010055m	-2.98258	yes	-1.8481	yes	apyrase (APY1)	3.6.1.5	ATP + H2O = ADP + Orthophosphate
R00086	Purine metabolism	101752470	Si016209m	1.22867	yes	#N/A	#N/A	apyrase (APY1)	3.6.1.8	ATP + H2O = ADP + Orthophosphate
R00086	Purine metabolism	101753114	Si034145m	0.538365	yes	#N/A	#N/A	apyrase (APY1)	3.6.1.8	ATP + H2O = ADP + Orthophosphate
R00086	Purine metabolism	101757382	Si029734m	-0.329372	yes	#N/A	#N/A	apyrase (APY1)	3.6.1.8	ATP + H2O = ADP + Orthophosphate
R00086	Purine metabolism	101764324	Si035314m	-0.0372218	no	#N/A	#N/A	apyrase (APY1)	3.6.1.8	ATP + H2O = ADP + Orthophosphate
R00086	Purine metabolism	101766006	Si013198m	-0.209837	no	#N/A	#N/A	apyrase (APY1)	3.6.1.8	ATP + H2O = ADP + Orthophosphate
R00086	Purine metabolism	101769705	Si026337m	1.49175	yes	#N/A	#N/A	apyrase (APY1)	3.6.1.8	ATP + H2O = ADP + Orthophosphate
R00086	Purine metabolism	101770111	Si026339m	1.69996	yes	#N/A	#N/A	apyrase (APY1)	3.6.1.8	ATP + H2O = ADP + Orthophosphate
R00086	Purine metabolism	101770834	Si005768m	-0.291871	no	#N/A	#N/A	apyrase (APY1)	3.6.1.8	ATP + H2O = ADP + Orthophosphate
R00086	Purine metabolism	101772875	Si013536m	#N/A	#N/A	#N/A	#N/A	apyrase (APY1)	3.6.1.8	ATP + H2O = ADP + Orthophosphate
R00086	Purine metabolism	101775667	Si035449m	-1.21574	yes	#N/A	#N/A	apyrase (APY1)	3.6.1.8	ATP + H2O = ADP + Orthophosphate
R00086	Purine metabolism	101776017	Si009256m	1.61866	yes	#N/A	#N/A	apyrase (APY1)	3.6.1.8	ATP + H2O = ADP + Orthophosphate
R00086	Purine metabolism	101776417	Si009257m	2.01672	yes	#N/A	#N/A	apyrase (APY1)	3.6.1.8	ATP + H2O = ADP + Orthophosphate
R00086	Purine metabolism	101778281	Si016225m	0.488296	yes	#N/A	#N/A	apyrase (APY1)	3.6.1.8	ATP + H2O = ADP + Orthophosphate
R00086	Purine metabolism	101782829	Si037300m	-0.18469	no	#N/A	#N/A	apyrase (APY1)	3.6.1.8	ATP + H2O = ADP + Orthophosphate
R00086	Purine metabolism	101786001	Si010055m	-2.98258	yes	-1.8481	yes	apyrase (APY1)	3.6.1.8	ATP + H2O = ADP + Orthophosphate
R00086	Purine metabolism	101752470	Si016209m	1.22867	yes	#N/A	#N/A	apyrase (APY1)	3.6.3.1	ATP + H2O = ADP + Orthophosphate
R00086	Purine metabolism	101753114	Si034145m	0.538365	yes	#N/A	#N/A	apyrase (APY1)	3.6.3.1	ATP + H2O = ADP + Orthophosphate
R00086	Purine metabolism	101757382	Si029734m	-0.329372	yes	#N/A	#N/A	apyrase (APY1)	3.6.3.1	ATP + H2O = ADP + Orthophosphate
R00086	Purine metabolism	101764324	Si035314m	-0.0372218	no	#N/A	#N/A	apyrase (APY1)	3.6.3.1	ATP + H2O = ADP + Orthophosphate
R00086	Purine metabolism	101766006	Si013198m	-0.209837	no	#N/A	#N/A	apyrase (APY1)	3.6.3.1	ATP + H2O = ADP + Orthophosphate
R00086	Purine metabolism	101769705	Si026337m	1.49175	yes	#N/A	#N/A	apyrase (APY1)	3.6.3.1	ATP + H2O = ADP + Orthophosphate
R00086	Purine metabolism	101770111	Si026339m	1.69996	yes	#N/A	#N/A	apyrase (APY1)	3.6.3.1	ATP + H2O = ADP + Orthophosphate
R00086	Purine metabolism	101770834	Si005768m	-0.291871	no	#N/A	#N/A	apyrase (APY1)	3.6.3.1	ATP + H2O = ADP + Orthophosphate
R00086	Purine metabolism	101772875	Si013536m	#N/A	#N/A	#N/A	#N/A	apyrase (APY1)	3.6.3.1	ATP + H2O = ADP + Orthophosphate
R00086	Purine metabolism	101775667	Si035449m	-1.21574	yes	#N/A	#N/A	apyrase (APY1)	3.6.3.1	ATP + H2O = ADP + Orthophosphate
R00086	Purine metabolism	101776017	Si009256m	1.61866	yes	#N/A	#N/A	apyrase (APY1)	3.6.3.1	ATP + H2O = ADP + Orthophosphate
R00086	Purine metabolism	101776417	Si009257m	2.01672	yes	#N/A	#N/A	apyrase (APY1)	3.6.3.1	ATP + H2O = ADP + Orthophosphate
R00086	Purine metabolism	101778281	Si016225m	0.488296	yes	#N/A	#N/A	apyrase (APY1)	3.6.3.1	ATP + H2O = ADP + Orthophosphate
R00086	Purine metabolism	101782829	Si037300m	-0.18469	no	#N/A	#N/A	apyrase (APY1)	3.6.3.1	ATP + H2O = ADP + Orthophosphate
R00086	Purine metabolism	101786001	Si010055m	-2.98258	yes	-1.8481	yes	apyrase (APY1)	3.6.3.1	ATP + H2O = ADP + Orthophosphate
R00086	Purine metabolism	101752470	Si016209m	1.22867	yes	#N/A	#N/A	apyrase (APY1)	3.6.3.2	ATP + H2O = ADP + Orthophosphate
R00086	Purine metabolism	101753114	Si034145m	0.538365	yes	#N/A	#N/A	apyrase (APY1)	3.6.3.2	ATP + H2O = ADP + Orthophosphate
R00086	Purine metabolism	101757382	Si029734m	-0.329372	yes	#N/A	#N/A	apyrase (APY1)	3.6.3.2	ATP + H2O = ADP + Orthophosphate
R00086	Purine metabolism	101764324	Si035314m	-0.0372218	no	#N/A	#N/A	apyrase (APY1)	3.6.3.2	ATP + H2O = ADP + Orthophosphate
R00086	Purine metabolism	101766006	Si013198m	-0.209837	no	#N/A	#N/A	apyrase (APY1)	3.6.3.2	ATP + H2O = ADP + Orthophosphate
R00086	Purine metabolism	101769705	Si026337m	1.49175	yes	#N/A	#N/A	apyrase (APY1)	3.6.3.2	ATP + H2O = ADP + Orthophosphate
R00086	Purine metabolism	101770111	Si026339m	1.69996	yes	#N/A	#N/A	apyrase (APY1)	3.6.3.2	ATP + H2O = ADP + Orthophosphate
R00086	Purine metabolism	101770834	Si005768m	-0.291871	no	#N/A	#N/A	apyrase (APY1)	3.6.3.2	ATP + H2O = ADP + Orthophosphate
R00086	Purine metabolism	101772875	Si013536m	#N/A	#N/A	#N/A	#N/A	apyrase (APY1)	3.6.3.2	ATP + H2O = ADP + Orthophosphate
R00086	Purine metabolism	101775667	Si035449m	-1.21574	yes	#N/A	#N/A	apyrase (APY1)	3.6.3.2	ATP + H2O = ADP + Orthophosphate
R00086	Purine metabolism	101776017	Si009256m	1.61866	yes	#N/A	#N/A	apyrase (APY1)	3.6.3.2	ATP + H2O = ADP + Orthophosphate
R00086	Purine metabolism	101776417	Si009257m	2.01672	yes	#N/A	#N/A	apyrase (APY1)	3.6.3.2	ATP + H2O = ADP + Orthophosphate
R00086	Purine metabolism	101778281	Si016225m	0.488296	yes	#N/A	#N/A	apyrase (APY1)	3.6.3.2	ATP + H2O = ADP + Orthophosphate
R00086	Purine metabolism	101782829	Si037300m	-0.18469	no	#N/A	#N/A	apyrase (APY1)	3.6.3.2	ATP + H2O = ADP + Orthophosphate
R00086	Purine metabolism	101786001	Si010055m	-2.98258	yes	-1.8481	yes	apyrase (APY1)	3.6.3.2	ATP + H2O = ADP + Orthophosphate
R00086	Purine metabolism	101752470	Si016209m	1.22867	yes	#N/A	#N/A	apyrase (APY1)	3.6.3.3	ATP + H2O = ADP + Orthophosphate
R00086	Purine metabolism	101753114	Si034145m	0.538365	yes	#N/A	#N/A	apyrase (APY1)	3.6.3.3	ATP + H2O = ADP + Orthophosphate
R00086	Purine metabolism	101757382	Si029734m	-0.329372	yes	#N/A	#N/A	apyrase (APY1)	3.6.3.3	ATP + H2O = ADP + Orthophosphate
R00086	Purine metabolism	101764324	Si035314m	-0.0372218	no	#N/A	#N/A	apyrase (APY1)	3.6.3.3	ATP + H2O = ADP + Orthophosphate
R00086	Purine metabolism	101766006	Si013198m	-0.209837	no	#N/A	#N/A	apyrase (APY1)	3.6.3.3	ATP + H2O = ADP + Orthophosphate
R00086	Purine metabolism	101769705	Si026337m	1.49175	yes	#N/A	#N/A	apyrase (APY1)	3.6.3.3	ATP + H2O = ADP + Orthophosphate
R00086	Purine metabolism	101770111	Si026339m	1.69996	yes	#N/A	#N/A	apyrase (APY1)	3.6.3.3	ATP + H2O = ADP + Orthophosphate
R00086	Purine metabolism	101770834	Si005768m	-0.291871	no	#N/A	#N/A	apyrase (APY1)	3.6.3.3	ATP + H2O = ADP + Orthophosphate
R00086	Purine metabolism	101772875	Si013536m	#N/A	#N/A	#N/A	#N/A	apyrase (APY1)	3.6.3.3	ATP + H2O = ADP + Orthophosphate
R00086	Purine metabolism	101775667	Si035449m	-1.21574	yes	#N/A	#N/A	apyrase (APY1)	3.6.3.3	ATP + H2O = ADP + Orthophosphate
R00086	Purine metabolism	101776017	Si009256m	1.61866	yes	#N/A	#N/A	apyrase (APY1)	3.6.3.3	ATP + H2O = ADP + Orthophosphate
R00086	Purine metabolism	101776417	Si009257m	2.01672	yes	#N/A	#N/A	apyrase (APY1)	3.6.3.3	ATP + H2O = ADP + Orthophosphate
R00086	Purine metabolism	101778281	Si016225m	0.488296	yes	#N/A	#N/A	apyrase (APY1)	3.6.3.3	ATP + H2O = ADP + Orthophosphate
R00086	Purine metabolism	101782829	Si037300m	-0.18469	no	#N/A	#N/A	apyrase (APY1)	3.6.3.3	ATP + H2O = ADP + Orthophosphate
R00086	Purine metabolism	101786001	Si010055m	-2.98258	yes	-1.8481	yes	apyrase (APY1)	3.6.3.3	ATP + H2O = ADP + Orthophosphate
R00086	Purine metabolism	101752470	Si016209m	1.22867	yes	#N/A	#N/A	apyrase (APY1)	3.6.3.4	ATP + H2O = ADP + Orthophosphate
R00086	Purine metabolism	101753114	Si034145m	0.538365	yes	#N/A	#N/A	apyrase (APY1)	3.6.3.4	ATP + H2O = ADP + Orthophosphate
R00086	Purine metabolism	101757382	Si029734m	-0.329372	yes	#N/A	#N/A	apyrase (APY1)	3.6.3.4	ATP + H2O = ADP + Orthophosphate
R00086	Purine metabolism	101764324	Si035314m	-0.0372218	no	#N/A	#N/A	apyrase (APY1)	3.6.3.4	ATP + H2O = ADP + Orthophosphate
R00086	Purine metabolism	101766006	Si013198m	-0.209837	no	#N/A	#N/A	apyrase (APY1)	3.6.3.4	ATP + H2O = ADP + Orthophosphate
R00086	Purine metabolism	101769705	Si026337m	1.49175	yes	#N/A	#N/A	apyrase (APY1)	3.6.3.4	ATP + H2O = ADP + Orthophosphate
R00086	Purine metabolism	101770111	Si026339m	1.69996	yes	#N/A	#N/A	apyrase (APY1)	3.6.3.4	ATP + H2O = ADP + Orthophosphate
R00086	Purine metabolism	101770834	Si005768m	-0.291871	no	#N/A	#N/A	apyrase (APY1)	3.6.3.4	ATP + H2O = ADP + Orthophosphate
R00086	Purine metabolism	101772875	Si013536m	#N/A	#N/A	#N/A	#N/A	apyrase (APY1)	3.6.3.4	ATP + H2O = ADP + Orthophosphate
R00086	Purine metabolism	101775667	Si035449m	-1.21574	yes	#N/A	#N/A	apyrase (APY1)	3.6.3.4	ATP + H2O = ADP + Orthophosphate
R00086	Purine metabolism	101776017	Si009256m	1.61866	yes	#N/A	#N/A	apyrase (APY1)	3.6.3.4	ATP + H2O = ADP + Orthophosphate
R00086	Purine metabolism	101776417	Si009257m	2.01672	yes	#N/A	#N/A	apyrase (APY1)	3.6.3.4	ATP + H2O = ADP + Orthophosphate
R00086	Purine metabolism	101778281	Si016225m	0.488296	yes	#N/A	#N/A	apyrase (APY1)	3.6.3.4	ATP + H2O = ADP + Orthophosphate
R00086	Purine metabolism	101782829	Si037300m	-0.18469	no	#N/A	#N/A	apyrase (APY1)	3.6.3.4	ATP + H2O = ADP + Orthophosphate
R00086	Purine metabolism	101786001	Si010055m	-2.98258	yes	-1.8481	yes	apyrase (APY1)	3.6.3.4	ATP + H2O = ADP + Orthophosphate
R00086	Purine metabolism	101752470	Si016209m	1.22867	yes	#N/A	#N/A	apyrase (APY1)	3.6.3.5	ATP + H2O = ADP + Orthophosphate
R00086	Purine metabolism	101753114	Si034145m	0.538365	yes	#N/A	#N/A	apyrase (APY1)	3.6.3.5	ATP + H2O = ADP + Orthophosphate
R00086	Purine metabolism	101757382	Si029734m	-0.329372	yes	#N/A	#N/A	apyrase (APY1)	3.6.3.5	ATP + H2O = ADP + Orthophosphate
R00086	Purine metabolism	101764324	Si035314m	-0.0372218	no	#N/A	#N/A	apyrase (APY1)	3.6.3.5	ATP + H2O = ADP + Orthophosphate
R00086	Purine metabolism	101766006	Si013198m	-0.209837	no	#N/A	#N/A	apyrase (APY1)	3.6.3.5	ATP + H2O = ADP + Orthophosphate
R00086	Purine metabolism	101769705	Si026337m	1.49175	yes	#N/A	#N/A	apyrase (APY1)	3.6.3.5	ATP + H2O = ADP + Orthophosphate
R00086	Purine metabolism	101770111	Si026339m	1.69996	yes	#N/A	#N/A	apyrase (APY1)	3.6.3.5	ATP + H2O = ADP + Orthophosphate
R00086	Purine metabolism	101770834	Si005768m	-0.291871	no	#N/A	#N/A	apyrase (APY1)	3.6.3.5	ATP + H2O = ADP + Orthophosphate
R00086	Purine metabolism	101772875	Si013536m	#N/A	#N/A	#N/A	#N/A	apyrase (APY1)	3.6.3.5	ATP + H2O = ADP + Orthophosphate
R00086	Purine metabolism	101775667	Si035449m	-1.21574	yes	#N/A	#N/A	apyrase (APY1)	3.6.3.5	ATP + H2O = ADP + Orthophosphate
R00086	Purine metabolism	101776017	Si009256m	1.61866	yes	#N/A	#N/A	apyrase (APY1)	3.6.3.5	ATP + H2O = ADP + Orthophosphate
R00086	Purine metabolism	101776417	Si009257m	2.01672	yes	#N/A	#N/A	apyrase (APY1)	3.6.3.5	ATP + H2O = ADP + Orthophosphate
R00086	Purine metabolism	101778281	Si016225m	0.488296	yes	#N/A	#N/A	apyrase (APY1)	3.6.3.5	ATP + H2O = ADP + Orthophosphate
R00086	Purine metabolism	101782829	Si037300m	-0.18469	no	#N/A	#N/A	apyrase (APY1)	3.6.3.5	ATP + H2O = ADP + Orthophosphate
R00086	Purine metabolism	101786001	Si010055m	-2.98258	yes	-1.8481	yes	apyrase (APY1)	3.6.3.5	ATP + H2O = ADP + Orthophosphate
R00086	Purine metabolism	101752470	Si016209m	1.22867	yes	#N/A	#N/A	apyrase (APY1)	3.6.3.6	ATP + H2O = ADP + Orthophosphate
R00086	Purine metabolism	101753114	Si034145m	0.538365	yes	#N/A	#N/A	apyrase (APY1)	3.6.3.6	ATP + H2O = ADP + Orthophosphate
R00086	Purine metabolism	101757382	Si029734m	-0.329372	yes	#N/A	#N/A	apyrase (APY1)	3.6.3.6	ATP + H2O = ADP + Orthophosphate
R00086	Purine metabolism	101764324	Si035314m	-0.0372218	no	#N/A	#N/A	apyrase (APY1)	3.6.3.6	ATP + H2O = ADP + Orthophosphate
R00086	Purine metabolism	101766006	Si013198m	-0.209837	no	#N/A	#N/A	apyrase (APY1)	3.6.3.6	ATP + H2O = ADP + Orthophosphate
R00086	Purine metabolism	101769705	Si026337m	1.49175	yes	#N/A	#N/A	apyrase (APY1)	3.6.3.6	ATP + H2O = ADP + Orthophosphate
R00086	Purine metabolism	101770111	Si026339m	1.69996	yes	#N/A	#N/A	apyrase (APY1)	3.6.3.6	ATP + H2O = ADP + Orthophosphate
R00086	Purine metabolism	101770834	Si005768m	-0.291871	no	#N/A	#N/A	apyrase (APY1)	3.6.3.6	ATP + H2O = ADP + Orthophosphate
R00086	Purine metabolism	101772875	Si013536m	#N/A	#N/A	#N/A	#N/A	apyrase (APY1)	3.6.3.6	ATP + H2O = ADP + Orthophosphate
R00086	Purine metabolism	101775667	Si035449m	-1.21574	yes	#N/A	#N/A	apyrase (APY1)	3.6.3.6	ATP + H2O = ADP + Orthophosphate
R00086	Purine metabolism	101776017	Si009256m	1.61866	yes	#N/A	#N/A	apyrase (APY1)	3.6.3.6	ATP + H2O = ADP + Orthophosphate
R00086	Purine metabolism	101776417	Si009257m	2.01672	yes	#N/A	#N/A	apyrase (APY1)	3.6.3.6	ATP + H2O = ADP + Orthophosphate
R00086	Purine metabolism	101778281	Si016225m	0.488296	yes	#N/A	#N/A	apyrase (APY1)	3.6.3.6	ATP + H2O = ADP + Orthophosphate
R00086	Purine metabolism	101782829	Si037300m	-0.18469	no	#N/A	#N/A	apyrase (APY1)	3.6.3.6	ATP + H2O = ADP + Orthophosphate
R00086	Purine metabolism	101786001	Si010055m	-2.98258	yes	-1.8481	yes	apyrase (APY1)	3.6.3.6	ATP + H2O = ADP + Orthophosphate
R00086	Purine metabolism	101752470	Si016209m	1.22867	yes	#N/A	#N/A	apyrase (APY1)	3.6.3.7	ATP + H2O = ADP + Orthophosphate
R00086	Purine metabolism	101753114	Si034145m	0.538365	yes	#N/A	#N/A	apyrase (APY1)	3.6.3.7	ATP + H2O = ADP + Orthophosphate
R00086	Purine metabolism	101757382	Si029734m	-0.329372	yes	#N/A	#N/A	apyrase (APY1)	3.6.3.7	ATP + H2O = ADP + Orthophosphate
R00086	Purine metabolism	101764324	Si035314m	-0.0372218	no	#N/A	#N/A	apyrase (APY1)	3.6.3.7	ATP + H2O = ADP + Orthophosphate
R00086	Purine metabolism	101766006	Si013198m	-0.209837	no	#N/A	#N/A	apyrase (APY1)	3.6.3.7	ATP + H2O = ADP + Orthophosphate
R00086	Purine metabolism	101769705	Si026337m	1.49175	yes	#N/A	#N/A	apyrase (APY1)	3.6.3.7	ATP + H2O = ADP + Orthophosphate
R00086	Purine metabolism	101770111	Si026339m	1.69996	yes	#N/A	#N/A	apyrase (APY1)	3.6.3.7	ATP + H2O = ADP + Orthophosphate
R00086	Purine metabolism	101770834	Si005768m	-0.291871	no	#N/A	#N/A	apyrase (APY1)	3.6.3.7	ATP + H2O = ADP + Orthophosphate
R00086	Purine metabolism	101772875	Si013536m	#N/A	#N/A	#N/A	#N/A	apyrase (APY1)	3.6.3.7	ATP + H2O = ADP + Orthophosphate
R00086	Purine metabolism	101775667	Si035449m	-1.21574	yes	#N/A	#N/A	apyrase (APY1)	3.6.3.7	ATP + H2O = ADP + Orthophosphate
R00086	Purine metabolism	101776017	Si009256m	1.61866	yes	#N/A	#N/A	apyrase (APY1)	3.6.3.7	ATP + H2O = ADP + Orthophosphate
R00086	Purine metabolism	101776417	Si009257m	2.01672	yes	#N/A	#N/A	apyrase (APY1)	3.6.3.7	ATP + H2O = ADP + Orthophosphate
R00086	Purine metabolism	101778281	Si016225m	0.488296	yes	#N/A	#N/A	apyrase (APY1)	3.6.3.7	ATP + H2O = ADP + Orthophosphate
R00086	Purine metabolism	101782829	Si037300m	-0.18469	no	#N/A	#N/A	apyrase (APY1)	3.6.3.7	ATP + H2O = ADP + Orthophosphate
R00086	Purine metabolism	101786001	Si010055m	-2.98258	yes	-1.8481	yes	apyrase (APY1)	3.6.3.7	ATP + H2O = ADP + Orthophosphate
R00086	Purine metabolism	101752470	Si016209m	1.22867	yes	#N/A	#N/A	apyrase (APY1)	3.6.3.8	ATP + H2O = ADP + Orthophosphate
R00086	Purine metabolism	101753114	Si034145m	0.538365	yes	#N/A	#N/A	apyrase (APY1)	3.6.3.8	ATP + H2O = ADP + Orthophosphate
R00086	Purine metabolism	101757382	Si029734m	-0.329372	yes	#N/A	#N/A	apyrase (APY1)	3.6.3.8	ATP + H2O = ADP + Orthophosphate
R00086	Purine metabolism	101764324	Si035314m	-0.0372218	no	#N/A	#N/A	apyrase (APY1)	3.6.3.8	ATP + H2O = ADP + Orthophosphate
R00086	Purine metabolism	101766006	Si013198m	-0.209837	no	#N/A	#N/A	apyrase (APY1)	3.6.3.8	ATP + H2O = ADP + Orthophosphate
R00086	Purine metabolism	101769705	Si026337m	1.49175	yes	#N/A	#N/A	apyrase (APY1)	3.6.3.8	ATP + H2O = ADP + Orthophosphate
R00086	Purine metabolism	101770111	Si026339m	1.69996	yes	#N/A	#N/A	apyrase (APY1)	3.6.3.8	ATP + H2O = ADP + Orthophosphate
R00086	Purine metabolism	101770834	Si005768m	-0.291871	no	#N/A	#N/A	apyrase (APY1)	3.6.3.8	ATP + H2O = ADP + Orthophosphate
R00086	Purine metabolism	101772875	Si013536m	#N/A	#N/A	#N/A	#N/A	apyrase (APY1)	3.6.3.8	ATP + H2O = ADP + Orthophosphate
R00086	Purine metabolism	101775667	Si035449m	-1.21574	yes	#N/A	#N/A	apyrase (APY1)	3.6.3.8	ATP + H2O = ADP + Orthophosphate
R00086	Purine metabolism	101776017	Si009256m	1.61866	yes	#N/A	#N/A	apyrase (APY1)	3.6.3.8	ATP + H2O = ADP + Orthophosphate
R00086	Purine metabolism	101776417	Si009257m	2.01672	yes	#N/A	#N/A	apyrase (APY1)	3.6.3.8	ATP + H2O = ADP + Orthophosphate
R00086	Purine metabolism	101778281	Si016225m	0.488296	yes	#N/A	#N/A	apyrase (APY1)	3.6.3.8	ATP + H2O = ADP + Orthophosphate
R00086	Purine metabolism	101782829	Si037300m	-0.18469	no	#N/A	#N/A	apyrase (APY1)	3.6.3.8	ATP + H2O = ADP + Orthophosphate
R00086	Purine metabolism	101786001	Si010055m	-2.98258	yes	-1.8481	yes	apyrase (APY1)	3.6.3.8	ATP + H2O = ADP + Orthophosphate
R00086	Purine metabolism	101752470	Si016209m	1.22867	yes	#N/A	#N/A	apyrase (APY1)	3.6.3.9	ATP + H2O = ADP + Orthophosphate
R00086	Purine metabolism	101753114	Si034145m	0.538365	yes	#N/A	#N/A	apyrase (APY1)	3.6.3.9	ATP + H2O = ADP + Orthophosphate
R00086	Purine metabolism	101757382	Si029734m	-0.329372	yes	#N/A	#N/A	apyrase (APY1)	3.6.3.9	ATP + H2O = ADP + Orthophosphate
R00086	Purine metabolism	101764324	Si035314m	-0.0372218	no	#N/A	#N/A	apyrase (APY1)	3.6.3.9	ATP + H2O = ADP + Orthophosphate
R00086	Purine metabolism	101766006	Si013198m	-0.209837	no	#N/A	#N/A	apyrase (APY1)	3.6.3.9	ATP + H2O = ADP + Orthophosphate
R00086	Purine metabolism	101769705	Si026337m	1.49175	yes	#N/A	#N/A	apyrase (APY1)	3.6.3.9	ATP + H2O = ADP + Orthophosphate
R00086	Purine metabolism	101770111	Si026339m	1.69996	yes	#N/A	#N/A	apyrase (APY1)	3.6.3.9	ATP + H2O = ADP + Orthophosphate
R00086	Purine metabolism	101770834	Si005768m	-0.291871	no	#N/A	#N/A	apyrase (APY1)	3.6.3.9	ATP + H2O = ADP + Orthophosphate
R00086	Purine metabolism	101772875	Si013536m	#N/A	#N/A	#N/A	#N/A	apyrase (APY1)	3.6.3.9	ATP + H2O = ADP + Orthophosphate
R00086	Purine metabolism	101775667	Si035449m	-1.21574	yes	#N/A	#N/A	apyrase (APY1)	3.6.3.9	ATP + H2O = ADP + Orthophosphate
R00086	Purine metabolism	101776017	Si009256m	1.61866	yes	#N/A	#N/A	apyrase (APY1)	3.6.3.9	ATP + H2O = ADP + Orthophosphate
R00086	Purine metabolism	101776417	Si009257m	2.01672	yes	#N/A	#N/A	apyrase (APY1)	3.6.3.9	ATP + H2O = ADP + Orthophosphate
R00086	Purine metabolism	101778281	Si016225m	0.488296	yes	#N/A	#N/A	apyrase (APY1)	3.6.3.9	ATP + H2O = ADP + Orthophosphate
R00086	Purine metabolism	101782829	Si037300m	-0.18469	no	#N/A	#N/A	apyrase (APY1)	3.6.3.9	ATP + H2O = ADP + Orthophosphate
R00086	Purine metabolism	101786001	Si010055m	-2.98258	yes	-1.8481	yes	apyrase (APY1)	3.6.3.9	ATP + H2O = ADP + Orthophosphate
R00086	Purine metabolism	101752470	Si016209m	1.22867	yes	#N/A	#N/A	apyrase (APY1)	3.6.3.10	ATP + H2O = ADP + Orthophosphate
R00086	Purine metabolism	101753114	Si034145m	0.538365	yes	#N/A	#N/A	apyrase (APY1)	3.6.3.10	ATP + H2O = ADP + Orthophosphate
R00086	Purine metabolism	101757382	Si029734m	-0.329372	yes	#N/A	#N/A	apyrase (APY1)	3.6.3.10	ATP + H2O = ADP + Orthophosphate
R00086	Purine metabolism	101764324	Si035314m	-0.0372218	no	#N/A	#N/A	apyrase (APY1)	3.6.3.10	ATP + H2O = ADP + Orthophosphate
R00086	Purine metabolism	101766006	Si013198m	-0.209837	no	#N/A	#N/A	apyrase (APY1)	3.6.3.10	ATP + H2O = ADP + Orthophosphate
R00086	Purine metabolism	101769705	Si026337m	1.49175	yes	#N/A	#N/A	apyrase (APY1)	3.6.3.10	ATP + H2O = ADP + Orthophosphate
R00086	Purine metabolism	101770111	Si026339m	1.69996	yes	#N/A	#N/A	apyrase (APY1)	3.6.3.10	ATP + H2O = ADP + Orthophosphate
R00086	Purine metabolism	101770834	Si005768m	-0.291871	no	#N/A	#N/A	apyrase (APY1)	3.6.3.10	ATP + H2O = ADP + Orthophosphate
R00086	Purine metabolism	101772875	Si013536m	#N/A	#N/A	#N/A	#N/A	apyrase (APY1)	3.6.3.10	ATP + H2O = ADP + Orthophosphate
R00086	Purine metabolism	101775667	Si035449m	-1.21574	yes	#N/A	#N/A	apyrase (APY1)	3.6.3.10	ATP + H2O = ADP + Orthophosphate
R00086	Purine metabolism	101776017	Si009256m	1.61866	yes	#N/A	#N/A	apyrase (APY1)	3.6.3.10	ATP + H2O = ADP + Orthophosphate
R00086	Purine metabolism	101776417	Si009257m	2.01672	yes	#N/A	#N/A	apyrase (APY1)	3.6.3.10	ATP + H2O = ADP + Orthophosphate
R00086	Purine metabolism	101778281	Si016225m	0.488296	yes	#N/A	#N/A	apyrase (APY1)	3.6.3.10	ATP + H2O = ADP + Orthophosphate
R00086	Purine metabolism	101782829	Si037300m	-0.18469	no	#N/A	#N/A	apyrase (APY1)	3.6.3.10	ATP + H2O = ADP + Orthophosphate
R00086	Purine metabolism	101786001	Si010055m	-2.98258	yes	-1.8481	yes	apyrase (APY1)	3.6.3.10	ATP + H2O = ADP + Orthophosphate
R00086	Purine metabolism	101752470	Si016209m	1.22867	yes	#N/A	#N/A	apyrase (APY1)	3.6.3.11	ATP + H2O = ADP + Orthophosphate
R00086	Purine metabolism	101753114	Si034145m	0.538365	yes	#N/A	#N/A	apyrase (APY1)	3.6.3.11	ATP + H2O = ADP + Orthophosphate
R00086	Purine metabolism	101757382	Si029734m	-0.329372	yes	#N/A	#N/A	apyrase (APY1)	3.6.3.11	ATP + H2O = ADP + Orthophosphate
R00086	Purine metabolism	101764324	Si035314m	-0.0372218	no	#N/A	#N/A	apyrase (APY1)	3.6.3.11	ATP + H2O = ADP + Orthophosphate
R00086	Purine metabolism	101766006	Si013198m	-0.209837	no	#N/A	#N/A	apyrase (APY1)	3.6.3.11	ATP + H2O = ADP + Orthophosphate
R00086	Purine metabolism	101769705	Si026337m	1.49175	yes	#N/A	#N/A	apyrase (APY1)	3.6.3.11	ATP + H2O = ADP + Orthophosphate
R00086	Purine metabolism	101770111	Si026339m	1.69996	yes	#N/A	#N/A	apyrase (APY1)	3.6.3.11	ATP + H2O = ADP + Orthophosphate
R00086	Purine metabolism	101770834	Si005768m	-0.291871	no	#N/A	#N/A	apyrase (APY1)	3.6.3.11	ATP + H2O = ADP + Orthophosphate
R00086	Purine metabolism	101772875	Si013536m	#N/A	#N/A	#N/A	#N/A	apyrase (APY1)	3.6.3.11	ATP + H2O = ADP + Orthophosphate
R00086	Purine metabolism	101775667	Si035449m	-1.21574	yes	#N/A	#N/A	apyrase (APY1)	3.6.3.11	ATP + H2O = ADP + Orthophosphate
R00086	Purine metabolism	101776017	Si009256m	1.61866	yes	#N/A	#N/A	apyrase (APY1)	3.6.3.11	ATP + H2O = ADP + Orthophosphate
R00086	Purine metabolism	101776417	Si009257m	2.01672	yes	#N/A	#N/A	apyrase (APY1)	3.6.3.11	ATP + H2O = ADP + Orthophosphate
R00086	Purine metabolism	101778281	Si016225m	0.488296	yes	#N/A	#N/A	apyrase (APY1)	3.6.3.11	ATP + H2O = ADP + Orthophosphate
R00086	Purine metabolism	101782829	Si037300m	-0.18469	no	#N/A	#N/A	apyrase (APY1)	3.6.3.11	ATP + H2O = ADP + Orthophosphate
R00086	Purine metabolism	101786001	Si010055m	-2.98258	yes	-1.8481	yes	apyrase (APY1)	3.6.3.11	ATP + H2O = ADP + Orthophosphate
R00086	Purine metabolism	101752470	Si016209m	1.22867	yes	#N/A	#N/A	apyrase (APY1)	3.6.3.12	ATP + H2O = ADP + Orthophosphate
R00086	Purine metabolism	101753114	Si034145m	0.538365	yes	#N/A	#N/A	apyrase (APY1)	3.6.3.12	ATP + H2O = ADP + Orthophosphate
R00086	Purine metabolism	101757382	Si029734m	-0.329372	yes	#N/A	#N/A	apyrase (APY1)	3.6.3.12	ATP + H2O = ADP + Orthophosphate
R00086	Purine metabolism	101764324	Si035314m	-0.0372218	no	#N/A	#N/A	apyrase (APY1)	3.6.3.12	ATP + H2O = ADP + Orthophosphate
R00086	Purine metabolism	101766006	Si013198m	-0.209837	no	#N/A	#N/A	apyrase (APY1)	3.6.3.12	ATP + H2O = ADP + Orthophosphate
R00086	Purine metabolism	101769705	Si026337m	1.49175	yes	#N/A	#N/A	apyrase (APY1)	3.6.3.12	ATP + H2O = ADP + Orthophosphate
R00086	Purine metabolism	101770111	Si026339m	1.69996	yes	#N/A	#N/A	apyrase (APY1)	3.6.3.12	ATP + H2O = ADP + Orthophosphate
R00086	Purine metabolism	101770834	Si005768m	-0.291871	no	#N/A	#N/A	apyrase (APY1)	3.6.3.12	ATP + H2O = ADP + Orthophosphate
R00086	Purine metabolism	101772875	Si013536m	#N/A	#N/A	#N/A	#N/A	apyrase (APY1)	3.6.3.12	ATP + H2O = ADP + Orthophosphate
R00086	Purine metabolism	101775667	Si035449m	-1.21574	yes	#N/A	#N/A	apyrase (APY1)	3.6.3.12	ATP + H2O = ADP + Orthophosphate
R00086	Purine metabolism	101776017	Si009256m	1.61866	yes	#N/A	#N/A	apyrase (APY1)	3.6.3.12	ATP + H2O = ADP + Orthophosphate
R00086	Purine metabolism	101776417	Si009257m	2.01672	yes	#N/A	#N/A	apyrase (APY1)	3.6.3.12	ATP + H2O = ADP + Orthophosphate
R00086	Purine metabolism	101778281	Si016225m	0.488296	yes	#N/A	#N/A	apyrase (APY1)	3.6.3.12	ATP + H2O = ADP + Orthophosphate
R00086	Purine metabolism	101782829	Si037300m	-0.18469	no	#N/A	#N/A	apyrase (APY1)	3.6.3.12	ATP + H2O = ADP + Orthophosphate
R00086	Purine metabolism	101786001	Si010055m	-2.98258	yes	-1.8481	yes	apyrase (APY1)	3.6.3.12	ATP + H2O = ADP + Orthophosphate
R00086	Purine metabolism	101752470	Si016209m	1.22867	yes	#N/A	#N/A	apyrase (APY1)	3.6.3.14	ATP + H2O = ADP + Orthophosphate
R00086	Purine metabolism	101753114	Si034145m	0.538365	yes	#N/A	#N/A	apyrase (APY1)	3.6.3.14	ATP + H2O = ADP + Orthophosphate
R00086	Purine metabolism	101757382	Si029734m	-0.329372	yes	#N/A	#N/A	apyrase (APY1)	3.6.3.14	ATP + H2O = ADP + Orthophosphate
R00086	Purine metabolism	101764324	Si035314m	-0.0372218	no	#N/A	#N/A	apyrase (APY1)	3.6.3.14	ATP + H2O = ADP + Orthophosphate
R00086	Purine metabolism	101766006	Si013198m	-0.209837	no	#N/A	#N/A	apyrase (APY1)	3.6.3.14	ATP + H2O = ADP + Orthophosphate
R00086	Purine metabolism	101769705	Si026337m	1.49175	yes	#N/A	#N/A	apyrase (APY1)	3.6.3.14	ATP + H2O = ADP + Orthophosphate
R00086	Purine metabolism	101770111	Si026339m	1.69996	yes	#N/A	#N/A	apyrase (APY1)	3.6.3.14	ATP + H2O = ADP + Orthophosphate
R00086	Purine metabolism	101770834	Si005768m	-0.291871	no	#N/A	#N/A	apyrase (APY1)	3.6.3.14	ATP + H2O = ADP + Orthophosphate
R00086	Purine metabolism	101772875	Si013536m	#N/A	#N/A	#N/A	#N/A	apyrase (APY1)	3.6.3.14	ATP + H2O = ADP + Orthophosphate
R00086	Purine metabolism	101775667	Si035449m	-1.21574	yes	#N/A	#N/A	apyrase (APY1)	3.6.3.14	ATP + H2O = ADP + Orthophosphate
R00086	Purine metabolism	101776017	Si009256m	1.61866	yes	#N/A	#N/A	apyrase (APY1)	3.6.3.14	ATP + H2O = ADP + Orthophosphate
R00086	Purine metabolism	101776417	Si009257m	2.01672	yes	#N/A	#N/A	apyrase (APY1)	3.6.3.14	ATP + H2O = ADP + Orthophosphate
R00086	Purine metabolism	101778281	Si016225m	0.488296	yes	#N/A	#N/A	apyrase (APY1)	3.6.3.14	ATP + H2O = ADP + Orthophosphate
R00086	Purine metabolism	101782829	Si037300m	-0.18469	no	#N/A	#N/A	apyrase (APY1)	3.6.3.14	ATP + H2O = ADP + Orthophosphate
R00086	Purine metabolism	101786001	Si010055m	-2.98258	yes	-1.8481	yes	apyrase (APY1)	3.6.3.14	ATP + H2O = ADP + Orthophosphate
R00086	Purine metabolism	101752470	Si016209m	1.22867	yes	#N/A	#N/A	apyrase (APY1)	3.6.3.15	ATP + H2O = ADP + Orthophosphate
R00086	Purine metabolism	101753114	Si034145m	0.538365	yes	#N/A	#N/A	apyrase (APY1)	3.6.3.15	ATP + H2O = ADP + Orthophosphate
R00086	Purine metabolism	101757382	Si029734m	-0.329372	yes	#N/A	#N/A	apyrase (APY1)	3.6.3.15	ATP + H2O = ADP + Orthophosphate
R00086	Purine metabolism	101764324	Si035314m	-0.0372218	no	#N/A	#N/A	apyrase (APY1)	3.6.3.15	ATP + H2O = ADP + Orthophosphate
R00086	Purine metabolism	101766006	Si013198m	-0.209837	no	#N/A	#N/A	apyrase (APY1)	3.6.3.15	ATP + H2O = ADP + Orthophosphate
R00086	Purine metabolism	101769705	Si026337m	1.49175	yes	#N/A	#N/A	apyrase (APY1)	3.6.3.15	ATP + H2O = ADP + Orthophosphate
R00086	Purine metabolism	101770111	Si026339m	1.69996	yes	#N/A	#N/A	apyrase (APY1)	3.6.3.15	ATP + H2O = ADP + Orthophosphate
R00086	Purine metabolism	101770834	Si005768m	-0.291871	no	#N/A	#N/A	apyrase (APY1)	3.6.3.15	ATP + H2O = ADP + Orthophosphate
R00086	Purine metabolism	101772875	Si013536m	#N/A	#N/A	#N/A	#N/A	apyrase (APY1)	3.6.3.15	ATP + H2O = ADP + Orthophosphate
R00086	Purine metabolism	101775667	Si035449m	-1.21574	yes	#N/A	#N/A	apyrase (APY1)	3.6.3.15	ATP + H2O = ADP + Orthophosphate
R00086	Purine metabolism	101776017	Si009256m	1.61866	yes	#N/A	#N/A	apyrase (APY1)	3.6.3.15	ATP + H2O = ADP + Orthophosphate
R00086	Purine metabolism	101776417	Si009257m	2.01672	yes	#N/A	#N/A	apyrase (APY1)	3.6.3.15	ATP + H2O = ADP + Orthophosphate
R00086	Purine metabolism	101778281	Si016225m	0.488296	yes	#N/A	#N/A	apyrase (APY1)	3.6.3.15	ATP + H2O = ADP + Orthophosphate
R00086	Purine metabolism	101782829	Si037300m	-0.18469	no	#N/A	#N/A	apyrase (APY1)	3.6.3.15	ATP + H2O = ADP + Orthophosphate
R00086	Purine metabolism	101786001	Si010055m	-2.98258	yes	-1.8481	yes	apyrase (APY1)	3.6.3.15	ATP + H2O = ADP + Orthophosphate
R00086	Purine metabolism	101752470	Si016209m	1.22867	yes	#N/A	#N/A	apyrase (APY1)	3.6.3.16	ATP + H2O = ADP + Orthophosphate
R00086	Purine metabolism	101753114	Si034145m	0.538365	yes	#N/A	#N/A	apyrase (APY1)	3.6.3.16	ATP + H2O = ADP + Orthophosphate
R00086	Purine metabolism	101757382	Si029734m	-0.329372	yes	#N/A	#N/A	apyrase (APY1)	3.6.3.16	ATP + H2O = ADP + Orthophosphate
R00086	Purine metabolism	101764324	Si035314m	-0.0372218	no	#N/A	#N/A	apyrase (APY1)	3.6.3.16	ATP + H2O = ADP + Orthophosphate
R00086	Purine metabolism	101766006	Si013198m	-0.209837	no	#N/A	#N/A	apyrase (APY1)	3.6.3.16	ATP + H2O = ADP + Orthophosphate
R00086	Purine metabolism	101769705	Si026337m	1.49175	yes	#N/A	#N/A	apyrase (APY1)	3.6.3.16	ATP + H2O = ADP + Orthophosphate
R00086	Purine metabolism	101770111	Si026339m	1.69996	yes	#N/A	#N/A	apyrase (APY1)	3.6.3.16	ATP + H2O = ADP + Orthophosphate
R00086	Purine metabolism	101770834	Si005768m	-0.291871	no	#N/A	#N/A	apyrase (APY1)	3.6.3.16	ATP + H2O = ADP + Orthophosphate
R00086	Purine metabolism	101772875	Si013536m	#N/A	#N/A	#N/A	#N/A	apyrase (APY1)	3.6.3.16	ATP + H2O = ADP + Orthophosphate
R00086	Purine metabolism	101775667	Si035449m	-1.21574	yes	#N/A	#N/A	apyrase (APY1)	3.6.3.16	ATP + H2O = ADP + Orthophosphate
R00086	Purine metabolism	101776017	Si009256m	1.61866	yes	#N/A	#N/A	apyrase (APY1)	3.6.3.16	ATP + H2O = ADP + Orthophosphate
R00086	Purine metabolism	101776417	Si009257m	2.01672	yes	#N/A	#N/A	apyrase (APY1)	3.6.3.16	ATP + H2O = ADP + Orthophosphate
R00086	Purine metabolism	101778281	Si016225m	0.488296	yes	#N/A	#N/A	apyrase (APY1)	3.6.3.16	ATP + H2O = ADP + Orthophosphate
R00086	Purine metabolism	101782829	Si037300m	-0.18469	no	#N/A	#N/A	apyrase (APY1)	3.6.3.16	ATP + H2O = ADP + Orthophosphate
R00086	Purine metabolism	101786001	Si010055m	-2.98258	yes	-1.8481	yes	apyrase (APY1)	3.6.3.16	ATP + H2O = ADP + Orthophosphate
R00086	Purine metabolism	101752470	Si016209m	1.22867	yes	#N/A	#N/A	apyrase (APY1)	3.6.3.17	ATP + H2O = ADP + Orthophosphate
R00086	Purine metabolism	101753114	Si034145m	0.538365	yes	#N/A	#N/A	apyrase (APY1)	3.6.3.17	ATP + H2O = ADP + Orthophosphate
R00086	Purine metabolism	101757382	Si029734m	-0.329372	yes	#N/A	#N/A	apyrase (APY1)	3.6.3.17	ATP + H2O = ADP + Orthophosphate
R00086	Purine metabolism	101764324	Si035314m	-0.0372218	no	#N/A	#N/A	apyrase (APY1)	3.6.3.17	ATP + H2O = ADP + Orthophosphate
R00086	Purine metabolism	101766006	Si013198m	-0.209837	no	#N/A	#N/A	apyrase (APY1)	3.6.3.17	ATP + H2O = ADP + Orthophosphate
R00086	Purine metabolism	101769705	Si026337m	1.49175	yes	#N/A	#N/A	apyrase (APY1)	3.6.3.17	ATP + H2O = ADP + Orthophosphate
R00086	Purine metabolism	101770111	Si026339m	1.69996	yes	#N/A	#N/A	apyrase (APY1)	3.6.3.17	ATP + H2O = ADP + Orthophosphate
R00086	Purine metabolism	101770834	Si005768m	-0.291871	no	#N/A	#N/A	apyrase (APY1)	3.6.3.17	ATP + H2O = ADP + Orthophosphate
R00086	Purine metabolism	101772875	Si013536m	#N/A	#N/A	#N/A	#N/A	apyrase (APY1)	3.6.3.17	ATP + H2O = ADP + Orthophosphate
R00086	Purine metabolism	101775667	Si035449m	-1.21574	yes	#N/A	#N/A	apyrase (APY1)	3.6.3.17	ATP + H2O = ADP + Orthophosphate
R00086	Purine metabolism	101776017	Si009256m	1.61866	yes	#N/A	#N/A	apyrase (APY1)	3.6.3.17	ATP + H2O = ADP + Orthophosphate
R00086	Purine metabolism	101776417	Si009257m	2.01672	yes	#N/A	#N/A	apyrase (APY1)	3.6.3.17	ATP + H2O = ADP + Orthophosphate
R00086	Purine metabolism	101778281	Si016225m	0.488296	yes	#N/A	#N/A	apyrase (APY1)	3.6.3.17	ATP + H2O = ADP + Orthophosphate
R00086	Purine metabolism	101782829	Si037300m	-0.18469	no	#N/A	#N/A	apyrase (APY1)	3.6.3.17	ATP + H2O = ADP + Orthophosphate
R00086	Purine metabolism	101786001	Si010055m	-2.98258	yes	-1.8481	yes	apyrase (APY1)	3.6.3.17	ATP + H2O = ADP + Orthophosphate
R00086	Purine metabolism	101752470	Si016209m	1.22867	yes	#N/A	#N/A	apyrase (APY1)	3.6.3.18	ATP + H2O = ADP + Orthophosphate
R00086	Purine metabolism	101753114	Si034145m	0.538365	yes	#N/A	#N/A	apyrase (APY1)	3.6.3.18	ATP + H2O = ADP + Orthophosphate
R00086	Purine metabolism	101757382	Si029734m	-0.329372	yes	#N/A	#N/A	apyrase (APY1)	3.6.3.18	ATP + H2O = ADP + Orthophosphate
R00086	Purine metabolism	101764324	Si035314m	-0.0372218	no	#N/A	#N/A	apyrase (APY1)	3.6.3.18	ATP + H2O = ADP + Orthophosphate
R00086	Purine metabolism	101766006	Si013198m	-0.209837	no	#N/A	#N/A	apyrase (APY1)	3.6.3.18	ATP + H2O = ADP + Orthophosphate
R00086	Purine metabolism	101769705	Si026337m	1.49175	yes	#N/A	#N/A	apyrase (APY1)	3.6.3.18	ATP + H2O = ADP + Orthophosphate
R00086	Purine metabolism	101770111	Si026339m	1.69996	yes	#N/A	#N/A	apyrase (APY1)	3.6.3.18	ATP + H2O = ADP + Orthophosphate
R00086	Purine metabolism	101770834	Si005768m	-0.291871	no	#N/A	#N/A	apyrase (APY1)	3.6.3.18	ATP + H2O = ADP + Orthophosphate
R00086	Purine metabolism	101772875	Si013536m	#N/A	#N/A	#N/A	#N/A	apyrase (APY1)	3.6.3.18	ATP + H2O = ADP + Orthophosphate
R00086	Purine metabolism	101775667	Si035449m	-1.21574	yes	#N/A	#N/A	apyrase (APY1)	3.6.3.18	ATP + H2O = ADP + Orthophosphate
R00086	Purine metabolism	101776017	Si009256m	1.61866	yes	#N/A	#N/A	apyrase (APY1)	3.6.3.18	ATP + H2O = ADP + Orthophosphate
R00086	Purine metabolism	101776417	Si009257m	2.01672	yes	#N/A	#N/A	apyrase (APY1)	3.6.3.18	ATP + H2O = ADP + Orthophosphate
R00086	Purine metabolism	101778281	Si016225m	0.488296	yes	#N/A	#N/A	apyrase (APY1)	3.6.3.18	ATP + H2O = ADP + Orthophosphate
R00086	Purine metabolism	101782829	Si037300m	-0.18469	no	#N/A	#N/A	apyrase (APY1)	3.6.3.18	ATP + H2O = ADP + Orthophosphate
R00086	Purine metabolism	101786001	Si010055m	-2.98258	yes	-1.8481	yes	apyrase (APY1)	3.6.3.18	ATP + H2O = ADP + Orthophosphate
R00086	Purine metabolism	101752470	Si016209m	1.22867	yes	#N/A	#N/A	apyrase (APY1)	3.6.3.19	ATP + H2O = ADP + Orthophosphate
R00086	Purine metabolism	101753114	Si034145m	0.538365	yes	#N/A	#N/A	apyrase (APY1)	3.6.3.19	ATP + H2O = ADP + Orthophosphate
R00086	Purine metabolism	101757382	Si029734m	-0.329372	yes	#N/A	#N/A	apyrase (APY1)	3.6.3.19	ATP + H2O = ADP + Orthophosphate
R00086	Purine metabolism	101764324	Si035314m	-0.0372218	no	#N/A	#N/A	apyrase (APY1)	3.6.3.19	ATP + H2O = ADP + Orthophosphate
R00086	Purine metabolism	101766006	Si013198m	-0.209837	no	#N/A	#N/A	apyrase (APY1)	3.6.3.19	ATP + H2O = ADP + Orthophosphate
R00086	Purine metabolism	101769705	Si026337m	1.49175	yes	#N/A	#N/A	apyrase (APY1)	3.6.3.19	ATP + H2O = ADP + Orthophosphate
R00086	Purine metabolism	101770111	Si026339m	1.69996	yes	#N/A	#N/A	apyrase (APY1)	3.6.3.19	ATP + H2O = ADP + Orthophosphate
R00086	Purine metabolism	101770834	Si005768m	-0.291871	no	#N/A	#N/A	apyrase (APY1)	3.6.3.19	ATP + H2O = ADP + Orthophosphate
R00086	Purine metabolism	101772875	Si013536m	#N/A	#N/A	#N/A	#N/A	apyrase (APY1)	3.6.3.19	ATP + H2O = ADP + Orthophosphate
R00086	Purine metabolism	101775667	Si035449m	-1.21574	yes	#N/A	#N/A	apyrase (APY1)	3.6.3.19	ATP + H2O = ADP + Orthophosphate
R00086	Purine metabolism	101776017	Si009256m	1.61866	yes	#N/A	#N/A	apyrase (APY1)	3.6.3.19	ATP + H2O = ADP + Orthophosphate
R00086	Purine metabolism	101776417	Si009257m	2.01672	yes	#N/A	#N/A	apyrase (APY1)	3.6.3.19	ATP + H2O = ADP + Orthophosphate
R00086	Purine metabolism	101778281	Si016225m	0.488296	yes	#N/A	#N/A	apyrase (APY1)	3.6.3.19	ATP + H2O = ADP + Orthophosphate
R00086	Purine metabolism	101782829	Si037300m	-0.18469	no	#N/A	#N/A	apyrase (APY1)	3.6.3.19	ATP + H2O = ADP + Orthophosphate
R00086	Purine metabolism	101786001	Si010055m	-2.98258	yes	-1.8481	yes	apyrase (APY1)	3.6.3.19	ATP + H2O = ADP + Orthophosphate
R00086	Purine metabolism	101752470	Si016209m	1.22867	yes	#N/A	#N/A	apyrase (APY1)	3.6.3.20	ATP + H2O = ADP + Orthophosphate
R00086	Purine metabolism	101753114	Si034145m	0.538365	yes	#N/A	#N/A	apyrase (APY1)	3.6.3.20	ATP + H2O = ADP + Orthophosphate
R00086	Purine metabolism	101757382	Si029734m	-0.329372	yes	#N/A	#N/A	apyrase (APY1)	3.6.3.20	ATP + H2O = ADP + Orthophosphate
R00086	Purine metabolism	101764324	Si035314m	-0.0372218	no	#N/A	#N/A	apyrase (APY1)	3.6.3.20	ATP + H2O = ADP + Orthophosphate
R00086	Purine metabolism	101766006	Si013198m	-0.209837	no	#N/A	#N/A	apyrase (APY1)	3.6.3.20	ATP + H2O = ADP + Orthophosphate
R00086	Purine metabolism	101769705	Si026337m	1.49175	yes	#N/A	#N/A	apyrase (APY1)	3.6.3.20	ATP + H2O = ADP + Orthophosphate
R00086	Purine metabolism	101770111	Si026339m	1.69996	yes	#N/A	#N/A	apyrase (APY1)	3.6.3.20	ATP + H2O = ADP + Orthophosphate
R00086	Purine metabolism	101770834	Si005768m	-0.291871	no	#N/A	#N/A	apyrase (APY1)	3.6.3.20	ATP + H2O = ADP + Orthophosphate
R00086	Purine metabolism	101772875	Si013536m	#N/A	#N/A	#N/A	#N/A	apyrase (APY1)	3.6.3.20	ATP + H2O = ADP + Orthophosphate
R00086	Purine metabolism	101775667	Si035449m	-1.21574	yes	#N/A	#N/A	apyrase (APY1)	3.6.3.20	ATP + H2O = ADP + Orthophosphate
R00086	Purine metabolism	101776017	Si009256m	1.61866	yes	#N/A	#N/A	apyrase (APY1)	3.6.3.20	ATP + H2O = ADP + Orthophosphate
R00086	Purine metabolism	101776417	Si009257m	2.01672	yes	#N/A	#N/A	apyrase (APY1)	3.6.3.20	ATP + H2O = ADP + Orthophosphate
R00086	Purine metabolism	101778281	Si016225m	0.488296	yes	#N/A	#N/A	apyrase (APY1)	3.6.3.20	ATP + H2O = ADP + Orthophosphate
R00086	Purine metabolism	101782829	Si037300m	-0.18469	no	#N/A	#N/A	apyrase (APY1)	3.6.3.20	ATP + H2O = ADP + Orthophosphate
R00086	Purine metabolism	101786001	Si010055m	-2.98258	yes	-1.8481	yes	apyrase (APY1)	3.6.3.20	ATP + H2O = ADP + Orthophosphate
R00086	Purine metabolism	101752470	Si016209m	1.22867	yes	#N/A	#N/A	apyrase (APY1)	3.6.3.21	ATP + H2O = ADP + Orthophosphate
R00086	Purine metabolism	101753114	Si034145m	0.538365	yes	#N/A	#N/A	apyrase (APY1)	3.6.3.21	ATP + H2O = ADP + Orthophosphate
R00086	Purine metabolism	101757382	Si029734m	-0.329372	yes	#N/A	#N/A	apyrase (APY1)	3.6.3.21	ATP + H2O = ADP + Orthophosphate
R00086	Purine metabolism	101764324	Si035314m	-0.0372218	no	#N/A	#N/A	apyrase (APY1)	3.6.3.21	ATP + H2O = ADP + Orthophosphate
R00086	Purine metabolism	101766006	Si013198m	-0.209837	no	#N/A	#N/A	apyrase (APY1)	3.6.3.21	ATP + H2O = ADP + Orthophosphate
R00086	Purine metabolism	101769705	Si026337m	1.49175	yes	#N/A	#N/A	apyrase (APY1)	3.6.3.21	ATP + H2O = ADP + Orthophosphate
R00086	Purine metabolism	101770111	Si026339m	1.69996	yes	#N/A	#N/A	apyrase (APY1)	3.6.3.21	ATP + H2O = ADP + Orthophosphate
R00086	Purine metabolism	101770834	Si005768m	-0.291871	no	#N/A	#N/A	apyrase (APY1)	3.6.3.21	ATP + H2O = ADP + Orthophosphate
R00086	Purine metabolism	101772875	Si013536m	#N/A	#N/A	#N/A	#N/A	apyrase (APY1)	3.6.3.21	ATP + H2O = ADP + Orthophosphate
R00086	Purine metabolism	101775667	Si035449m	-1.21574	yes	#N/A	#N/A	apyrase (APY1)	3.6.3.21	ATP + H2O = ADP + Orthophosphate
R00086	Purine metabolism	101776017	Si009256m	1.61866	yes	#N/A	#N/A	apyrase (APY1)	3.6.3.21	ATP + H2O = ADP + Orthophosphate
R00086	Purine metabolism	101776417	Si009257m	2.01672	yes	#N/A	#N/A	apyrase (APY1)	3.6.3.21	ATP + H2O = ADP + Orthophosphate
R00086	Purine metabolism	101778281	Si016225m	0.488296	yes	#N/A	#N/A	apyrase (APY1)	3.6.3.21	ATP + H2O = ADP + Orthophosphate
R00086	Purine metabolism	101782829	Si037300m	-0.18469	no	#N/A	#N/A	apyrase (APY1)	3.6.3.21	ATP + H2O = ADP + Orthophosphate
R00086	Purine metabolism	101786001	Si010055m	-2.98258	yes	-1.8481	yes	apyrase (APY1)	3.6.3.21	ATP + H2O = ADP + Orthophosphate
R00086	Purine metabolism	101752470	Si016209m	1.22867	yes	#N/A	#N/A	apyrase (APY1)	3.6.3.22	ATP + H2O = ADP + Orthophosphate
R00086	Purine metabolism	101753114	Si034145m	0.538365	yes	#N/A	#N/A	apyrase (APY1)	3.6.3.22	ATP + H2O = ADP + Orthophosphate
R00086	Purine metabolism	101757382	Si029734m	-0.329372	yes	#N/A	#N/A	apyrase (APY1)	3.6.3.22	ATP + H2O = ADP + Orthophosphate
R00086	Purine metabolism	101764324	Si035314m	-0.0372218	no	#N/A	#N/A	apyrase (APY1)	3.6.3.22	ATP + H2O = ADP + Orthophosphate
R00086	Purine metabolism	101766006	Si013198m	-0.209837	no	#N/A	#N/A	apyrase (APY1)	3.6.3.22	ATP + H2O = ADP + Orthophosphate
R00086	Purine metabolism	101769705	Si026337m	1.49175	yes	#N/A	#N/A	apyrase (APY1)	3.6.3.22	ATP + H2O = ADP + Orthophosphate
R00086	Purine metabolism	101770111	Si026339m	1.69996	yes	#N/A	#N/A	apyrase (APY1)	3.6.3.22	ATP + H2O = ADP + Orthophosphate
R00086	Purine metabolism	101770834	Si005768m	-0.291871	no	#N/A	#N/A	apyrase (APY1)	3.6.3.22	ATP + H2O = ADP + Orthophosphate
R00086	Purine metabolism	101772875	Si013536m	#N/A	#N/A	#N/A	#N/A	apyrase (APY1)	3.6.3.22	ATP + H2O = ADP + Orthophosphate
R00086	Purine metabolism	101775667	Si035449m	-1.21574	yes	#N/A	#N/A	apyrase (APY1)	3.6.3.22	ATP + H2O = ADP + Orthophosphate
R00086	Purine metabolism	101776017	Si009256m	1.61866	yes	#N/A	#N/A	apyrase (APY1)	3.6.3.22	ATP + H2O = ADP + Orthophosphate
R00086	Purine metabolism	101776417	Si009257m	2.01672	yes	#N/A	#N/A	apyrase (APY1)	3.6.3.22	ATP + H2O = ADP + Orthophosphate
R00086	Purine metabolism	101778281	Si016225m	0.488296	yes	#N/A	#N/A	apyrase (APY1)	3.6.3.22	ATP + H2O = ADP + Orthophosphate
R00086	Purine metabolism	101782829	Si037300m	-0.18469	no	#N/A	#N/A	apyrase (APY1)	3.6.3.22	ATP + H2O = ADP + Orthophosphate
R00086	Purine metabolism	101786001	Si010055m	-2.98258	yes	-1.8481	yes	apyrase (APY1)	3.6.3.22	ATP + H2O = ADP + Orthophosphate
R00086	Purine metabolism	101752470	Si016209m	1.22867	yes	#N/A	#N/A	apyrase (APY1)	3.6.3.23	ATP + H2O = ADP + Orthophosphate
R00086	Purine metabolism	101753114	Si034145m	0.538365	yes	#N/A	#N/A	apyrase (APY1)	3.6.3.23	ATP + H2O = ADP + Orthophosphate
R00086	Purine metabolism	101757382	Si029734m	-0.329372	yes	#N/A	#N/A	apyrase (APY1)	3.6.3.23	ATP + H2O = ADP + Orthophosphate
R00086	Purine metabolism	101764324	Si035314m	-0.0372218	no	#N/A	#N/A	apyrase (APY1)	3.6.3.23	ATP + H2O = ADP + Orthophosphate
R00086	Purine metabolism	101766006	Si013198m	-0.209837	no	#N/A	#N/A	apyrase (APY1)	3.6.3.23	ATP + H2O = ADP + Orthophosphate
R00086	Purine metabolism	101769705	Si026337m	1.49175	yes	#N/A	#N/A	apyrase (APY1)	3.6.3.23	ATP + H2O = ADP + Orthophosphate
R00086	Purine metabolism	101770111	Si026339m	1.69996	yes	#N/A	#N/A	apyrase (APY1)	3.6.3.23	ATP + H2O = ADP + Orthophosphate
R00086	Purine metabolism	101770834	Si005768m	-0.291871	no	#N/A	#N/A	apyrase (APY1)	3.6.3.23	ATP + H2O = ADP + Orthophosphate
R00086	Purine metabolism	101772875	Si013536m	#N/A	#N/A	#N/A	#N/A	apyrase (APY1)	3.6.3.23	ATP + H2O = ADP + Orthophosphate
R00086	Purine metabolism	101775667	Si035449m	-1.21574	yes	#N/A	#N/A	apyrase (APY1)	3.6.3.23	ATP + H2O = ADP + Orthophosphate
R00086	Purine metabolism	101776017	Si009256m	1.61866	yes	#N/A	#N/A	apyrase (APY1)	3.6.3.23	ATP + H2O = ADP + Orthophosphate
R00086	Purine metabolism	101776417	Si009257m	2.01672	yes	#N/A	#N/A	apyrase (APY1)	3.6.3.23	ATP + H2O = ADP + Orthophosphate
R00086	Purine metabolism	101778281	Si016225m	0.488296	yes	#N/A	#N/A	apyrase (APY1)	3.6.3.23	ATP + H2O = ADP + Orthophosphate
R00086	Purine metabolism	101782829	Si037300m	-0.18469	no	#N/A	#N/A	apyrase (APY1)	3.6.3.23	ATP + H2O = ADP + Orthophosphate
R00086	Purine metabolism	101786001	Si010055m	-2.98258	yes	-1.8481	yes	apyrase (APY1)	3.6.3.23	ATP + H2O = ADP + Orthophosphate
R00086	Purine metabolism	101752470	Si016209m	1.22867	yes	#N/A	#N/A	apyrase (APY1)	3.6.3.24	ATP + H2O = ADP + Orthophosphate
R00086	Purine metabolism	101753114	Si034145m	0.538365	yes	#N/A	#N/A	apyrase (APY1)	3.6.3.24	ATP + H2O = ADP + Orthophosphate
R00086	Purine metabolism	101757382	Si029734m	-0.329372	yes	#N/A	#N/A	apyrase (APY1)	3.6.3.24	ATP + H2O = ADP + Orthophosphate
R00086	Purine metabolism	101764324	Si035314m	-0.0372218	no	#N/A	#N/A	apyrase (APY1)	3.6.3.24	ATP + H2O = ADP + Orthophosphate
R00086	Purine metabolism	101766006	Si013198m	-0.209837	no	#N/A	#N/A	apyrase (APY1)	3.6.3.24	ATP + H2O = ADP + Orthophosphate
R00086	Purine metabolism	101769705	Si026337m	1.49175	yes	#N/A	#N/A	apyrase (APY1)	3.6.3.24	ATP + H2O = ADP + Orthophosphate
R00086	Purine metabolism	101770111	Si026339m	1.69996	yes	#N/A	#N/A	apyrase (APY1)	3.6.3.24	ATP + H2O = ADP + Orthophosphate
R00086	Purine metabolism	101770834	Si005768m	-0.291871	no	#N/A	#N/A	apyrase (APY1)	3.6.3.24	ATP + H2O = ADP + Orthophosphate
R00086	Purine metabolism	101772875	Si013536m	#N/A	#N/A	#N/A	#N/A	apyrase (APY1)	3.6.3.24	ATP + H2O = ADP + Orthophosphate
R00086	Purine metabolism	101775667	Si035449m	-1.21574	yes	#N/A	#N/A	apyrase (APY1)	3.6.3.24	ATP + H2O = ADP + Orthophosphate
R00086	Purine metabolism	101776017	Si009256m	1.61866	yes	#N/A	#N/A	apyrase (APY1)	3.6.3.24	ATP + H2O = ADP + Orthophosphate
R00086	Purine metabolism	101776417	Si009257m	2.01672	yes	#N/A	#N/A	apyrase (APY1)	3.6.3.24	ATP + H2O = ADP + Orthophosphate
R00086	Purine metabolism	101778281	Si016225m	0.488296	yes	#N/A	#N/A	apyrase (APY1)	3.6.3.24	ATP + H2O = ADP + Orthophosphate
R00086	Purine metabolism	101782829	Si037300m	-0.18469	no	#N/A	#N/A	apyrase (APY1)	3.6.3.24	ATP + H2O = ADP + Orthophosphate
R00086	Purine metabolism	101786001	Si010055m	-2.98258	yes	-1.8481	yes	apyrase (APY1)	3.6.3.24	ATP + H2O = ADP + Orthophosphate
R00086	Purine metabolism	101752470	Si016209m	1.22867	yes	#N/A	#N/A	apyrase (APY1)	3.6.3.25	ATP + H2O = ADP + Orthophosphate
R00086	Purine metabolism	101753114	Si034145m	0.538365	yes	#N/A	#N/A	apyrase (APY1)	3.6.3.25	ATP + H2O = ADP + Orthophosphate
R00086	Purine metabolism	101757382	Si029734m	-0.329372	yes	#N/A	#N/A	apyrase (APY1)	3.6.3.25	ATP + H2O = ADP + Orthophosphate
R00086	Purine metabolism	101764324	Si035314m	-0.0372218	no	#N/A	#N/A	apyrase (APY1)	3.6.3.25	ATP + H2O = ADP + Orthophosphate
R00086	Purine metabolism	101766006	Si013198m	-0.209837	no	#N/A	#N/A	apyrase (APY1)	3.6.3.25	ATP + H2O = ADP + Orthophosphate
R00086	Purine metabolism	101769705	Si026337m	1.49175	yes	#N/A	#N/A	apyrase (APY1)	3.6.3.25	ATP + H2O = ADP + Orthophosphate
R00086	Purine metabolism	101770111	Si026339m	1.69996	yes	#N/A	#N/A	apyrase (APY1)	3.6.3.25	ATP + H2O = ADP + Orthophosphate
R00086	Purine metabolism	101770834	Si005768m	-0.291871	no	#N/A	#N/A	apyrase (APY1)	3.6.3.25	ATP + H2O = ADP + Orthophosphate
R00086	Purine metabolism	101772875	Si013536m	#N/A	#N/A	#N/A	#N/A	apyrase (APY1)	3.6.3.25	ATP + H2O = ADP + Orthophosphate
R00086	Purine metabolism	101775667	Si035449m	-1.21574	yes	#N/A	#N/A	apyrase (APY1)	3.6.3.25	ATP + H2O = ADP + Orthophosphate
R00086	Purine metabolism	101776017	Si009256m	1.61866	yes	#N/A	#N/A	apyrase (APY1)	3.6.3.25	ATP + H2O = ADP + Orthophosphate
R00086	Purine metabolism	101776417	Si009257m	2.01672	yes	#N/A	#N/A	apyrase (APY1)	3.6.3.25	ATP + H2O = ADP + Orthophosphate
R00086	Purine metabolism	101778281	Si016225m	0.488296	yes	#N/A	#N/A	apyrase (APY1)	3.6.3.25	ATP + H2O = ADP + Orthophosphate
R00086	Purine metabolism	101782829	Si037300m	-0.18469	no	#N/A	#N/A	apyrase (APY1)	3.6.3.25	ATP + H2O = ADP + Orthophosphate
R00086	Purine metabolism	101786001	Si010055m	-2.98258	yes	-1.8481	yes	apyrase (APY1)	3.6.3.25	ATP + H2O = ADP + Orthophosphate
R00086	Purine metabolism	101752470	Si016209m	1.22867	yes	#N/A	#N/A	apyrase (APY1)	3.6.3.26	ATP + H2O = ADP + Orthophosphate
R00086	Purine metabolism	101753114	Si034145m	0.538365	yes	#N/A	#N/A	apyrase (APY1)	3.6.3.26	ATP + H2O = ADP + Orthophosphate
R00086	Purine metabolism	101757382	Si029734m	-0.329372	yes	#N/A	#N/A	apyrase (APY1)	3.6.3.26	ATP + H2O = ADP + Orthophosphate
R00086	Purine metabolism	101764324	Si035314m	-0.0372218	no	#N/A	#N/A	apyrase (APY1)	3.6.3.26	ATP + H2O = ADP + Orthophosphate
R00086	Purine metabolism	101766006	Si013198m	-0.209837	no	#N/A	#N/A	apyrase (APY1)	3.6.3.26	ATP + H2O = ADP + Orthophosphate
R00086	Purine metabolism	101769705	Si026337m	1.49175	yes	#N/A	#N/A	apyrase (APY1)	3.6.3.26	ATP + H2O = ADP + Orthophosphate
R00086	Purine metabolism	101770111	Si026339m	1.69996	yes	#N/A	#N/A	apyrase (APY1)	3.6.3.26	ATP + H2O = ADP + Orthophosphate
R00086	Purine metabolism	101770834	Si005768m	-0.291871	no	#N/A	#N/A	apyrase (APY1)	3.6.3.26	ATP + H2O = ADP + Orthophosphate
R00086	Purine metabolism	101772875	Si013536m	#N/A	#N/A	#N/A	#N/A	apyrase (APY1)	3.6.3.26	ATP + H2O = ADP + Orthophosphate
R00086	Purine metabolism	101775667	Si035449m	-1.21574	yes	#N/A	#N/A	apyrase (APY1)	3.6.3.26	ATP + H2O = ADP + Orthophosphate
R00086	Purine metabolism	101776017	Si009256m	1.61866	yes	#N/A	#N/A	apyrase (APY1)	3.6.3.26	ATP + H2O = ADP + Orthophosphate
R00086	Purine metabolism	101776417	Si009257m	2.01672	yes	#N/A	#N/A	apyrase (APY1)	3.6.3.26	ATP + H2O = ADP + Orthophosphate
R00086	Purine metabolism	101778281	Si016225m	0.488296	yes	#N/A	#N/A	apyrase (APY1)	3.6.3.26	ATP + H2O = ADP + Orthophosphate
R00086	Purine metabolism	101782829	Si037300m	-0.18469	no	#N/A	#N/A	apyrase (APY1)	3.6.3.26	ATP + H2O = ADP + Orthophosphate
R00086	Purine metabolism	101786001	Si010055m	-2.98258	yes	-1.8481	yes	apyrase (APY1)	3.6.3.26	ATP + H2O = ADP + Orthophosphate
R00086	Purine metabolism	101752470	Si016209m	1.22867	yes	#N/A	#N/A	apyrase (APY1)	3.6.3.27	ATP + H2O = ADP + Orthophosphate
R00086	Purine metabolism	101753114	Si034145m	0.538365	yes	#N/A	#N/A	apyrase (APY1)	3.6.3.27	ATP + H2O = ADP + Orthophosphate
R00086	Purine metabolism	101757382	Si029734m	-0.329372	yes	#N/A	#N/A	apyrase (APY1)	3.6.3.27	ATP + H2O = ADP + Orthophosphate
R00086	Purine metabolism	101764324	Si035314m	-0.0372218	no	#N/A	#N/A	apyrase (APY1)	3.6.3.27	ATP + H2O = ADP + Orthophosphate
R00086	Purine metabolism	101766006	Si013198m	-0.209837	no	#N/A	#N/A	apyrase (APY1)	3.6.3.27	ATP + H2O = ADP + Orthophosphate
R00086	Purine metabolism	101769705	Si026337m	1.49175	yes	#N/A	#N/A	apyrase (APY1)	3.6.3.27	ATP + H2O = ADP + Orthophosphate
R00086	Purine metabolism	101770111	Si026339m	1.69996	yes	#N/A	#N/A	apyrase (APY1)	3.6.3.27	ATP + H2O = ADP + Orthophosphate
R00086	Purine metabolism	101770834	Si005768m	-0.291871	no	#N/A	#N/A	apyrase (APY1)	3.6.3.27	ATP + H2O = ADP + Orthophosphate
R00086	Purine metabolism	101772875	Si013536m	#N/A	#N/A	#N/A	#N/A	apyrase (APY1)	3.6.3.27	ATP + H2O = ADP + Orthophosphate
R00086	Purine metabolism	101775667	Si035449m	-1.21574	yes	#N/A	#N/A	apyrase (APY1)	3.6.3.27	ATP + H2O = ADP + Orthophosphate
R00086	Purine metabolism	101776017	Si009256m	1.61866	yes	#N/A	#N/A	apyrase (APY1)	3.6.3.27	ATP + H2O = ADP + Orthophosphate
R00086	Purine metabolism	101776417	Si009257m	2.01672	yes	#N/A	#N/A	apyrase (APY1)	3.6.3.27	ATP + H2O = ADP + Orthophosphate
R00086	Purine metabolism	101778281	Si016225m	0.488296	yes	#N/A	#N/A	apyrase (APY1)	3.6.3.27	ATP + H2O = ADP + Orthophosphate
R00086	Purine metabolism	101782829	Si037300m	-0.18469	no	#N/A	#N/A	apyrase (APY1)	3.6.3.27	ATP + H2O = ADP + Orthophosphate
R00086	Purine metabolism	101786001	Si010055m	-2.98258	yes	-1.8481	yes	apyrase (APY1)	3.6.3.27	ATP + H2O = ADP + Orthophosphate
R00086	Purine metabolism	101752470	Si016209m	1.22867	yes	#N/A	#N/A	apyrase (APY1)	3.6.3.28	ATP + H2O = ADP + Orthophosphate
R00086	Purine metabolism	101753114	Si034145m	0.538365	yes	#N/A	#N/A	apyrase (APY1)	3.6.3.28	ATP + H2O = ADP + Orthophosphate
R00086	Purine metabolism	101757382	Si029734m	-0.329372	yes	#N/A	#N/A	apyrase (APY1)	3.6.3.28	ATP + H2O = ADP + Orthophosphate
R00086	Purine metabolism	101764324	Si035314m	-0.0372218	no	#N/A	#N/A	apyrase (APY1)	3.6.3.28	ATP + H2O = ADP + Orthophosphate
R00086	Purine metabolism	101766006	Si013198m	-0.209837	no	#N/A	#N/A	apyrase (APY1)	3.6.3.28	ATP + H2O = ADP + Orthophosphate
R00086	Purine metabolism	101769705	Si026337m	1.49175	yes	#N/A	#N/A	apyrase (APY1)	3.6.3.28	ATP + H2O = ADP + Orthophosphate
R00086	Purine metabolism	101770111	Si026339m	1.69996	yes	#N/A	#N/A	apyrase (APY1)	3.6.3.28	ATP + H2O = ADP + Orthophosphate
R00086	Purine metabolism	101770834	Si005768m	-0.291871	no	#N/A	#N/A	apyrase (APY1)	3.6.3.28	ATP + H2O = ADP + Orthophosphate
R00086	Purine metabolism	101772875	Si013536m	#N/A	#N/A	#N/A	#N/A	apyrase (APY1)	3.6.3.28	ATP + H2O = ADP + Orthophosphate
R00086	Purine metabolism	101775667	Si035449m	-1.21574	yes	#N/A	#N/A	apyrase (APY1)	3.6.3.28	ATP + H2O = ADP + Orthophosphate
R00086	Purine metabolism	101776017	Si009256m	1.61866	yes	#N/A	#N/A	apyrase (APY1)	3.6.3.28	ATP + H2O = ADP + Orthophosphate
R00086	Purine metabolism	101776417	Si009257m	2.01672	yes	#N/A	#N/A	apyrase (APY1)	3.6.3.28	ATP + H2O = ADP + Orthophosphate
R00086	Purine metabolism	101778281	Si016225m	0.488296	yes	#N/A	#N/A	apyrase (APY1)	3.6.3.28	ATP + H2O = ADP + Orthophosphate
R00086	Purine metabolism	101782829	Si037300m	-0.18469	no	#N/A	#N/A	apyrase (APY1)	3.6.3.28	ATP + H2O = ADP + Orthophosphate
R00086	Purine metabolism	101786001	Si010055m	-2.98258	yes	-1.8481	yes	apyrase (APY1)	3.6.3.28	ATP + H2O = ADP + Orthophosphate
R00086	Purine metabolism	101752470	Si016209m	1.22867	yes	#N/A	#N/A	apyrase (APY1)	3.6.3.29	ATP + H2O = ADP + Orthophosphate
R00086	Purine metabolism	101753114	Si034145m	0.538365	yes	#N/A	#N/A	apyrase (APY1)	3.6.3.29	ATP + H2O = ADP + Orthophosphate
R00086	Purine metabolism	101757382	Si029734m	-0.329372	yes	#N/A	#N/A	apyrase (APY1)	3.6.3.29	ATP + H2O = ADP + Orthophosphate
R00086	Purine metabolism	101764324	Si035314m	-0.0372218	no	#N/A	#N/A	apyrase (APY1)	3.6.3.29	ATP + H2O = ADP + Orthophosphate
R00086	Purine metabolism	101766006	Si013198m	-0.209837	no	#N/A	#N/A	apyrase (APY1)	3.6.3.29	ATP + H2O = ADP + Orthophosphate
R00086	Purine metabolism	101769705	Si026337m	1.49175	yes	#N/A	#N/A	apyrase (APY1)	3.6.3.29	ATP + H2O = ADP + Orthophosphate
R00086	Purine metabolism	101770111	Si026339m	1.69996	yes	#N/A	#N/A	apyrase (APY1)	3.6.3.29	ATP + H2O = ADP + Orthophosphate
R00086	Purine metabolism	101770834	Si005768m	-0.291871	no	#N/A	#N/A	apyrase (APY1)	3.6.3.29	ATP + H2O = ADP + Orthophosphate
R00086	Purine metabolism	101772875	Si013536m	#N/A	#N/A	#N/A	#N/A	apyrase (APY1)	3.6.3.29	ATP + H2O = ADP + Orthophosphate
R00086	Purine metabolism	101775667	Si035449m	-1.21574	yes	#N/A	#N/A	apyrase (APY1)	3.6.3.29	ATP + H2O = ADP + Orthophosphate
R00086	Purine metabolism	101776017	Si009256m	1.61866	yes	#N/A	#N/A	apyrase (APY1)	3.6.3.29	ATP + H2O = ADP + Orthophosphate
R00086	Purine metabolism	101776417	Si009257m	2.01672	yes	#N/A	#N/A	apyrase (APY1)	3.6.3.29	ATP + H2O = ADP + Orthophosphate
R00086	Purine metabolism	101778281	Si016225m	0.488296	yes	#N/A	#N/A	apyrase (APY1)	3.6.3.29	ATP + H2O = ADP + Orthophosphate
R00086	Purine metabolism	101782829	Si037300m	-0.18469	no	#N/A	#N/A	apyrase (APY1)	3.6.3.29	ATP + H2O = ADP + Orthophosphate
R00086	Purine metabolism	101786001	Si010055m	-2.98258	yes	-1.8481	yes	apyrase (APY1)	3.6.3.29	ATP + H2O = ADP + Orthophosphate
R00086	Purine metabolism	101752470	Si016209m	1.22867	yes	#N/A	#N/A	apyrase (APY1)	3.6.3.30	ATP + H2O = ADP + Orthophosphate
R00086	Purine metabolism	101753114	Si034145m	0.538365	yes	#N/A	#N/A	apyrase (APY1)	3.6.3.30	ATP + H2O = ADP + Orthophosphate
R00086	Purine metabolism	101757382	Si029734m	-0.329372	yes	#N/A	#N/A	apyrase (APY1)	3.6.3.30	ATP + H2O = ADP + Orthophosphate
R00086	Purine metabolism	101764324	Si035314m	-0.0372218	no	#N/A	#N/A	apyrase (APY1)	3.6.3.30	ATP + H2O = ADP + Orthophosphate
R00086	Purine metabolism	101766006	Si013198m	-0.209837	no	#N/A	#N/A	apyrase (APY1)	3.6.3.30	ATP + H2O = ADP + Orthophosphate
R00086	Purine metabolism	101769705	Si026337m	1.49175	yes	#N/A	#N/A	apyrase (APY1)	3.6.3.30	ATP + H2O = ADP + Orthophosphate
R00086	Purine metabolism	101770111	Si026339m	1.69996	yes	#N/A	#N/A	apyrase (APY1)	3.6.3.30	ATP + H2O = ADP + Orthophosphate
R00086	Purine metabolism	101770834	Si005768m	-0.291871	no	#N/A	#N/A	apyrase (APY1)	3.6.3.30	ATP + H2O = ADP + Orthophosphate
R00086	Purine metabolism	101772875	Si013536m	#N/A	#N/A	#N/A	#N/A	apyrase (APY1)	3.6.3.30	ATP + H2O = ADP + Orthophosphate
R00086	Purine metabolism	101775667	Si035449m	-1.21574	yes	#N/A	#N/A	apyrase (APY1)	3.6.3.30	ATP + H2O = ADP + Orthophosphate
R00086	Purine metabolism	101776017	Si009256m	1.61866	yes	#N/A	#N/A	apyrase (APY1)	3.6.3.30	ATP + H2O = ADP + Orthophosphate
R00086	Purine metabolism	101776417	Si009257m	2.01672	yes	#N/A	#N/A	apyrase (APY1)	3.6.3.30	ATP + H2O = ADP + Orthophosphate
R00086	Purine metabolism	101778281	Si016225m	0.488296	yes	#N/A	#N/A	apyrase (APY1)	3.6.3.30	ATP + H2O = ADP + Orthophosphate
R00086	Purine metabolism	101782829	Si037300m	-0.18469	no	#N/A	#N/A	apyrase (APY1)	3.6.3.30	ATP + H2O = ADP + Orthophosphate
R00086	Purine metabolism	101786001	Si010055m	-2.98258	yes	-1.8481	yes	apyrase (APY1)	3.6.3.30	ATP + H2O = ADP + Orthophosphate
R00086	Purine metabolism	101752470	Si016209m	1.22867	yes	#N/A	#N/A	apyrase (APY1)	3.6.3.31	ATP + H2O = ADP + Orthophosphate
R00086	Purine metabolism	101753114	Si034145m	0.538365	yes	#N/A	#N/A	apyrase (APY1)	3.6.3.31	ATP + H2O = ADP + Orthophosphate
R00086	Purine metabolism	101757382	Si029734m	-0.329372	yes	#N/A	#N/A	apyrase (APY1)	3.6.3.31	ATP + H2O = ADP + Orthophosphate
R00086	Purine metabolism	101764324	Si035314m	-0.0372218	no	#N/A	#N/A	apyrase (APY1)	3.6.3.31	ATP + H2O = ADP + Orthophosphate
R00086	Purine metabolism	101766006	Si013198m	-0.209837	no	#N/A	#N/A	apyrase (APY1)	3.6.3.31	ATP + H2O = ADP + Orthophosphate
R00086	Purine metabolism	101769705	Si026337m	1.49175	yes	#N/A	#N/A	apyrase (APY1)	3.6.3.31	ATP + H2O = ADP + Orthophosphate
R00086	Purine metabolism	101770111	Si026339m	1.69996	yes	#N/A	#N/A	apyrase (APY1)	3.6.3.31	ATP + H2O = ADP + Orthophosphate
R00086	Purine metabolism	101770834	Si005768m	-0.291871	no	#N/A	#N/A	apyrase (APY1)	3.6.3.31	ATP + H2O = ADP + Orthophosphate
R00086	Purine metabolism	101772875	Si013536m	#N/A	#N/A	#N/A	#N/A	apyrase (APY1)	3.6.3.31	ATP + H2O = ADP + Orthophosphate
R00086	Purine metabolism	101775667	Si035449m	-1.21574	yes	#N/A	#N/A	apyrase (APY1)	3.6.3.31	ATP + H2O = ADP + Orthophosphate
R00086	Purine metabolism	101776017	Si009256m	1.61866	yes	#N/A	#N/A	apyrase (APY1)	3.6.3.31	ATP + H2O = ADP + Orthophosphate
R00086	Purine metabolism	101776417	Si009257m	2.01672	yes	#N/A	#N/A	apyrase (APY1)	3.6.3.31	ATP + H2O = ADP + Orthophosphate
R00086	Purine metabolism	101778281	Si016225m	0.488296	yes	#N/A	#N/A	apyrase (APY1)	3.6.3.31	ATP + H2O = ADP + Orthophosphate
R00086	Purine metabolism	101782829	Si037300m	-0.18469	no	#N/A	#N/A	apyrase (APY1)	3.6.3.31	ATP + H2O = ADP + Orthophosphate
R00086	Purine metabolism	101786001	Si010055m	-2.98258	yes	-1.8481	yes	apyrase (APY1)	3.6.3.31	ATP + H2O = ADP + Orthophosphate
R00086	Purine metabolism	101752470	Si016209m	1.22867	yes	#N/A	#N/A	apyrase (APY1)	3.6.3.32	ATP + H2O = ADP + Orthophosphate
R00086	Purine metabolism	101753114	Si034145m	0.538365	yes	#N/A	#N/A	apyrase (APY1)	3.6.3.32	ATP + H2O = ADP + Orthophosphate
R00086	Purine metabolism	101757382	Si029734m	-0.329372	yes	#N/A	#N/A	apyrase (APY1)	3.6.3.32	ATP + H2O = ADP + Orthophosphate
R00086	Purine metabolism	101764324	Si035314m	-0.0372218	no	#N/A	#N/A	apyrase (APY1)	3.6.3.32	ATP + H2O = ADP + Orthophosphate
R00086	Purine metabolism	101766006	Si013198m	-0.209837	no	#N/A	#N/A	apyrase (APY1)	3.6.3.32	ATP + H2O = ADP + Orthophosphate
R00086	Purine metabolism	101769705	Si026337m	1.49175	yes	#N/A	#N/A	apyrase (APY1)	3.6.3.32	ATP + H2O = ADP + Orthophosphate
R00086	Purine metabolism	101770111	Si026339m	1.69996	yes	#N/A	#N/A	apyrase (APY1)	3.6.3.32	ATP + H2O = ADP + Orthophosphate
R00086	Purine metabolism	101770834	Si005768m	-0.291871	no	#N/A	#N/A	apyrase (APY1)	3.6.3.32	ATP + H2O = ADP + Orthophosphate
R00086	Purine metabolism	101772875	Si013536m	#N/A	#N/A	#N/A	#N/A	apyrase (APY1)	3.6.3.32	ATP + H2O = ADP + Orthophosphate
R00086	Purine metabolism	101775667	Si035449m	-1.21574	yes	#N/A	#N/A	apyrase (APY1)	3.6.3.32	ATP + H2O = ADP + Orthophosphate
R00086	Purine metabolism	101776017	Si009256m	1.61866	yes	#N/A	#N/A	apyrase (APY1)	3.6.3.32	ATP + H2O = ADP + Orthophosphate
R00086	Purine metabolism	101776417	Si009257m	2.01672	yes	#N/A	#N/A	apyrase (APY1)	3.6.3.32	ATP + H2O = ADP + Orthophosphate
R00086	Purine metabolism	101778281	Si016225m	0.488296	yes	#N/A	#N/A	apyrase (APY1)	3.6.3.32	ATP + H2O = ADP + Orthophosphate
R00086	Purine metabolism	101782829	Si037300m	-0.18469	no	#N/A	#N/A	apyrase (APY1)	3.6.3.32	ATP + H2O = ADP + Orthophosphate
R00086	Purine metabolism	101786001	Si010055m	-2.98258	yes	-1.8481	yes	apyrase (APY1)	3.6.3.32	ATP + H2O = ADP + Orthophosphate
R00086	Purine metabolism	101752470	Si016209m	1.22867	yes	#N/A	#N/A	apyrase (APY1)	3.6.3.33	ATP + H2O = ADP + Orthophosphate
R00086	Purine metabolism	101753114	Si034145m	0.538365	yes	#N/A	#N/A	apyrase (APY1)	3.6.3.33	ATP + H2O = ADP + Orthophosphate
R00086	Purine metabolism	101757382	Si029734m	-0.329372	yes	#N/A	#N/A	apyrase (APY1)	3.6.3.33	ATP + H2O = ADP + Orthophosphate
R00086	Purine metabolism	101764324	Si035314m	-0.0372218	no	#N/A	#N/A	apyrase (APY1)	3.6.3.33	ATP + H2O = ADP + Orthophosphate
R00086	Purine metabolism	101766006	Si013198m	-0.209837	no	#N/A	#N/A	apyrase (APY1)	3.6.3.33	ATP + H2O = ADP + Orthophosphate
R00086	Purine metabolism	101769705	Si026337m	1.49175	yes	#N/A	#N/A	apyrase (APY1)	3.6.3.33	ATP + H2O = ADP + Orthophosphate
R00086	Purine metabolism	101770111	Si026339m	1.69996	yes	#N/A	#N/A	apyrase (APY1)	3.6.3.33	ATP + H2O = ADP + Orthophosphate
R00086	Purine metabolism	101770834	Si005768m	-0.291871	no	#N/A	#N/A	apyrase (APY1)	3.6.3.33	ATP + H2O = ADP + Orthophosphate
R00086	Purine metabolism	101772875	Si013536m	#N/A	#N/A	#N/A	#N/A	apyrase (APY1)	3.6.3.33	ATP + H2O = ADP + Orthophosphate
R00086	Purine metabolism	101775667	Si035449m	-1.21574	yes	#N/A	#N/A	apyrase (APY1)	3.6.3.33	ATP + H2O = ADP + Orthophosphate
R00086	Purine metabolism	101776017	Si009256m	1.61866	yes	#N/A	#N/A	apyrase (APY1)	3.6.3.33	ATP + H2O = ADP + Orthophosphate
R00086	Purine metabolism	101776417	Si009257m	2.01672	yes	#N/A	#N/A	apyrase (APY1)	3.6.3.33	ATP + H2O = ADP + Orthophosphate
R00086	Purine metabolism	101778281	Si016225m	0.488296	yes	#N/A	#N/A	apyrase (APY1)	3.6.3.33	ATP + H2O = ADP + Orthophosphate
R00086	Purine metabolism	101782829	Si037300m	-0.18469	no	#N/A	#N/A	apyrase (APY1)	3.6.3.33	ATP + H2O = ADP + Orthophosphate
R00086	Purine metabolism	101786001	Si010055m	-2.98258	yes	-1.8481	yes	apyrase (APY1)	3.6.3.33	ATP + H2O = ADP + Orthophosphate
R00086	Purine metabolism	101752470	Si016209m	1.22867	yes	#N/A	#N/A	apyrase (APY1)	3.6.3.34	ATP + H2O = ADP + Orthophosphate
R00086	Purine metabolism	101753114	Si034145m	0.538365	yes	#N/A	#N/A	apyrase (APY1)	3.6.3.34	ATP + H2O = ADP + Orthophosphate
R00086	Purine metabolism	101757382	Si029734m	-0.329372	yes	#N/A	#N/A	apyrase (APY1)	3.6.3.34	ATP + H2O = ADP + Orthophosphate
R00086	Purine metabolism	101764324	Si035314m	-0.0372218	no	#N/A	#N/A	apyrase (APY1)	3.6.3.34	ATP + H2O = ADP + Orthophosphate
R00086	Purine metabolism	101766006	Si013198m	-0.209837	no	#N/A	#N/A	apyrase (APY1)	3.6.3.34	ATP + H2O = ADP + Orthophosphate
R00086	Purine metabolism	101769705	Si026337m	1.49175	yes	#N/A	#N/A	apyrase (APY1)	3.6.3.34	ATP + H2O = ADP + Orthophosphate
R00086	Purine metabolism	101770111	Si026339m	1.69996	yes	#N/A	#N/A	apyrase (APY1)	3.6.3.34	ATP + H2O = ADP + Orthophosphate
R00086	Purine metabolism	101770834	Si005768m	-0.291871	no	#N/A	#N/A	apyrase (APY1)	3.6.3.34	ATP + H2O = ADP + Orthophosphate
R00086	Purine metabolism	101772875	Si013536m	#N/A	#N/A	#N/A	#N/A	apyrase (APY1)	3.6.3.34	ATP + H2O = ADP + Orthophosphate
R00086	Purine metabolism	101775667	Si035449m	-1.21574	yes	#N/A	#N/A	apyrase (APY1)	3.6.3.34	ATP + H2O = ADP + Orthophosphate
R00086	Purine metabolism	101776017	Si009256m	1.61866	yes	#N/A	#N/A	apyrase (APY1)	3.6.3.34	ATP + H2O = ADP + Orthophosphate
R00086	Purine metabolism	101776417	Si009257m	2.01672	yes	#N/A	#N/A	apyrase (APY1)	3.6.3.34	ATP + H2O = ADP + Orthophosphate
R00086	Purine metabolism	101778281	Si016225m	0.488296	yes	#N/A	#N/A	apyrase (APY1)	3.6.3.34	ATP + H2O = ADP + Orthophosphate
R00086	Purine metabolism	101782829	Si037300m	-0.18469	no	#N/A	#N/A	apyrase (APY1)	3.6.3.34	ATP + H2O = ADP + Orthophosphate
R00086	Purine metabolism	101786001	Si010055m	-2.98258	yes	-1.8481	yes	apyrase (APY1)	3.6.3.34	ATP + H2O = ADP + Orthophosphate
R00086	Purine metabolism	101752470	Si016209m	1.22867	yes	#N/A	#N/A	apyrase (APY1)	3.6.3.35	ATP + H2O = ADP + Orthophosphate
R00086	Purine metabolism	101753114	Si034145m	0.538365	yes	#N/A	#N/A	apyrase (APY1)	3.6.3.35	ATP + H2O = ADP + Orthophosphate
R00086	Purine metabolism	101757382	Si029734m	-0.329372	yes	#N/A	#N/A	apyrase (APY1)	3.6.3.35	ATP + H2O = ADP + Orthophosphate
R00086	Purine metabolism	101764324	Si035314m	-0.0372218	no	#N/A	#N/A	apyrase (APY1)	3.6.3.35	ATP + H2O = ADP + Orthophosphate
R00086	Purine metabolism	101766006	Si013198m	-0.209837	no	#N/A	#N/A	apyrase (APY1)	3.6.3.35	ATP + H2O = ADP + Orthophosphate
R00086	Purine metabolism	101769705	Si026337m	1.49175	yes	#N/A	#N/A	apyrase (APY1)	3.6.3.35	ATP + H2O = ADP + Orthophosphate
R00086	Purine metabolism	101770111	Si026339m	1.69996	yes	#N/A	#N/A	apyrase (APY1)	3.6.3.35	ATP + H2O = ADP + Orthophosphate
R00086	Purine metabolism	101770834	Si005768m	-0.291871	no	#N/A	#N/A	apyrase (APY1)	3.6.3.35	ATP + H2O = ADP + Orthophosphate
R00086	Purine metabolism	101772875	Si013536m	#N/A	#N/A	#N/A	#N/A	apyrase (APY1)	3.6.3.35	ATP + H2O = ADP + Orthophosphate
R00086	Purine metabolism	101775667	Si035449m	-1.21574	yes	#N/A	#N/A	apyrase (APY1)	3.6.3.35	ATP + H2O = ADP + Orthophosphate
R00086	Purine metabolism	101776017	Si009256m	1.61866	yes	#N/A	#N/A	apyrase (APY1)	3.6.3.35	ATP + H2O = ADP + Orthophosphate
R00086	Purine metabolism	101776417	Si009257m	2.01672	yes	#N/A	#N/A	apyrase (APY1)	3.6.3.35	ATP + H2O = ADP + Orthophosphate
R00086	Purine metabolism	101778281	Si016225m	0.488296	yes	#N/A	#N/A	apyrase (APY1)	3.6.3.35	ATP + H2O = ADP + Orthophosphate
R00086	Purine metabolism	101782829	Si037300m	-0.18469	no	#N/A	#N/A	apyrase (APY1)	3.6.3.35	ATP + H2O = ADP + Orthophosphate
R00086	Purine metabolism	101786001	Si010055m	-2.98258	yes	-1.8481	yes	apyrase (APY1)	3.6.3.35	ATP + H2O = ADP + Orthophosphate
R00086	Purine metabolism	101752470	Si016209m	1.22867	yes	#N/A	#N/A	apyrase (APY1)	3.6.3.36	ATP + H2O = ADP + Orthophosphate
R00086	Purine metabolism	101753114	Si034145m	0.538365	yes	#N/A	#N/A	apyrase (APY1)	3.6.3.36	ATP + H2O = ADP + Orthophosphate
R00086	Purine metabolism	101757382	Si029734m	-0.329372	yes	#N/A	#N/A	apyrase (APY1)	3.6.3.36	ATP + H2O = ADP + Orthophosphate
R00086	Purine metabolism	101764324	Si035314m	-0.0372218	no	#N/A	#N/A	apyrase (APY1)	3.6.3.36	ATP + H2O = ADP + Orthophosphate
R00086	Purine metabolism	101766006	Si013198m	-0.209837	no	#N/A	#N/A	apyrase (APY1)	3.6.3.36	ATP + H2O = ADP + Orthophosphate
R00086	Purine metabolism	101769705	Si026337m	1.49175	yes	#N/A	#N/A	apyrase (APY1)	3.6.3.36	ATP + H2O = ADP + Orthophosphate
R00086	Purine metabolism	101770111	Si026339m	1.69996	yes	#N/A	#N/A	apyrase (APY1)	3.6.3.36	ATP + H2O = ADP + Orthophosphate
R00086	Purine metabolism	101770834	Si005768m	-0.291871	no	#N/A	#N/A	apyrase (APY1)	3.6.3.36	ATP + H2O = ADP + Orthophosphate
R00086	Purine metabolism	101772875	Si013536m	#N/A	#N/A	#N/A	#N/A	apyrase (APY1)	3.6.3.36	ATP + H2O = ADP + Orthophosphate
R00086	Purine metabolism	101775667	Si035449m	-1.21574	yes	#N/A	#N/A	apyrase (APY1)	3.6.3.36	ATP + H2O = ADP + Orthophosphate
R00086	Purine metabolism	101776017	Si009256m	1.61866	yes	#N/A	#N/A	apyrase (APY1)	3.6.3.36	ATP + H2O = ADP + Orthophosphate
R00086	Purine metabolism	101776417	Si009257m	2.01672	yes	#N/A	#N/A	apyrase (APY1)	3.6.3.36	ATP + H2O = ADP + Orthophosphate
R00086	Purine metabolism	101778281	Si016225m	0.488296	yes	#N/A	#N/A	apyrase (APY1)	3.6.3.36	ATP + H2O = ADP + Orthophosphate
R00086	Purine metabolism	101782829	Si037300m	-0.18469	no	#N/A	#N/A	apyrase (APY1)	3.6.3.36	ATP + H2O = ADP + Orthophosphate
R00086	Purine metabolism	101786001	Si010055m	-2.98258	yes	-1.8481	yes	apyrase (APY1)	3.6.3.36	ATP + H2O = ADP + Orthophosphate
R00086	Purine metabolism	101752470	Si016209m	1.22867	yes	#N/A	#N/A	apyrase (APY1)	3.6.3.37	ATP + H2O = ADP + Orthophosphate
R00086	Purine metabolism	101753114	Si034145m	0.538365	yes	#N/A	#N/A	apyrase (APY1)	3.6.3.37	ATP + H2O = ADP + Orthophosphate
R00086	Purine metabolism	101757382	Si029734m	-0.329372	yes	#N/A	#N/A	apyrase (APY1)	3.6.3.37	ATP + H2O = ADP + Orthophosphate
R00086	Purine metabolism	101764324	Si035314m	-0.0372218	no	#N/A	#N/A	apyrase (APY1)	3.6.3.37	ATP + H2O = ADP + Orthophosphate
R00086	Purine metabolism	101766006	Si013198m	-0.209837	no	#N/A	#N/A	apyrase (APY1)	3.6.3.37	ATP + H2O = ADP + Orthophosphate
R00086	Purine metabolism	101769705	Si026337m	1.49175	yes	#N/A	#N/A	apyrase (APY1)	3.6.3.37	ATP + H2O = ADP + Orthophosphate
R00086	Purine metabolism	101770111	Si026339m	1.69996	yes	#N/A	#N/A	apyrase (APY1)	3.6.3.37	ATP + H2O = ADP + Orthophosphate
R00086	Purine metabolism	101770834	Si005768m	-0.291871	no	#N/A	#N/A	apyrase (APY1)	3.6.3.37	ATP + H2O = ADP + Orthophosphate
R00086	Purine metabolism	101772875	Si013536m	#N/A	#N/A	#N/A	#N/A	apyrase (APY1)	3.6.3.37	ATP + H2O = ADP + Orthophosphate
R00086	Purine metabolism	101775667	Si035449m	-1.21574	yes	#N/A	#N/A	apyrase (APY1)	3.6.3.37	ATP + H2O = ADP + Orthophosphate
R00086	Purine metabolism	101776017	Si009256m	1.61866	yes	#N/A	#N/A	apyrase (APY1)	3.6.3.37	ATP + H2O = ADP + Orthophosphate
R00086	Purine metabolism	101776417	Si009257m	2.01672	yes	#N/A	#N/A	apyrase (APY1)	3.6.3.37	ATP + H2O = ADP + Orthophosphate
R00086	Purine metabolism	101778281	Si016225m	0.488296	yes	#N/A	#N/A	apyrase (APY1)	3.6.3.37	ATP + H2O = ADP + Orthophosphate
R00086	Purine metabolism	101782829	Si037300m	-0.18469	no	#N/A	#N/A	apyrase (APY1)	3.6.3.37	ATP + H2O = ADP + Orthophosphate
R00086	Purine metabolism	101786001	Si010055m	-2.98258	yes	-1.8481	yes	apyrase (APY1)	3.6.3.37	ATP + H2O = ADP + Orthophosphate
R00086	Purine metabolism	101752470	Si016209m	1.22867	yes	#N/A	#N/A	apyrase (APY1)	3.6.3.38	ATP + H2O = ADP + Orthophosphate
R00086	Purine metabolism	101753114	Si034145m	0.538365	yes	#N/A	#N/A	apyrase (APY1)	3.6.3.38	ATP + H2O = ADP + Orthophosphate
R00086	Purine metabolism	101757382	Si029734m	-0.329372	yes	#N/A	#N/A	apyrase (APY1)	3.6.3.38	ATP + H2O = ADP + Orthophosphate
R00086	Purine metabolism	101764324	Si035314m	-0.0372218	no	#N/A	#N/A	apyrase (APY1)	3.6.3.38	ATP + H2O = ADP + Orthophosphate
R00086	Purine metabolism	101766006	Si013198m	-0.209837	no	#N/A	#N/A	apyrase (APY1)	3.6.3.38	ATP + H2O = ADP + Orthophosphate
R00086	Purine metabolism	101769705	Si026337m	1.49175	yes	#N/A	#N/A	apyrase (APY1)	3.6.3.38	ATP + H2O = ADP + Orthophosphate
R00086	Purine metabolism	101770111	Si026339m	1.69996	yes	#N/A	#N/A	apyrase (APY1)	3.6.3.38	ATP + H2O = ADP + Orthophosphate
R00086	Purine metabolism	101770834	Si005768m	-0.291871	no	#N/A	#N/A	apyrase (APY1)	3.6.3.38	ATP + H2O = ADP + Orthophosphate
R00086	Purine metabolism	101772875	Si013536m	#N/A	#N/A	#N/A	#N/A	apyrase (APY1)	3.6.3.38	ATP + H2O = ADP + Orthophosphate
R00086	Purine metabolism	101775667	Si035449m	-1.21574	yes	#N/A	#N/A	apyrase (APY1)	3.6.3.38	ATP + H2O = ADP + Orthophosphate
R00086	Purine metabolism	101776017	Si009256m	1.61866	yes	#N/A	#N/A	apyrase (APY1)	3.6.3.38	ATP + H2O = ADP + Orthophosphate
R00086	Purine metabolism	101776417	Si009257m	2.01672	yes	#N/A	#N/A	apyrase (APY1)	3.6.3.38	ATP + H2O = ADP + Orthophosphate
R00086	Purine metabolism	101778281	Si016225m	0.488296	yes	#N/A	#N/A	apyrase (APY1)	3.6.3.38	ATP + H2O = ADP + Orthophosphate
R00086	Purine metabolism	101782829	Si037300m	-0.18469	no	#N/A	#N/A	apyrase (APY1)	3.6.3.38	ATP + H2O = ADP + Orthophosphate
R00086	Purine metabolism	101786001	Si010055m	-2.98258	yes	-1.8481	yes	apyrase (APY1)	3.6.3.38	ATP + H2O = ADP + Orthophosphate
R00086	Purine metabolism	101752470	Si016209m	1.22867	yes	#N/A	#N/A	apyrase (APY1)	3.6.3.39	ATP + H2O = ADP + Orthophosphate
R00086	Purine metabolism	101753114	Si034145m	0.538365	yes	#N/A	#N/A	apyrase (APY1)	3.6.3.39	ATP + H2O = ADP + Orthophosphate
R00086	Purine metabolism	101757382	Si029734m	-0.329372	yes	#N/A	#N/A	apyrase (APY1)	3.6.3.39	ATP + H2O = ADP + Orthophosphate
R00086	Purine metabolism	101764324	Si035314m	-0.0372218	no	#N/A	#N/A	apyrase (APY1)	3.6.3.39	ATP + H2O = ADP + Orthophosphate
R00086	Purine metabolism	101766006	Si013198m	-0.209837	no	#N/A	#N/A	apyrase (APY1)	3.6.3.39	ATP + H2O = ADP + Orthophosphate
R00086	Purine metabolism	101769705	Si026337m	1.49175	yes	#N/A	#N/A	apyrase (APY1)	3.6.3.39	ATP + H2O = ADP + Orthophosphate
R00086	Purine metabolism	101770111	Si026339m	1.69996	yes	#N/A	#N/A	apyrase (APY1)	3.6.3.39	ATP + H2O = ADP + Orthophosphate
R00086	Purine metabolism	101770834	Si005768m	-0.291871	no	#N/A	#N/A	apyrase (APY1)	3.6.3.39	ATP + H2O = ADP + Orthophosphate
R00086	Purine metabolism	101772875	Si013536m	#N/A	#N/A	#N/A	#N/A	apyrase (APY1)	3.6.3.39	ATP + H2O = ADP + Orthophosphate
R00086	Purine metabolism	101775667	Si035449m	-1.21574	yes	#N/A	#N/A	apyrase (APY1)	3.6.3.39	ATP + H2O = ADP + Orthophosphate
R00086	Purine metabolism	101776017	Si009256m	1.61866	yes	#N/A	#N/A	apyrase (APY1)	3.6.3.39	ATP + H2O = ADP + Orthophosphate
R00086	Purine metabolism	101776417	Si009257m	2.01672	yes	#N/A	#N/A	apyrase (APY1)	3.6.3.39	ATP + H2O = ADP + Orthophosphate
R00086	Purine metabolism	101778281	Si016225m	0.488296	yes	#N/A	#N/A	apyrase (APY1)	3.6.3.39	ATP + H2O = ADP + Orthophosphate
R00086	Purine metabolism	101782829	Si037300m	-0.18469	no	#N/A	#N/A	apyrase (APY1)	3.6.3.39	ATP + H2O = ADP + Orthophosphate
R00086	Purine metabolism	101786001	Si010055m	-2.98258	yes	-1.8481	yes	apyrase (APY1)	3.6.3.39	ATP + H2O = ADP + Orthophosphate
R00086	Purine metabolism	101752470	Si016209m	1.22867	yes	#N/A	#N/A	apyrase (APY1)	3.6.3.40	ATP + H2O = ADP + Orthophosphate
R00086	Purine metabolism	101753114	Si034145m	0.538365	yes	#N/A	#N/A	apyrase (APY1)	3.6.3.40	ATP + H2O = ADP + Orthophosphate
R00086	Purine metabolism	101757382	Si029734m	-0.329372	yes	#N/A	#N/A	apyrase (APY1)	3.6.3.40	ATP + H2O = ADP + Orthophosphate
R00086	Purine metabolism	101764324	Si035314m	-0.0372218	no	#N/A	#N/A	apyrase (APY1)	3.6.3.40	ATP + H2O = ADP + Orthophosphate
R00086	Purine metabolism	101766006	Si013198m	-0.209837	no	#N/A	#N/A	apyrase (APY1)	3.6.3.40	ATP + H2O = ADP + Orthophosphate
R00086	Purine metabolism	101769705	Si026337m	1.49175	yes	#N/A	#N/A	apyrase (APY1)	3.6.3.40	ATP + H2O = ADP + Orthophosphate
R00086	Purine metabolism	101770111	Si026339m	1.69996	yes	#N/A	#N/A	apyrase (APY1)	3.6.3.40	ATP + H2O = ADP + Orthophosphate
R00086	Purine metabolism	101770834	Si005768m	-0.291871	no	#N/A	#N/A	apyrase (APY1)	3.6.3.40	ATP + H2O = ADP + Orthophosphate
R00086	Purine metabolism	101772875	Si013536m	#N/A	#N/A	#N/A	#N/A	apyrase (APY1)	3.6.3.40	ATP + H2O = ADP + Orthophosphate
R00086	Purine metabolism	101775667	Si035449m	-1.21574	yes	#N/A	#N/A	apyrase (APY1)	3.6.3.40	ATP + H2O = ADP + Orthophosphate
R00086	Purine metabolism	101776017	Si009256m	1.61866	yes	#N/A	#N/A	apyrase (APY1)	3.6.3.40	ATP + H2O = ADP + Orthophosphate
R00086	Purine metabolism	101776417	Si009257m	2.01672	yes	#N/A	#N/A	apyrase (APY1)	3.6.3.40	ATP + H2O = ADP + Orthophosphate
R00086	Purine metabolism	101778281	Si016225m	0.488296	yes	#N/A	#N/A	apyrase (APY1)	3.6.3.40	ATP + H2O = ADP + Orthophosphate
R00086	Purine metabolism	101782829	Si037300m	-0.18469	no	#N/A	#N/A	apyrase (APY1)	3.6.3.40	ATP + H2O = ADP + Orthophosphate
R00086	Purine metabolism	101786001	Si010055m	-2.98258	yes	-1.8481	yes	apyrase (APY1)	3.6.3.40	ATP + H2O = ADP + Orthophosphate
R00086	Purine metabolism	101752470	Si016209m	1.22867	yes	#N/A	#N/A	apyrase (APY1)	3.6.3.41	ATP + H2O = ADP + Orthophosphate
R00086	Purine metabolism	101753114	Si034145m	0.538365	yes	#N/A	#N/A	apyrase (APY1)	3.6.3.41	ATP + H2O = ADP + Orthophosphate
R00086	Purine metabolism	101757382	Si029734m	-0.329372	yes	#N/A	#N/A	apyrase (APY1)	3.6.3.41	ATP + H2O = ADP + Orthophosphate
R00086	Purine metabolism	101764324	Si035314m	-0.0372218	no	#N/A	#N/A	apyrase (APY1)	3.6.3.41	ATP + H2O = ADP + Orthophosphate
R00086	Purine metabolism	101766006	Si013198m	-0.209837	no	#N/A	#N/A	apyrase (APY1)	3.6.3.41	ATP + H2O = ADP + Orthophosphate
R00086	Purine metabolism	101769705	Si026337m	1.49175	yes	#N/A	#N/A	apyrase (APY1)	3.6.3.41	ATP + H2O = ADP + Orthophosphate
R00086	Purine metabolism	101770111	Si026339m	1.69996	yes	#N/A	#N/A	apyrase (APY1)	3.6.3.41	ATP + H2O = ADP + Orthophosphate
R00086	Purine metabolism	101770834	Si005768m	-0.291871	no	#N/A	#N/A	apyrase (APY1)	3.6.3.41	ATP + H2O = ADP + Orthophosphate
R00086	Purine metabolism	101772875	Si013536m	#N/A	#N/A	#N/A	#N/A	apyrase (APY1)	3.6.3.41	ATP + H2O = ADP + Orthophosphate
R00086	Purine metabolism	101775667	Si035449m	-1.21574	yes	#N/A	#N/A	apyrase (APY1)	3.6.3.41	ATP + H2O = ADP + Orthophosphate
R00086	Purine metabolism	101776017	Si009256m	1.61866	yes	#N/A	#N/A	apyrase (APY1)	3.6.3.41	ATP + H2O = ADP + Orthophosphate
R00086	Purine metabolism	101776417	Si009257m	2.01672	yes	#N/A	#N/A	apyrase (APY1)	3.6.3.41	ATP + H2O = ADP + Orthophosphate
R00086	Purine metabolism	101778281	Si016225m	0.488296	yes	#N/A	#N/A	apyrase (APY1)	3.6.3.41	ATP + H2O = ADP + Orthophosphate
R00086	Purine metabolism	101782829	Si037300m	-0.18469	no	#N/A	#N/A	apyrase (APY1)	3.6.3.41	ATP + H2O = ADP + Orthophosphate
R00086	Purine metabolism	101786001	Si010055m	-2.98258	yes	-1.8481	yes	apyrase (APY1)	3.6.3.41	ATP + H2O = ADP + Orthophosphate
R00086	Purine metabolism	101752470	Si016209m	1.22867	yes	#N/A	#N/A	apyrase (APY1)	3.6.3.42	ATP + H2O = ADP + Orthophosphate
R00086	Purine metabolism	101753114	Si034145m	0.538365	yes	#N/A	#N/A	apyrase (APY1)	3.6.3.42	ATP + H2O = ADP + Orthophosphate
R00086	Purine metabolism	101757382	Si029734m	-0.329372	yes	#N/A	#N/A	apyrase (APY1)	3.6.3.42	ATP + H2O = ADP + Orthophosphate
R00086	Purine metabolism	101764324	Si035314m	-0.0372218	no	#N/A	#N/A	apyrase (APY1)	3.6.3.42	ATP + H2O = ADP + Orthophosphate
R00086	Purine metabolism	101766006	Si013198m	-0.209837	no	#N/A	#N/A	apyrase (APY1)	3.6.3.42	ATP + H2O = ADP + Orthophosphate
R00086	Purine metabolism	101769705	Si026337m	1.49175	yes	#N/A	#N/A	apyrase (APY1)	3.6.3.42	ATP + H2O = ADP + Orthophosphate
R00086	Purine metabolism	101770111	Si026339m	1.69996	yes	#N/A	#N/A	apyrase (APY1)	3.6.3.42	ATP + H2O = ADP + Orthophosphate
R00086	Purine metabolism	101770834	Si005768m	-0.291871	no	#N/A	#N/A	apyrase (APY1)	3.6.3.42	ATP + H2O = ADP + Orthophosphate
R00086	Purine metabolism	101772875	Si013536m	#N/A	#N/A	#N/A	#N/A	apyrase (APY1)	3.6.3.42	ATP + H2O = ADP + Orthophosphate
R00086	Purine metabolism	101775667	Si035449m	-1.21574	yes	#N/A	#N/A	apyrase (APY1)	3.6.3.42	ATP + H2O = ADP + Orthophosphate
R00086	Purine metabolism	101776017	Si009256m	1.61866	yes	#N/A	#N/A	apyrase (APY1)	3.6.3.42	ATP + H2O = ADP + Orthophosphate
R00086	Purine metabolism	101776417	Si009257m	2.01672	yes	#N/A	#N/A	apyrase (APY1)	3.6.3.42	ATP + H2O = ADP + Orthophosphate
R00086	Purine metabolism	101778281	Si016225m	0.488296	yes	#N/A	#N/A	apyrase (APY1)	3.6.3.42	ATP + H2O = ADP + Orthophosphate
R00086	Purine metabolism	101782829	Si037300m	-0.18469	no	#N/A	#N/A	apyrase (APY1)	3.6.3.42	ATP + H2O = ADP + Orthophosphate
R00086	Purine metabolism	101786001	Si010055m	-2.98258	yes	-1.8481	yes	apyrase (APY1)	3.6.3.42	ATP + H2O = ADP + Orthophosphate
R00086	Purine metabolism	101752470	Si016209m	1.22867	yes	#N/A	#N/A	apyrase (APY1)	3.6.3.43	ATP + H2O = ADP + Orthophosphate
R00086	Purine metabolism	101753114	Si034145m	0.538365	yes	#N/A	#N/A	apyrase (APY1)	3.6.3.43	ATP + H2O = ADP + Orthophosphate
R00086	Purine metabolism	101757382	Si029734m	-0.329372	yes	#N/A	#N/A	apyrase (APY1)	3.6.3.43	ATP + H2O = ADP + Orthophosphate
R00086	Purine metabolism	101764324	Si035314m	-0.0372218	no	#N/A	#N/A	apyrase (APY1)	3.6.3.43	ATP + H2O = ADP + Orthophosphate
R00086	Purine metabolism	101766006	Si013198m	-0.209837	no	#N/A	#N/A	apyrase (APY1)	3.6.3.43	ATP + H2O = ADP + Orthophosphate
R00086	Purine metabolism	101769705	Si026337m	1.49175	yes	#N/A	#N/A	apyrase (APY1)	3.6.3.43	ATP + H2O = ADP + Orthophosphate
R00086	Purine metabolism	101770111	Si026339m	1.69996	yes	#N/A	#N/A	apyrase (APY1)	3.6.3.43	ATP + H2O = ADP + Orthophosphate
R00086	Purine metabolism	101770834	Si005768m	-0.291871	no	#N/A	#N/A	apyrase (APY1)	3.6.3.43	ATP + H2O = ADP + Orthophosphate
R00086	Purine metabolism	101772875	Si013536m	#N/A	#N/A	#N/A	#N/A	apyrase (APY1)	3.6.3.43	ATP + H2O = ADP + Orthophosphate
R00086	Purine metabolism	101775667	Si035449m	-1.21574	yes	#N/A	#N/A	apyrase (APY1)	3.6.3.43	ATP + H2O = ADP + Orthophosphate
R00086	Purine metabolism	101776017	Si009256m	1.61866	yes	#N/A	#N/A	apyrase (APY1)	3.6.3.43	ATP + H2O = ADP + Orthophosphate
R00086	Purine metabolism	101776417	Si009257m	2.01672	yes	#N/A	#N/A	apyrase (APY1)	3.6.3.43	ATP + H2O = ADP + Orthophosphate
R00086	Purine metabolism	101778281	Si016225m	0.488296	yes	#N/A	#N/A	apyrase (APY1)	3.6.3.43	ATP + H2O = ADP + Orthophosphate
R00086	Purine metabolism	101782829	Si037300m	-0.18469	no	#N/A	#N/A	apyrase (APY1)	3.6.3.43	ATP + H2O = ADP + Orthophosphate
R00086	Purine metabolism	101786001	Si010055m	-2.98258	yes	-1.8481	yes	apyrase (APY1)	3.6.3.43	ATP + H2O = ADP + Orthophosphate
R00086	Purine metabolism	101752470	Si016209m	1.22867	yes	#N/A	#N/A	apyrase (APY1)	3.6.3.44	ATP + H2O = ADP + Orthophosphate
R00086	Purine metabolism	101753114	Si034145m	0.538365	yes	#N/A	#N/A	apyrase (APY1)	3.6.3.44	ATP + H2O = ADP + Orthophosphate
R00086	Purine metabolism	101757382	Si029734m	-0.329372	yes	#N/A	#N/A	apyrase (APY1)	3.6.3.44	ATP + H2O = ADP + Orthophosphate
R00086	Purine metabolism	101764324	Si035314m	-0.0372218	no	#N/A	#N/A	apyrase (APY1)	3.6.3.44	ATP + H2O = ADP + Orthophosphate
R00086	Purine metabolism	101766006	Si013198m	-0.209837	no	#N/A	#N/A	apyrase (APY1)	3.6.3.44	ATP + H2O = ADP + Orthophosphate
R00086	Purine metabolism	101769705	Si026337m	1.49175	yes	#N/A	#N/A	apyrase (APY1)	3.6.3.44	ATP + H2O = ADP + Orthophosphate
R00086	Purine metabolism	101770111	Si026339m	1.69996	yes	#N/A	#N/A	apyrase (APY1)	3.6.3.44	ATP + H2O = ADP + Orthophosphate
R00086	Purine metabolism	101770834	Si005768m	-0.291871	no	#N/A	#N/A	apyrase (APY1)	3.6.3.44	ATP + H2O = ADP + Orthophosphate
R00086	Purine metabolism	101772875	Si013536m	#N/A	#N/A	#N/A	#N/A	apyrase (APY1)	3.6.3.44	ATP + H2O = ADP + Orthophosphate
R00086	Purine metabolism	101775667	Si035449m	-1.21574	yes	#N/A	#N/A	apyrase (APY1)	3.6.3.44	ATP + H2O = ADP + Orthophosphate
R00086	Purine metabolism	101776017	Si009256m	1.61866	yes	#N/A	#N/A	apyrase (APY1)	3.6.3.44	ATP + H2O = ADP + Orthophosphate
R00086	Purine metabolism	101776417	Si009257m	2.01672	yes	#N/A	#N/A	apyrase (APY1)	3.6.3.44	ATP + H2O = ADP + Orthophosphate
R00086	Purine metabolism	101778281	Si016225m	0.488296	yes	#N/A	#N/A	apyrase (APY1)	3.6.3.44	ATP + H2O = ADP + Orthophosphate
R00086	Purine metabolism	101782829	Si037300m	-0.18469	no	#N/A	#N/A	apyrase (APY1)	3.6.3.44	ATP + H2O = ADP + Orthophosphate
R00086	Purine metabolism	101786001	Si010055m	-2.98258	yes	-1.8481	yes	apyrase (APY1)	3.6.3.44	ATP + H2O = ADP + Orthophosphate
R00086	Purine metabolism	101752470	Si016209m	1.22867	yes	#N/A	#N/A	apyrase (APY1)	3.6.3.46	ATP + H2O = ADP + Orthophosphate
R00086	Purine metabolism	101753114	Si034145m	0.538365	yes	#N/A	#N/A	apyrase (APY1)	3.6.3.46	ATP + H2O = ADP + Orthophosphate
R00086	Purine metabolism	101757382	Si029734m	-0.329372	yes	#N/A	#N/A	apyrase (APY1)	3.6.3.46	ATP + H2O = ADP + Orthophosphate
R00086	Purine metabolism	101764324	Si035314m	-0.0372218	no	#N/A	#N/A	apyrase (APY1)	3.6.3.46	ATP + H2O = ADP + Orthophosphate
R00086	Purine metabolism	101766006	Si013198m	-0.209837	no	#N/A	#N/A	apyrase (APY1)	3.6.3.46	ATP + H2O = ADP + Orthophosphate
R00086	Purine metabolism	101769705	Si026337m	1.49175	yes	#N/A	#N/A	apyrase (APY1)	3.6.3.46	ATP + H2O = ADP + Orthophosphate
R00086	Purine metabolism	101770111	Si026339m	1.69996	yes	#N/A	#N/A	apyrase (APY1)	3.6.3.46	ATP + H2O = ADP + Orthophosphate
R00086	Purine metabolism	101770834	Si005768m	-0.291871	no	#N/A	#N/A	apyrase (APY1)	3.6.3.46	ATP + H2O = ADP + Orthophosphate
R00086	Purine metabolism	101772875	Si013536m	#N/A	#N/A	#N/A	#N/A	apyrase (APY1)	3.6.3.46	ATP + H2O = ADP + Orthophosphate
R00086	Purine metabolism	101775667	Si035449m	-1.21574	yes	#N/A	#N/A	apyrase (APY1)	3.6.3.46	ATP + H2O = ADP + Orthophosphate
R00086	Purine metabolism	101776017	Si009256m	1.61866	yes	#N/A	#N/A	apyrase (APY1)	3.6.3.46	ATP + H2O = ADP + Orthophosphate
R00086	Purine metabolism	101776417	Si009257m	2.01672	yes	#N/A	#N/A	apyrase (APY1)	3.6.3.46	ATP + H2O = ADP + Orthophosphate
R00086	Purine metabolism	101778281	Si016225m	0.488296	yes	#N/A	#N/A	apyrase (APY1)	3.6.3.46	ATP + H2O = ADP + Orthophosphate
R00086	Purine metabolism	101782829	Si037300m	-0.18469	no	#N/A	#N/A	apyrase (APY1)	3.6.3.46	ATP + H2O = ADP + Orthophosphate
R00086	Purine metabolism	101786001	Si010055m	-2.98258	yes	-1.8481	yes	apyrase (APY1)	3.6.3.46	ATP + H2O = ADP + Orthophosphate
R00086	Purine metabolism	101752470	Si016209m	1.22867	yes	#N/A	#N/A	apyrase (APY1)	3.6.3.47	ATP + H2O = ADP + Orthophosphate
R00086	Purine metabolism	101753114	Si034145m	0.538365	yes	#N/A	#N/A	apyrase (APY1)	3.6.3.47	ATP + H2O = ADP + Orthophosphate
R00086	Purine metabolism	101757382	Si029734m	-0.329372	yes	#N/A	#N/A	apyrase (APY1)	3.6.3.47	ATP + H2O = ADP + Orthophosphate
R00086	Purine metabolism	101764324	Si035314m	-0.0372218	no	#N/A	#N/A	apyrase (APY1)	3.6.3.47	ATP + H2O = ADP + Orthophosphate
R00086	Purine metabolism	101766006	Si013198m	-0.209837	no	#N/A	#N/A	apyrase (APY1)	3.6.3.47	ATP + H2O = ADP + Orthophosphate
R00086	Purine metabolism	101769705	Si026337m	1.49175	yes	#N/A	#N/A	apyrase (APY1)	3.6.3.47	ATP + H2O = ADP + Orthophosphate
R00086	Purine metabolism	101770111	Si026339m	1.69996	yes	#N/A	#N/A	apyrase (APY1)	3.6.3.47	ATP + H2O = ADP + Orthophosphate
R00086	Purine metabolism	101770834	Si005768m	-0.291871	no	#N/A	#N/A	apyrase (APY1)	3.6.3.47	ATP + H2O = ADP + Orthophosphate
R00086	Purine metabolism	101772875	Si013536m	#N/A	#N/A	#N/A	#N/A	apyrase (APY1)	3.6.3.47	ATP + H2O = ADP + Orthophosphate
R00086	Purine metabolism	101775667	Si035449m	-1.21574	yes	#N/A	#N/A	apyrase (APY1)	3.6.3.47	ATP + H2O = ADP + Orthophosphate
R00086	Purine metabolism	101776017	Si009256m	1.61866	yes	#N/A	#N/A	apyrase (APY1)	3.6.3.47	ATP + H2O = ADP + Orthophosphate
R00086	Purine metabolism	101776417	Si009257m	2.01672	yes	#N/A	#N/A	apyrase (APY1)	3.6.3.47	ATP + H2O = ADP + Orthophosphate
R00086	Purine metabolism	101778281	Si016225m	0.488296	yes	#N/A	#N/A	apyrase (APY1)	3.6.3.47	ATP + H2O = ADP + Orthophosphate
R00086	Purine metabolism	101782829	Si037300m	-0.18469	no	#N/A	#N/A	apyrase (APY1)	3.6.3.47	ATP + H2O = ADP + Orthophosphate
R00086	Purine metabolism	101786001	Si010055m	-2.98258	yes	-1.8481	yes	apyrase (APY1)	3.6.3.47	ATP + H2O = ADP + Orthophosphate
R00086	Purine metabolism	101752470	Si016209m	1.22867	yes	#N/A	#N/A	apyrase (APY1)	3.6.3.48	ATP + H2O = ADP + Orthophosphate
R00086	Purine metabolism	101753114	Si034145m	0.538365	yes	#N/A	#N/A	apyrase (APY1)	3.6.3.48	ATP + H2O = ADP + Orthophosphate
R00086	Purine metabolism	101757382	Si029734m	-0.329372	yes	#N/A	#N/A	apyrase (APY1)	3.6.3.48	ATP + H2O = ADP + Orthophosphate
R00086	Purine metabolism	101764324	Si035314m	-0.0372218	no	#N/A	#N/A	apyrase (APY1)	3.6.3.48	ATP + H2O = ADP + Orthophosphate
R00086	Purine metabolism	101766006	Si013198m	-0.209837	no	#N/A	#N/A	apyrase (APY1)	3.6.3.48	ATP + H2O = ADP + Orthophosphate
R00086	Purine metabolism	101769705	Si026337m	1.49175	yes	#N/A	#N/A	apyrase (APY1)	3.6.3.48	ATP + H2O = ADP + Orthophosphate
R00086	Purine metabolism	101770111	Si026339m	1.69996	yes	#N/A	#N/A	apyrase (APY1)	3.6.3.48	ATP + H2O = ADP + Orthophosphate
R00086	Purine metabolism	101770834	Si005768m	-0.291871	no	#N/A	#N/A	apyrase (APY1)	3.6.3.48	ATP + H2O = ADP + Orthophosphate
R00086	Purine metabolism	101772875	Si013536m	#N/A	#N/A	#N/A	#N/A	apyrase (APY1)	3.6.3.48	ATP + H2O = ADP + Orthophosphate
R00086	Purine metabolism	101775667	Si035449m	-1.21574	yes	#N/A	#N/A	apyrase (APY1)	3.6.3.48	ATP + H2O = ADP + Orthophosphate
R00086	Purine metabolism	101776017	Si009256m	1.61866	yes	#N/A	#N/A	apyrase (APY1)	3.6.3.48	ATP + H2O = ADP + Orthophosphate
R00086	Purine metabolism	101776417	Si009257m	2.01672	yes	#N/A	#N/A	apyrase (APY1)	3.6.3.48	ATP + H2O = ADP + Orthophosphate
R00086	Purine metabolism	101778281	Si016225m	0.488296	yes	#N/A	#N/A	apyrase (APY1)	3.6.3.48	ATP + H2O = ADP + Orthophosphate
R00086	Purine metabolism	101782829	Si037300m	-0.18469	no	#N/A	#N/A	apyrase (APY1)	3.6.3.48	ATP + H2O = ADP + Orthophosphate
R00086	Purine metabolism	101786001	Si010055m	-2.98258	yes	-1.8481	yes	apyrase (APY1)	3.6.3.48	ATP + H2O = ADP + Orthophosphate
R00086	Purine metabolism	101752470	Si016209m	1.22867	yes	#N/A	#N/A	apyrase (APY1)	3.6.3.49	ATP + H2O = ADP + Orthophosphate
R00086	Purine metabolism	101753114	Si034145m	0.538365	yes	#N/A	#N/A	apyrase (APY1)	3.6.3.49	ATP + H2O = ADP + Orthophosphate
R00086	Purine metabolism	101757382	Si029734m	-0.329372	yes	#N/A	#N/A	apyrase (APY1)	3.6.3.49	ATP + H2O = ADP + Orthophosphate
R00086	Purine metabolism	101764324	Si035314m	-0.0372218	no	#N/A	#N/A	apyrase (APY1)	3.6.3.49	ATP + H2O = ADP + Orthophosphate
R00086	Purine metabolism	101766006	Si013198m	-0.209837	no	#N/A	#N/A	apyrase (APY1)	3.6.3.49	ATP + H2O = ADP + Orthophosphate
R00086	Purine metabolism	101769705	Si026337m	1.49175	yes	#N/A	#N/A	apyrase (APY1)	3.6.3.49	ATP + H2O = ADP + Orthophosphate
R00086	Purine metabolism	101770111	Si026339m	1.69996	yes	#N/A	#N/A	apyrase (APY1)	3.6.3.49	ATP + H2O = ADP + Orthophosphate
R00086	Purine metabolism	101770834	Si005768m	-0.291871	no	#N/A	#N/A	apyrase (APY1)	3.6.3.49	ATP + H2O = ADP + Orthophosphate
R00086	Purine metabolism	101772875	Si013536m	#N/A	#N/A	#N/A	#N/A	apyrase (APY1)	3.6.3.49	ATP + H2O = ADP + Orthophosphate
R00086	Purine metabolism	101775667	Si035449m	-1.21574	yes	#N/A	#N/A	apyrase (APY1)	3.6.3.49	ATP + H2O = ADP + Orthophosphate
R00086	Purine metabolism	101776017	Si009256m	1.61866	yes	#N/A	#N/A	apyrase (APY1)	3.6.3.49	ATP + H2O = ADP + Orthophosphate
R00086	Purine metabolism	101776417	Si009257m	2.01672	yes	#N/A	#N/A	apyrase (APY1)	3.6.3.49	ATP + H2O = ADP + Orthophosphate
R00086	Purine metabolism	101778281	Si016225m	0.488296	yes	#N/A	#N/A	apyrase (APY1)	3.6.3.49	ATP + H2O = ADP + Orthophosphate
R00086	Purine metabolism	101782829	Si037300m	-0.18469	no	#N/A	#N/A	apyrase (APY1)	3.6.3.49	ATP + H2O = ADP + Orthophosphate
R00086	Purine metabolism	101786001	Si010055m	-2.98258	yes	-1.8481	yes	apyrase (APY1)	3.6.3.49	ATP + H2O = ADP + Orthophosphate
R00086	Purine metabolism	101752470	Si016209m	1.22867	yes	#N/A	#N/A	apyrase (APY1)	3.6.3.50	ATP + H2O = ADP + Orthophosphate
R00086	Purine metabolism	101753114	Si034145m	0.538365	yes	#N/A	#N/A	apyrase (APY1)	3.6.3.50	ATP + H2O = ADP + Orthophosphate
R00086	Purine metabolism	101757382	Si029734m	-0.329372	yes	#N/A	#N/A	apyrase (APY1)	3.6.3.50	ATP + H2O = ADP + Orthophosphate
R00086	Purine metabolism	101764324	Si035314m	-0.0372218	no	#N/A	#N/A	apyrase (APY1)	3.6.3.50	ATP + H2O = ADP + Orthophosphate
R00086	Purine metabolism	101766006	Si013198m	-0.209837	no	#N/A	#N/A	apyrase (APY1)	3.6.3.50	ATP + H2O = ADP + Orthophosphate
R00086	Purine metabolism	101769705	Si026337m	1.49175	yes	#N/A	#N/A	apyrase (APY1)	3.6.3.50	ATP + H2O = ADP + Orthophosphate
R00086	Purine metabolism	101770111	Si026339m	1.69996	yes	#N/A	#N/A	apyrase (APY1)	3.6.3.50	ATP + H2O = ADP + Orthophosphate
R00086	Purine metabolism	101770834	Si005768m	-0.291871	no	#N/A	#N/A	apyrase (APY1)	3.6.3.50	ATP + H2O = ADP + Orthophosphate
R00086	Purine metabolism	101772875	Si013536m	#N/A	#N/A	#N/A	#N/A	apyrase (APY1)	3.6.3.50	ATP + H2O = ADP + Orthophosphate
R00086	Purine metabolism	101775667	Si035449m	-1.21574	yes	#N/A	#N/A	apyrase (APY1)	3.6.3.50	ATP + H2O = ADP + Orthophosphate
R00086	Purine metabolism	101776017	Si009256m	1.61866	yes	#N/A	#N/A	apyrase (APY1)	3.6.3.50	ATP + H2O = ADP + Orthophosphate
R00086	Purine metabolism	101776417	Si009257m	2.01672	yes	#N/A	#N/A	apyrase (APY1)	3.6.3.50	ATP + H2O = ADP + Orthophosphate
R00086	Purine metabolism	101778281	Si016225m	0.488296	yes	#N/A	#N/A	apyrase (APY1)	3.6.3.50	ATP + H2O = ADP + Orthophosphate
R00086	Purine metabolism	101782829	Si037300m	-0.18469	no	#N/A	#N/A	apyrase (APY1)	3.6.3.50	ATP + H2O = ADP + Orthophosphate
R00086	Purine metabolism	101786001	Si010055m	-2.98258	yes	-1.8481	yes	apyrase (APY1)	3.6.3.50	ATP + H2O = ADP + Orthophosphate
R00086	Purine metabolism	101752470	Si016209m	1.22867	yes	#N/A	#N/A	apyrase (APY1)	3.6.3.51	ATP + H2O = ADP + Orthophosphate
R00086	Purine metabolism	101753114	Si034145m	0.538365	yes	#N/A	#N/A	apyrase (APY1)	3.6.3.51	ATP + H2O = ADP + Orthophosphate
R00086	Purine metabolism	101757382	Si029734m	-0.329372	yes	#N/A	#N/A	apyrase (APY1)	3.6.3.51	ATP + H2O = ADP + Orthophosphate
R00086	Purine metabolism	101764324	Si035314m	-0.0372218	no	#N/A	#N/A	apyrase (APY1)	3.6.3.51	ATP + H2O = ADP + Orthophosphate
R00086	Purine metabolism	101766006	Si013198m	-0.209837	no	#N/A	#N/A	apyrase (APY1)	3.6.3.51	ATP + H2O = ADP + Orthophosphate
R00086	Purine metabolism	101769705	Si026337m	1.49175	yes	#N/A	#N/A	apyrase (APY1)	3.6.3.51	ATP + H2O = ADP + Orthophosphate
R00086	Purine metabolism	101770111	Si026339m	1.69996	yes	#N/A	#N/A	apyrase (APY1)	3.6.3.51	ATP + H2O = ADP + Orthophosphate
R00086	Purine metabolism	101770834	Si005768m	-0.291871	no	#N/A	#N/A	apyrase (APY1)	3.6.3.51	ATP + H2O = ADP + Orthophosphate
R00086	Purine metabolism	101772875	Si013536m	#N/A	#N/A	#N/A	#N/A	apyrase (APY1)	3.6.3.51	ATP + H2O = ADP + Orthophosphate
R00086	Purine metabolism	101775667	Si035449m	-1.21574	yes	#N/A	#N/A	apyrase (APY1)	3.6.3.51	ATP + H2O = ADP + Orthophosphate
R00086	Purine metabolism	101776017	Si009256m	1.61866	yes	#N/A	#N/A	apyrase (APY1)	3.6.3.51	ATP + H2O = ADP + Orthophosphate
R00086	Purine metabolism	101776417	Si009257m	2.01672	yes	#N/A	#N/A	apyrase (APY1)	3.6.3.51	ATP + H2O = ADP + Orthophosphate
R00086	Purine metabolism	101778281	Si016225m	0.488296	yes	#N/A	#N/A	apyrase (APY1)	3.6.3.51	ATP + H2O = ADP + Orthophosphate
R00086	Purine metabolism	101782829	Si037300m	-0.18469	no	#N/A	#N/A	apyrase (APY1)	3.6.3.51	ATP + H2O = ADP + Orthophosphate
R00086	Purine metabolism	101786001	Si010055m	-2.98258	yes	-1.8481	yes	apyrase (APY1)	3.6.3.51	ATP + H2O = ADP + Orthophosphate
R00086	Purine metabolism	101752470	Si016209m	1.22867	yes	#N/A	#N/A	apyrase (APY1)	3.6.3.52	ATP + H2O = ADP + Orthophosphate
R00086	Purine metabolism	101753114	Si034145m	0.538365	yes	#N/A	#N/A	apyrase (APY1)	3.6.3.52	ATP + H2O = ADP + Orthophosphate
R00086	Purine metabolism	101757382	Si029734m	-0.329372	yes	#N/A	#N/A	apyrase (APY1)	3.6.3.52	ATP + H2O = ADP + Orthophosphate
R00086	Purine metabolism	101764324	Si035314m	-0.0372218	no	#N/A	#N/A	apyrase (APY1)	3.6.3.52	ATP + H2O = ADP + Orthophosphate
R00086	Purine metabolism	101766006	Si013198m	-0.209837	no	#N/A	#N/A	apyrase (APY1)	3.6.3.52	ATP + H2O = ADP + Orthophosphate
R00086	Purine metabolism	101769705	Si026337m	1.49175	yes	#N/A	#N/A	apyrase (APY1)	3.6.3.52	ATP + H2O = ADP + Orthophosphate
R00086	Purine metabolism	101770111	Si026339m	1.69996	yes	#N/A	#N/A	apyrase (APY1)	3.6.3.52	ATP + H2O = ADP + Orthophosphate
R00086	Purine metabolism	101770834	Si005768m	-0.291871	no	#N/A	#N/A	apyrase (APY1)	3.6.3.52	ATP + H2O = ADP + Orthophosphate
R00086	Purine metabolism	101772875	Si013536m	#N/A	#N/A	#N/A	#N/A	apyrase (APY1)	3.6.3.52	ATP + H2O = ADP + Orthophosphate
R00086	Purine metabolism	101775667	Si035449m	-1.21574	yes	#N/A	#N/A	apyrase (APY1)	3.6.3.52	ATP + H2O = ADP + Orthophosphate
R00086	Purine metabolism	101776017	Si009256m	1.61866	yes	#N/A	#N/A	apyrase (APY1)	3.6.3.52	ATP + H2O = ADP + Orthophosphate
R00086	Purine metabolism	101776417	Si009257m	2.01672	yes	#N/A	#N/A	apyrase (APY1)	3.6.3.52	ATP + H2O = ADP + Orthophosphate
R00086	Purine metabolism	101778281	Si016225m	0.488296	yes	#N/A	#N/A	apyrase (APY1)	3.6.3.52	ATP + H2O = ADP + Orthophosphate
R00086	Purine metabolism	101782829	Si037300m	-0.18469	no	#N/A	#N/A	apyrase (APY1)	3.6.3.52	ATP + H2O = ADP + Orthophosphate
R00086	Purine metabolism	101786001	Si010055m	-2.98258	yes	-1.8481	yes	apyrase (APY1)	3.6.3.52	ATP + H2O = ADP + Orthophosphate
R00086	Purine metabolism	101752470	Si016209m	1.22867	yes	#N/A	#N/A	apyrase (APY1)	3.6.3.53	ATP + H2O = ADP + Orthophosphate
R00086	Purine metabolism	101753114	Si034145m	0.538365	yes	#N/A	#N/A	apyrase (APY1)	3.6.3.53	ATP + H2O = ADP + Orthophosphate
R00086	Purine metabolism	101757382	Si029734m	-0.329372	yes	#N/A	#N/A	apyrase (APY1)	3.6.3.53	ATP + H2O = ADP + Orthophosphate
R00086	Purine metabolism	101764324	Si035314m	-0.0372218	no	#N/A	#N/A	apyrase (APY1)	3.6.3.53	ATP + H2O = ADP + Orthophosphate
R00086	Purine metabolism	101766006	Si013198m	-0.209837	no	#N/A	#N/A	apyrase (APY1)	3.6.3.53	ATP + H2O = ADP + Orthophosphate
R00086	Purine metabolism	101769705	Si026337m	1.49175	yes	#N/A	#N/A	apyrase (APY1)	3.6.3.53	ATP + H2O = ADP + Orthophosphate
R00086	Purine metabolism	101770111	Si026339m	1.69996	yes	#N/A	#N/A	apyrase (APY1)	3.6.3.53	ATP + H2O = ADP + Orthophosphate
R00086	Purine metabolism	101770834	Si005768m	-0.291871	no	#N/A	#N/A	apyrase (APY1)	3.6.3.53	ATP + H2O = ADP + Orthophosphate
R00086	Purine metabolism	101772875	Si013536m	#N/A	#N/A	#N/A	#N/A	apyrase (APY1)	3.6.3.53	ATP + H2O = ADP + Orthophosphate
R00086	Purine metabolism	101775667	Si035449m	-1.21574	yes	#N/A	#N/A	apyrase (APY1)	3.6.3.53	ATP + H2O = ADP + Orthophosphate
R00086	Purine metabolism	101776017	Si009256m	1.61866	yes	#N/A	#N/A	apyrase (APY1)	3.6.3.53	ATP + H2O = ADP + Orthophosphate
R00086	Purine metabolism	101776417	Si009257m	2.01672	yes	#N/A	#N/A	apyrase (APY1)	3.6.3.53	ATP + H2O = ADP + Orthophosphate
R00086	Purine metabolism	101778281	Si016225m	0.488296	yes	#N/A	#N/A	apyrase (APY1)	3.6.3.53	ATP + H2O = ADP + Orthophosphate
R00086	Purine metabolism	101782829	Si037300m	-0.18469	no	#N/A	#N/A	apyrase (APY1)	3.6.3.53	ATP + H2O = ADP + Orthophosphate
R00086	Purine metabolism	101786001	Si010055m	-2.98258	yes	-1.8481	yes	apyrase (APY1)	3.6.3.53	ATP + H2O = ADP + Orthophosphate
R00086	Purine metabolism	101752470	Si016209m	1.22867	yes	#N/A	#N/A	apyrase (APY1)	3.6.4.1	ATP + H2O = ADP + Orthophosphate
R00086	Purine metabolism	101753114	Si034145m	0.538365	yes	#N/A	#N/A	apyrase (APY1)	3.6.4.1	ATP + H2O = ADP + Orthophosphate
R00086	Purine metabolism	101757382	Si029734m	-0.329372	yes	#N/A	#N/A	apyrase (APY1)	3.6.4.1	ATP + H2O = ADP + Orthophosphate
R00086	Purine metabolism	101764324	Si035314m	-0.0372218	no	#N/A	#N/A	apyrase (APY1)	3.6.4.1	ATP + H2O = ADP + Orthophosphate
R00086	Purine metabolism	101766006	Si013198m	-0.209837	no	#N/A	#N/A	apyrase (APY1)	3.6.4.1	ATP + H2O = ADP + Orthophosphate
R00086	Purine metabolism	101769705	Si026337m	1.49175	yes	#N/A	#N/A	apyrase (APY1)	3.6.4.1	ATP + H2O = ADP + Orthophosphate
R00086	Purine metabolism	101770111	Si026339m	1.69996	yes	#N/A	#N/A	apyrase (APY1)	3.6.4.1	ATP + H2O = ADP + Orthophosphate
R00086	Purine metabolism	101770834	Si005768m	-0.291871	no	#N/A	#N/A	apyrase (APY1)	3.6.4.1	ATP + H2O = ADP + Orthophosphate
R00086	Purine metabolism	101772875	Si013536m	#N/A	#N/A	#N/A	#N/A	apyrase (APY1)	3.6.4.1	ATP + H2O = ADP + Orthophosphate
R00086	Purine metabolism	101775667	Si035449m	-1.21574	yes	#N/A	#N/A	apyrase (APY1)	3.6.4.1	ATP + H2O = ADP + Orthophosphate
R00086	Purine metabolism	101776017	Si009256m	1.61866	yes	#N/A	#N/A	apyrase (APY1)	3.6.4.1	ATP + H2O = ADP + Orthophosphate
R00086	Purine metabolism	101776417	Si009257m	2.01672	yes	#N/A	#N/A	apyrase (APY1)	3.6.4.1	ATP + H2O = ADP + Orthophosphate
R00086	Purine metabolism	101778281	Si016225m	0.488296	yes	#N/A	#N/A	apyrase (APY1)	3.6.4.1	ATP + H2O = ADP + Orthophosphate
R00086	Purine metabolism	101782829	Si037300m	-0.18469	no	#N/A	#N/A	apyrase (APY1)	3.6.4.1	ATP + H2O = ADP + Orthophosphate
R00086	Purine metabolism	101786001	Si010055m	-2.98258	yes	-1.8481	yes	apyrase (APY1)	3.6.4.1	ATP + H2O = ADP + Orthophosphate
R00086	Purine metabolism	101752470	Si016209m	1.22867	yes	#N/A	#N/A	apyrase (APY1)	3.6.4.2	ATP + H2O = ADP + Orthophosphate
R00086	Purine metabolism	101753114	Si034145m	0.538365	yes	#N/A	#N/A	apyrase (APY1)	3.6.4.2	ATP + H2O = ADP + Orthophosphate
R00086	Purine metabolism	101757382	Si029734m	-0.329372	yes	#N/A	#N/A	apyrase (APY1)	3.6.4.2	ATP + H2O = ADP + Orthophosphate
R00086	Purine metabolism	101764324	Si035314m	-0.0372218	no	#N/A	#N/A	apyrase (APY1)	3.6.4.2	ATP + H2O = ADP + Orthophosphate
R00086	Purine metabolism	101766006	Si013198m	-0.209837	no	#N/A	#N/A	apyrase (APY1)	3.6.4.2	ATP + H2O = ADP + Orthophosphate
R00086	Purine metabolism	101769705	Si026337m	1.49175	yes	#N/A	#N/A	apyrase (APY1)	3.6.4.2	ATP + H2O = ADP + Orthophosphate
R00086	Purine metabolism	101770111	Si026339m	1.69996	yes	#N/A	#N/A	apyrase (APY1)	3.6.4.2	ATP + H2O = ADP + Orthophosphate
R00086	Purine metabolism	101770834	Si005768m	-0.291871	no	#N/A	#N/A	apyrase (APY1)	3.6.4.2	ATP + H2O = ADP + Orthophosphate
R00086	Purine metabolism	101772875	Si013536m	#N/A	#N/A	#N/A	#N/A	apyrase (APY1)	3.6.4.2	ATP + H2O = ADP + Orthophosphate
R00086	Purine metabolism	101775667	Si035449m	-1.21574	yes	#N/A	#N/A	apyrase (APY1)	3.6.4.2	ATP + H2O = ADP + Orthophosphate
R00086	Purine metabolism	101776017	Si009256m	1.61866	yes	#N/A	#N/A	apyrase (APY1)	3.6.4.2	ATP + H2O = ADP + Orthophosphate
R00086	Purine metabolism	101776417	Si009257m	2.01672	yes	#N/A	#N/A	apyrase (APY1)	3.6.4.2	ATP + H2O = ADP + Orthophosphate
R00086	Purine metabolism	101778281	Si016225m	0.488296	yes	#N/A	#N/A	apyrase (APY1)	3.6.4.2	ATP + H2O = ADP + Orthophosphate
R00086	Purine metabolism	101782829	Si037300m	-0.18469	no	#N/A	#N/A	apyrase (APY1)	3.6.4.2	ATP + H2O = ADP + Orthophosphate
R00086	Purine metabolism	101786001	Si010055m	-2.98258	yes	-1.8481	yes	apyrase (APY1)	3.6.4.2	ATP + H2O = ADP + Orthophosphate
R00086	Purine metabolism	101752470	Si016209m	1.22867	yes	#N/A	#N/A	apyrase (APY1)	3.6.4.3	ATP + H2O = ADP + Orthophosphate
R00086	Purine metabolism	101753114	Si034145m	0.538365	yes	#N/A	#N/A	apyrase (APY1)	3.6.4.3	ATP + H2O = ADP + Orthophosphate
R00086	Purine metabolism	101757382	Si029734m	-0.329372	yes	#N/A	#N/A	apyrase (APY1)	3.6.4.3	ATP + H2O = ADP + Orthophosphate
R00086	Purine metabolism	101764324	Si035314m	-0.0372218	no	#N/A	#N/A	apyrase (APY1)	3.6.4.3	ATP + H2O = ADP + Orthophosphate
R00086	Purine metabolism	101766006	Si013198m	-0.209837	no	#N/A	#N/A	apyrase (APY1)	3.6.4.3	ATP + H2O = ADP + Orthophosphate
R00086	Purine metabolism	101769705	Si026337m	1.49175	yes	#N/A	#N/A	apyrase (APY1)	3.6.4.3	ATP + H2O = ADP + Orthophosphate
R00086	Purine metabolism	101770111	Si026339m	1.69996	yes	#N/A	#N/A	apyrase (APY1)	3.6.4.3	ATP + H2O = ADP + Orthophosphate
R00086	Purine metabolism	101770834	Si005768m	-0.291871	no	#N/A	#N/A	apyrase (APY1)	3.6.4.3	ATP + H2O = ADP + Orthophosphate
R00086	Purine metabolism	101772875	Si013536m	#N/A	#N/A	#N/A	#N/A	apyrase (APY1)	3.6.4.3	ATP + H2O = ADP + Orthophosphate
R00086	Purine metabolism	101775667	Si035449m	-1.21574	yes	#N/A	#N/A	apyrase (APY1)	3.6.4.3	ATP + H2O = ADP + Orthophosphate
R00086	Purine metabolism	101776017	Si009256m	1.61866	yes	#N/A	#N/A	apyrase (APY1)	3.6.4.3	ATP + H2O = ADP + Orthophosphate
R00086	Purine metabolism	101776417	Si009257m	2.01672	yes	#N/A	#N/A	apyrase (APY1)	3.6.4.3	ATP + H2O = ADP + Orthophosphate
R00086	Purine metabolism	101778281	Si016225m	0.488296	yes	#N/A	#N/A	apyrase (APY1)	3.6.4.3	ATP + H2O = ADP + Orthophosphate
R00086	Purine metabolism	101782829	Si037300m	-0.18469	no	#N/A	#N/A	apyrase (APY1)	3.6.4.3	ATP + H2O = ADP + Orthophosphate
R00086	Purine metabolism	101786001	Si010055m	-2.98258	yes	-1.8481	yes	apyrase (APY1)	3.6.4.3	ATP + H2O = ADP + Orthophosphate
R00086	Purine metabolism	101752470	Si016209m	1.22867	yes	#N/A	#N/A	apyrase (APY1)	3.6.4.4	ATP + H2O = ADP + Orthophosphate
R00086	Purine metabolism	101753114	Si034145m	0.538365	yes	#N/A	#N/A	apyrase (APY1)	3.6.4.4	ATP + H2O = ADP + Orthophosphate
R00086	Purine metabolism	101757382	Si029734m	-0.329372	yes	#N/A	#N/A	apyrase (APY1)	3.6.4.4	ATP + H2O = ADP + Orthophosphate
R00086	Purine metabolism	101764324	Si035314m	-0.0372218	no	#N/A	#N/A	apyrase (APY1)	3.6.4.4	ATP + H2O = ADP + Orthophosphate
R00086	Purine metabolism	101766006	Si013198m	-0.209837	no	#N/A	#N/A	apyrase (APY1)	3.6.4.4	ATP + H2O = ADP + Orthophosphate
R00086	Purine metabolism	101769705	Si026337m	1.49175	yes	#N/A	#N/A	apyrase (APY1)	3.6.4.4	ATP + H2O = ADP + Orthophosphate
R00086	Purine metabolism	101770111	Si026339m	1.69996	yes	#N/A	#N/A	apyrase (APY1)	3.6.4.4	ATP + H2O = ADP + Orthophosphate
R00086	Purine metabolism	101770834	Si005768m	-0.291871	no	#N/A	#N/A	apyrase (APY1)	3.6.4.4	ATP + H2O = ADP + Orthophosphate
R00086	Purine metabolism	101772875	Si013536m	#N/A	#N/A	#N/A	#N/A	apyrase (APY1)	3.6.4.4	ATP + H2O = ADP + Orthophosphate
R00086	Purine metabolism	101775667	Si035449m	-1.21574	yes	#N/A	#N/A	apyrase (APY1)	3.6.4.4	ATP + H2O = ADP + Orthophosphate
R00086	Purine metabolism	101776017	Si009256m	1.61866	yes	#N/A	#N/A	apyrase (APY1)	3.6.4.4	ATP + H2O = ADP + Orthophosphate
R00086	Purine metabolism	101776417	Si009257m	2.01672	yes	#N/A	#N/A	apyrase (APY1)	3.6.4.4	ATP + H2O = ADP + Orthophosphate
R00086	Purine metabolism	101778281	Si016225m	0.488296	yes	#N/A	#N/A	apyrase (APY1)	3.6.4.4	ATP + H2O = ADP + Orthophosphate
R00086	Purine metabolism	101782829	Si037300m	-0.18469	no	#N/A	#N/A	apyrase (APY1)	3.6.4.4	ATP + H2O = ADP + Orthophosphate
R00086	Purine metabolism	101786001	Si010055m	-2.98258	yes	-1.8481	yes	apyrase (APY1)	3.6.4.4	ATP + H2O = ADP + Orthophosphate
R00086	Purine metabolism	101752470	Si016209m	1.22867	yes	#N/A	#N/A	apyrase (APY1)	3.6.4.5	ATP + H2O = ADP + Orthophosphate
R00086	Purine metabolism	101753114	Si034145m	0.538365	yes	#N/A	#N/A	apyrase (APY1)	3.6.4.5	ATP + H2O = ADP + Orthophosphate
R00086	Purine metabolism	101757382	Si029734m	-0.329372	yes	#N/A	#N/A	apyrase (APY1)	3.6.4.5	ATP + H2O = ADP + Orthophosphate
R00086	Purine metabolism	101764324	Si035314m	-0.0372218	no	#N/A	#N/A	apyrase (APY1)	3.6.4.5	ATP + H2O = ADP + Orthophosphate
R00086	Purine metabolism	101766006	Si013198m	-0.209837	no	#N/A	#N/A	apyrase (APY1)	3.6.4.5	ATP + H2O = ADP + Orthophosphate
R00086	Purine metabolism	101769705	Si026337m	1.49175	yes	#N/A	#N/A	apyrase (APY1)	3.6.4.5	ATP + H2O = ADP + Orthophosphate
R00086	Purine metabolism	101770111	Si026339m	1.69996	yes	#N/A	#N/A	apyrase (APY1)	3.6.4.5	ATP + H2O = ADP + Orthophosphate
R00086	Purine metabolism	101770834	Si005768m	-0.291871	no	#N/A	#N/A	apyrase (APY1)	3.6.4.5	ATP + H2O = ADP + Orthophosphate
R00086	Purine metabolism	101772875	Si013536m	#N/A	#N/A	#N/A	#N/A	apyrase (APY1)	3.6.4.5	ATP + H2O = ADP + Orthophosphate
R00086	Purine metabolism	101775667	Si035449m	-1.21574	yes	#N/A	#N/A	apyrase (APY1)	3.6.4.5	ATP + H2O = ADP + Orthophosphate
R00086	Purine metabolism	101776017	Si009256m	1.61866	yes	#N/A	#N/A	apyrase (APY1)	3.6.4.5	ATP + H2O = ADP + Orthophosphate
R00086	Purine metabolism	101776417	Si009257m	2.01672	yes	#N/A	#N/A	apyrase (APY1)	3.6.4.5	ATP + H2O = ADP + Orthophosphate
R00086	Purine metabolism	101778281	Si016225m	0.488296	yes	#N/A	#N/A	apyrase (APY1)	3.6.4.5	ATP + H2O = ADP + Orthophosphate
R00086	Purine metabolism	101782829	Si037300m	-0.18469	no	#N/A	#N/A	apyrase (APY1)	3.6.4.5	ATP + H2O = ADP + Orthophosphate
R00086	Purine metabolism	101786001	Si010055m	-2.98258	yes	-1.8481	yes	apyrase (APY1)	3.6.4.5	ATP + H2O = ADP + Orthophosphate
R00086	Purine metabolism	101752470	Si016209m	1.22867	yes	#N/A	#N/A	apyrase (APY1)	3.6.4.6	ATP + H2O = ADP + Orthophosphate
R00086	Purine metabolism	101753114	Si034145m	0.538365	yes	#N/A	#N/A	apyrase (APY1)	3.6.4.6	ATP + H2O = ADP + Orthophosphate
R00086	Purine metabolism	101757382	Si029734m	-0.329372	yes	#N/A	#N/A	apyrase (APY1)	3.6.4.6	ATP + H2O = ADP + Orthophosphate
R00086	Purine metabolism	101764324	Si035314m	-0.0372218	no	#N/A	#N/A	apyrase (APY1)	3.6.4.6	ATP + H2O = ADP + Orthophosphate
R00086	Purine metabolism	101766006	Si013198m	-0.209837	no	#N/A	#N/A	apyrase (APY1)	3.6.4.6	ATP + H2O = ADP + Orthophosphate
R00086	Purine metabolism	101769705	Si026337m	1.49175	yes	#N/A	#N/A	apyrase (APY1)	3.6.4.6	ATP + H2O = ADP + Orthophosphate
R00086	Purine metabolism	101770111	Si026339m	1.69996	yes	#N/A	#N/A	apyrase (APY1)	3.6.4.6	ATP + H2O = ADP + Orthophosphate
R00086	Purine metabolism	101770834	Si005768m	-0.291871	no	#N/A	#N/A	apyrase (APY1)	3.6.4.6	ATP + H2O = ADP + Orthophosphate
R00086	Purine metabolism	101772875	Si013536m	#N/A	#N/A	#N/A	#N/A	apyrase (APY1)	3.6.4.6	ATP + H2O = ADP + Orthophosphate
R00086	Purine metabolism	101775667	Si035449m	-1.21574	yes	#N/A	#N/A	apyrase (APY1)	3.6.4.6	ATP + H2O = ADP + Orthophosphate
R00086	Purine metabolism	101776017	Si009256m	1.61866	yes	#N/A	#N/A	apyrase (APY1)	3.6.4.6	ATP + H2O = ADP + Orthophosphate
R00086	Purine metabolism	101776417	Si009257m	2.01672	yes	#N/A	#N/A	apyrase (APY1)	3.6.4.6	ATP + H2O = ADP + Orthophosphate
R00086	Purine metabolism	101778281	Si016225m	0.488296	yes	#N/A	#N/A	apyrase (APY1)	3.6.4.6	ATP + H2O = ADP + Orthophosphate
R00086	Purine metabolism	101782829	Si037300m	-0.18469	no	#N/A	#N/A	apyrase (APY1)	3.6.4.6	ATP + H2O = ADP + Orthophosphate
R00086	Purine metabolism	101786001	Si010055m	-2.98258	yes	-1.8481	yes	apyrase (APY1)	3.6.4.6	ATP + H2O = ADP + Orthophosphate
R00086	Purine metabolism	101752470	Si016209m	1.22867	yes	#N/A	#N/A	apyrase (APY1)	3.6.4.7	ATP + H2O = ADP + Orthophosphate
R00086	Purine metabolism	101753114	Si034145m	0.538365	yes	#N/A	#N/A	apyrase (APY1)	3.6.4.7	ATP + H2O = ADP + Orthophosphate
R00086	Purine metabolism	101757382	Si029734m	-0.329372	yes	#N/A	#N/A	apyrase (APY1)	3.6.4.7	ATP + H2O = ADP + Orthophosphate
R00086	Purine metabolism	101764324	Si035314m	-0.0372218	no	#N/A	#N/A	apyrase (APY1)	3.6.4.7	ATP + H2O = ADP + Orthophosphate
R00086	Purine metabolism	101766006	Si013198m	-0.209837	no	#N/A	#N/A	apyrase (APY1)	3.6.4.7	ATP + H2O = ADP + Orthophosphate
R00086	Purine metabolism	101769705	Si026337m	1.49175	yes	#N/A	#N/A	apyrase (APY1)	3.6.4.7	ATP + H2O = ADP + Orthophosphate
R00086	Purine metabolism	101770111	Si026339m	1.69996	yes	#N/A	#N/A	apyrase (APY1)	3.6.4.7	ATP + H2O = ADP + Orthophosphate
R00086	Purine metabolism	101770834	Si005768m	-0.291871	no	#N/A	#N/A	apyrase (APY1)	3.6.4.7	ATP + H2O = ADP + Orthophosphate
R00086	Purine metabolism	101772875	Si013536m	#N/A	#N/A	#N/A	#N/A	apyrase (APY1)	3.6.4.7	ATP + H2O = ADP + Orthophosphate
R00086	Purine metabolism	101775667	Si035449m	-1.21574	yes	#N/A	#N/A	apyrase (APY1)	3.6.4.7	ATP + H2O = ADP + Orthophosphate
R00086	Purine metabolism	101776017	Si009256m	1.61866	yes	#N/A	#N/A	apyrase (APY1)	3.6.4.7	ATP + H2O = ADP + Orthophosphate
R00086	Purine metabolism	101776417	Si009257m	2.01672	yes	#N/A	#N/A	apyrase (APY1)	3.6.4.7	ATP + H2O = ADP + Orthophosphate
R00086	Purine metabolism	101778281	Si016225m	0.488296	yes	#N/A	#N/A	apyrase (APY1)	3.6.4.7	ATP + H2O = ADP + Orthophosphate
R00086	Purine metabolism	101782829	Si037300m	-0.18469	no	#N/A	#N/A	apyrase (APY1)	3.6.4.7	ATP + H2O = ADP + Orthophosphate
R00086	Purine metabolism	101786001	Si010055m	-2.98258	yes	-1.8481	yes	apyrase (APY1)	3.6.4.7	ATP + H2O = ADP + Orthophosphate
R00086	Purine metabolism	101752470	Si016209m	1.22867	yes	#N/A	#N/A	apyrase (APY1)	3.6.4.8	ATP + H2O = ADP + Orthophosphate
R00086	Purine metabolism	101753114	Si034145m	0.538365	yes	#N/A	#N/A	apyrase (APY1)	3.6.4.8	ATP + H2O = ADP + Orthophosphate
R00086	Purine metabolism	101757382	Si029734m	-0.329372	yes	#N/A	#N/A	apyrase (APY1)	3.6.4.8	ATP + H2O = ADP + Orthophosphate
R00086	Purine metabolism	101764324	Si035314m	-0.0372218	no	#N/A	#N/A	apyrase (APY1)	3.6.4.8	ATP + H2O = ADP + Orthophosphate
R00086	Purine metabolism	101766006	Si013198m	-0.209837	no	#N/A	#N/A	apyrase (APY1)	3.6.4.8	ATP + H2O = ADP + Orthophosphate
R00086	Purine metabolism	101769705	Si026337m	1.49175	yes	#N/A	#N/A	apyrase (APY1)	3.6.4.8	ATP + H2O = ADP + Orthophosphate
R00086	Purine metabolism	101770111	Si026339m	1.69996	yes	#N/A	#N/A	apyrase (APY1)	3.6.4.8	ATP + H2O = ADP + Orthophosphate
R00086	Purine metabolism	101770834	Si005768m	-0.291871	no	#N/A	#N/A	apyrase (APY1)	3.6.4.8	ATP + H2O = ADP + Orthophosphate
R00086	Purine metabolism	101772875	Si013536m	#N/A	#N/A	#N/A	#N/A	apyrase (APY1)	3.6.4.8	ATP + H2O = ADP + Orthophosphate
R00086	Purine metabolism	101775667	Si035449m	-1.21574	yes	#N/A	#N/A	apyrase (APY1)	3.6.4.8	ATP + H2O = ADP + Orthophosphate
R00086	Purine metabolism	101776017	Si009256m	1.61866	yes	#N/A	#N/A	apyrase (APY1)	3.6.4.8	ATP + H2O = ADP + Orthophosphate
R00086	Purine metabolism	101776417	Si009257m	2.01672	yes	#N/A	#N/A	apyrase (APY1)	3.6.4.8	ATP + H2O = ADP + Orthophosphate
R00086	Purine metabolism	101778281	Si016225m	0.488296	yes	#N/A	#N/A	apyrase (APY1)	3.6.4.8	ATP + H2O = ADP + Orthophosphate
R00086	Purine metabolism	101782829	Si037300m	-0.18469	no	#N/A	#N/A	apyrase (APY1)	3.6.4.8	ATP + H2O = ADP + Orthophosphate
R00086	Purine metabolism	101786001	Si010055m	-2.98258	yes	-1.8481	yes	apyrase (APY1)	3.6.4.8	ATP + H2O = ADP + Orthophosphate
R00086	Purine metabolism	101752470	Si016209m	1.22867	yes	#N/A	#N/A	apyrase (APY1)	3.6.4.9	ATP + H2O = ADP + Orthophosphate
R00086	Purine metabolism	101753114	Si034145m	0.538365	yes	#N/A	#N/A	apyrase (APY1)	3.6.4.9	ATP + H2O = ADP + Orthophosphate
R00086	Purine metabolism	101757382	Si029734m	-0.329372	yes	#N/A	#N/A	apyrase (APY1)	3.6.4.9	ATP + H2O = ADP + Orthophosphate
R00086	Purine metabolism	101764324	Si035314m	-0.0372218	no	#N/A	#N/A	apyrase (APY1)	3.6.4.9	ATP + H2O = ADP + Orthophosphate
R00086	Purine metabolism	101766006	Si013198m	-0.209837	no	#N/A	#N/A	apyrase (APY1)	3.6.4.9	ATP + H2O = ADP + Orthophosphate
R00086	Purine metabolism	101769705	Si026337m	1.49175	yes	#N/A	#N/A	apyrase (APY1)	3.6.4.9	ATP + H2O = ADP + Orthophosphate
R00086	Purine metabolism	101770111	Si026339m	1.69996	yes	#N/A	#N/A	apyrase (APY1)	3.6.4.9	ATP + H2O = ADP + Orthophosphate
R00086	Purine metabolism	101770834	Si005768m	-0.291871	no	#N/A	#N/A	apyrase (APY1)	3.6.4.9	ATP + H2O = ADP + Orthophosphate
R00086	Purine metabolism	101772875	Si013536m	#N/A	#N/A	#N/A	#N/A	apyrase (APY1)	3.6.4.9	ATP + H2O = ADP + Orthophosphate
R00086	Purine metabolism	101775667	Si035449m	-1.21574	yes	#N/A	#N/A	apyrase (APY1)	3.6.4.9	ATP + H2O = ADP + Orthophosphate
R00086	Purine metabolism	101776017	Si009256m	1.61866	yes	#N/A	#N/A	apyrase (APY1)	3.6.4.9	ATP + H2O = ADP + Orthophosphate
R00086	Purine metabolism	101776417	Si009257m	2.01672	yes	#N/A	#N/A	apyrase (APY1)	3.6.4.9	ATP + H2O = ADP + Orthophosphate
R00086	Purine metabolism	101778281	Si016225m	0.488296	yes	#N/A	#N/A	apyrase (APY1)	3.6.4.9	ATP + H2O = ADP + Orthophosphate
R00086	Purine metabolism	101782829	Si037300m	-0.18469	no	#N/A	#N/A	apyrase (APY1)	3.6.4.9	ATP + H2O = ADP + Orthophosphate
R00086	Purine metabolism	101786001	Si010055m	-2.98258	yes	-1.8481	yes	apyrase (APY1)	3.6.4.9	ATP + H2O = ADP + Orthophosphate
R00086	Purine metabolism	101752470	Si016209m	1.22867	yes	#N/A	#N/A	apyrase (APY1)	3.6.4.10	ATP + H2O = ADP + Orthophosphate
R00086	Purine metabolism	101753114	Si034145m	0.538365	yes	#N/A	#N/A	apyrase (APY1)	3.6.4.10	ATP + H2O = ADP + Orthophosphate
R00086	Purine metabolism	101757382	Si029734m	-0.329372	yes	#N/A	#N/A	apyrase (APY1)	3.6.4.10	ATP + H2O = ADP + Orthophosphate
R00086	Purine metabolism	101764324	Si035314m	-0.0372218	no	#N/A	#N/A	apyrase (APY1)	3.6.4.10	ATP + H2O = ADP + Orthophosphate
R00086	Purine metabolism	101766006	Si013198m	-0.209837	no	#N/A	#N/A	apyrase (APY1)	3.6.4.10	ATP + H2O = ADP + Orthophosphate
R00086	Purine metabolism	101769705	Si026337m	1.49175	yes	#N/A	#N/A	apyrase (APY1)	3.6.4.10	ATP + H2O = ADP + Orthophosphate
R00086	Purine metabolism	101770111	Si026339m	1.69996	yes	#N/A	#N/A	apyrase (APY1)	3.6.4.10	ATP + H2O = ADP + Orthophosphate
R00086	Purine metabolism	101770834	Si005768m	-0.291871	no	#N/A	#N/A	apyrase (APY1)	3.6.4.10	ATP + H2O = ADP + Orthophosphate
R00086	Purine metabolism	101772875	Si013536m	#N/A	#N/A	#N/A	#N/A	apyrase (APY1)	3.6.4.10	ATP + H2O = ADP + Orthophosphate
R00086	Purine metabolism	101775667	Si035449m	-1.21574	yes	#N/A	#N/A	apyrase (APY1)	3.6.4.10	ATP + H2O = ADP + Orthophosphate
R00086	Purine metabolism	101776017	Si009256m	1.61866	yes	#N/A	#N/A	apyrase (APY1)	3.6.4.10	ATP + H2O = ADP + Orthophosphate
R00086	Purine metabolism	101776417	Si009257m	2.01672	yes	#N/A	#N/A	apyrase (APY1)	3.6.4.10	ATP + H2O = ADP + Orthophosphate
R00086	Purine metabolism	101778281	Si016225m	0.488296	yes	#N/A	#N/A	apyrase (APY1)	3.6.4.10	ATP + H2O = ADP + Orthophosphate
R00086	Purine metabolism	101782829	Si037300m	-0.18469	no	#N/A	#N/A	apyrase (APY1)	3.6.4.10	ATP + H2O = ADP + Orthophosphate
R00086	Purine metabolism	101786001	Si010055m	-2.98258	yes	-1.8481	yes	apyrase (APY1)	3.6.4.10	ATP + H2O = ADP + Orthophosphate
R00086	Purine metabolism	101752470	Si016209m	1.22867	yes	#N/A	#N/A	apyrase (APY1)	3.6.4.11	ATP + H2O = ADP + Orthophosphate
R00086	Purine metabolism	101753114	Si034145m	0.538365	yes	#N/A	#N/A	apyrase (APY1)	3.6.4.11	ATP + H2O = ADP + Orthophosphate
R00086	Purine metabolism	101757382	Si029734m	-0.329372	yes	#N/A	#N/A	apyrase (APY1)	3.6.4.11	ATP + H2O = ADP + Orthophosphate
R00086	Purine metabolism	101764324	Si035314m	-0.0372218	no	#N/A	#N/A	apyrase (APY1)	3.6.4.11	ATP + H2O = ADP + Orthophosphate
R00086	Purine metabolism	101766006	Si013198m	-0.209837	no	#N/A	#N/A	apyrase (APY1)	3.6.4.11	ATP + H2O = ADP + Orthophosphate
R00086	Purine metabolism	101769705	Si026337m	1.49175	yes	#N/A	#N/A	apyrase (APY1)	3.6.4.11	ATP + H2O = ADP + Orthophosphate
R00086	Purine metabolism	101770111	Si026339m	1.69996	yes	#N/A	#N/A	apyrase (APY1)	3.6.4.11	ATP + H2O = ADP + Orthophosphate
R00086	Purine metabolism	101770834	Si005768m	-0.291871	no	#N/A	#N/A	apyrase (APY1)	3.6.4.11	ATP + H2O = ADP + Orthophosphate
R00086	Purine metabolism	101772875	Si013536m	#N/A	#N/A	#N/A	#N/A	apyrase (APY1)	3.6.4.11	ATP + H2O = ADP + Orthophosphate
R00086	Purine metabolism	101775667	Si035449m	-1.21574	yes	#N/A	#N/A	apyrase (APY1)	3.6.4.11	ATP + H2O = ADP + Orthophosphate
R00086	Purine metabolism	101776017	Si009256m	1.61866	yes	#N/A	#N/A	apyrase (APY1)	3.6.4.11	ATP + H2O = ADP + Orthophosphate
R00086	Purine metabolism	101776417	Si009257m	2.01672	yes	#N/A	#N/A	apyrase (APY1)	3.6.4.11	ATP + H2O = ADP + Orthophosphate
R00086	Purine metabolism	101778281	Si016225m	0.488296	yes	#N/A	#N/A	apyrase (APY1)	3.6.4.11	ATP + H2O = ADP + Orthophosphate
R00086	Purine metabolism	101782829	Si037300m	-0.18469	no	#N/A	#N/A	apyrase (APY1)	3.6.4.11	ATP + H2O = ADP + Orthophosphate
R00086	Purine metabolism	101786001	Si010055m	-2.98258	yes	-1.8481	yes	apyrase (APY1)	3.6.4.11	ATP + H2O = ADP + Orthophosphate
R00086	Purine metabolism	101752470	Si016209m	1.22867	yes	#N/A	#N/A		3.6.1.15	ATP + H2O = ADP + Orthophosphate
R00086	Purine metabolism	101753114	Si034145m	0.538365	yes	#N/A	#N/A		3.6.1.15	ATP + H2O = ADP + Orthophosphate
R00086	Purine metabolism	101757382	Si029734m	-0.329372	yes	#N/A	#N/A		3.6.1.15	ATP + H2O = ADP + Orthophosphate
R00086	Purine metabolism	101764324	Si035314m	-0.0372218	no	#N/A	#N/A		3.6.1.15	ATP + H2O = ADP + Orthophosphate
R00086	Purine metabolism	101766006	Si013198m	-0.209837	no	#N/A	#N/A		3.6.1.15	ATP + H2O = ADP + Orthophosphate
R00086	Purine metabolism	101769705	Si026337m	1.49175	yes	#N/A	#N/A		3.6.1.15	ATP + H2O = ADP + Orthophosphate
R00086	Purine metabolism	101770111	Si026339m	1.69996	yes	#N/A	#N/A		3.6.1.15	ATP + H2O = ADP + Orthophosphate
R00086	Purine metabolism	101770834	Si005768m	-0.291871	no	#N/A	#N/A		3.6.1.15	ATP + H2O = ADP + Orthophosphate
R00086	Purine metabolism	101772875	Si013536m	#N/A	#N/A	#N/A	#N/A		3.6.1.15	ATP + H2O = ADP + Orthophosphate
R00086	Purine metabolism	101775667	Si035449m	-1.21574	yes	#N/A	#N/A		3.6.1.15	ATP + H2O = ADP + Orthophosphate
R00086	Purine metabolism	101776017	Si009256m	1.61866	yes	#N/A	#N/A		3.6.1.15	ATP + H2O = ADP + Orthophosphate
R00086	Purine metabolism	101776417	Si009257m	2.01672	yes	#N/A	#N/A		3.6.1.15	ATP + H2O = ADP + Orthophosphate
R00086	Purine metabolism	101778281	Si016225m	0.488296	yes	#N/A	#N/A		3.6.1.15	ATP + H2O = ADP + Orthophosphate
R00086	Purine metabolism	101782829	Si037300m	-0.18469	no	#N/A	#N/A		3.6.1.15	ATP + H2O = ADP + Orthophosphate
R00086	Purine metabolism	101786001	Si010055m	-2.98258	yes	-1.8481	yes		3.6.1.15	ATP + H2O = ADP + Orthophosphate
R00089	Purine metabolism		Si031095m	#N/A	#N/A	#N/A	#N/A			ATP = 3',5'-Cyclic AMP + Pyrophosphate
R00089	Purine metabolism	gene found in Arabidopsis	Si031095m	6.54672	yes	#N/A	#N/A	adenylate cyclase	4.6.1.1	ATP = 3',5'-Cyclic AMP + Pyrophosphate
R00586	Cysteine metabolism; Sulfur metabolism	101762447	#N/A	#N/A	#N/A	#N/A	#N/A	serine O-acetyltransferase, putative	2.3.1.30	L-Serine + Acetyl-CoA = O-Acetyl-L-serine + CoA
R00602	Methane metabolism	101753704	#N/A	#N/A	#N/A	#N/A	#N/A	peroxidase, putative	1.11.1.7	Methanol + H2O2 = Formaldehyde + 2 H2O
R00094	Glutamate metabolism	101759106	Si017015m	0.345733	yes	#N/A	#N/A	glutathione reductase, putative	1.8.1.7	NAD+ + 2 Glutathione = Oxidized glutathione + NADH + H+
R00094	Glutamate metabolism	101762040	Si034973m	0.567229	yes	#N/A	#N/A	glutathione reductase, putative	1.8.1.7	NAD+ + 2 Glutathione = Oxidized glutathione + NADH + H+
R00094	Glutamate metabolism	101783787	Si035890m	0.829393	yes	#N/A	#N/A	glutathione reductase, putative	1.8.1.7	NAD+ + 2 Glutathione = Oxidized glutathione + NADH + H+
R00095	Ascorbate and aldarate metabolism	101756689	Si029884m	#N/A	#N/A	2.20022	yes	monodehydroascorbate reductase, putative (mitochondrial)	1.6.5.4	NAD+ + 2 Ascorbate = NADH + 2 Monodehydroascorbate + H+
R00602	Methane metabolism	101764017	#N/A	#N/A	#N/A	#N/A	#N/A	peroxidase, putative	1.11.1.7	Methanol + H2O2 = Formaldehyde + 2 H2O
R00095	Ascorbate and aldarate metabolism	101773570	Si013773m	2.08739	yes	#N/A	#N/A	monodehydroascorbate reductase, putative (mitochondrial)	1.6.5.4	NAD+ + 2 Ascorbate = NADH + 2 Monodehydroascorbate + H+
R00095	Ascorbate and aldarate metabolism	101785289	Si013625m	#N/A	#N/A	#N/A	#N/A	monodehydroascorbate reductase, putative (mitochondrial)	1.6.5.4	NAD+ + 2 Ascorbate = NADH + 2 Monodehydroascorbate + H+
R00095	Ascorbate and aldarate metabolism	101756689	Si029884m	#N/A	#N/A	2.20022	yes	monodehydroascorbate reductase, putative	1.6.5.4	NAD+ + 2 Ascorbate = NADH + 2 Monodehydroascorbate + H+
R00602	Methane metabolism	101764346	#N/A	#N/A	#N/A	#N/A	#N/A	peroxidase, putative	1.11.1.7	Methanol + H2O2 = Formaldehyde + 2 H2O
R00095	Ascorbate and aldarate metabolism	101773570	Si013773m	2.08739	yes	#N/A	#N/A	monodehydroascorbate reductase, putative	1.6.5.4	NAD+ + 2 Ascorbate = NADH + 2 Monodehydroascorbate + H+
R00095	Ascorbate and aldarate metabolism	101785289	Si013625m	#N/A	#N/A	#N/A	#N/A	monodehydroascorbate reductase, putative	1.6.5.4	NAD+ + 2 Ascorbate = NADH + 2 Monodehydroascorbate + H+
R00095_tmx	(Transmembrane) Ascorbate and aldarate metabolism	inter-organelle transport	inter-organelle transport					monodehydroascorbate reductase, putative	1.6.5.4	NADH_x + 2 Monodehydroascorbate_c + H+_x = NAD+_x + 2 Ascorbate_c
R00100	Aminosugars metabolism	101753829	Si002501m	-1.02141	yes	#N/A	#N/A	NADH-cytochrome b5 reductase	1.6.2.2	NADH + 2 Ferricytochrome b5 + H+ = NAD+ + 2 Ferrocytochrome b5
R00100	Aminosugars metabolism	101754295	Si022910m	-0.029942	no	#N/A	#N/A	NADH-cytochrome b5 reductase	1.6.2.2	NADH + 2 Ferricytochrome b5 + H+ = NAD+ + 2 Ferrocytochrome b5
R00100	Aminosugars metabolism	101779615	Si002330m	-0.703407	yes	#N/A	#N/A	NADH-cytochrome b5 reductase	1.6.2.2	NADH + 2 Ferricytochrome b5 + H+ = NAD+ + 2 Ferrocytochrome b5
R00103	Nicotinate and nicotinamide metabolism; Pantothenate and CoA biosynthesis; Riboflavin metabolism; Starch and sucrose metabolism; Purine metabolism	101783625	Si006582m	-0.135579	no	#N/A	#N/A		3.1.4.1	NAD+ + H2O = AMP + Nicotinamide D-ribonucleotide
R00103	Nicotinate and nicotinamide metabolism; Pantothenate and CoA biosynthesis; Riboflavin metabolism; Starch and sucrose metabolism; Purine metabolism	101783625	Si006582m	-0.135579	no	#N/A	#N/A		3.6.1.9	NAD+ + H2O = AMP + Nicotinamide D-ribonucleotide
R00114	Glutamate metabolism; Nitrogen metabolism	101770266	Si020943m	-0.625952	no	#N/A	#N/A	glutamate synthase [NADH], chloroplast, putative	1.4.1.13	2 L-Glutamate + NADP+ = L-Glutamine + 2-Oxoglutarate + NADPH + H+
R00114	Glutamate metabolism; Nitrogen metabolism	101785947	Si000006m	0.568615	yes	#N/A	#N/A	glutamate synthase [NADH], chloroplast, putative	1.4.1.13	2 L-Glutamate + NADP+ = L-Glutamine + 2-Oxoglutarate + NADPH + H+
R00115	Glutamate metabolism; Glutathione metabolism	101759106	Si017015m	0.345733	yes	#N/A	#N/A	glutathione reductase, putative	1.8.1.7	NADP+ + 2 Glutathione = Oxidized glutathione + NADPH + H+
R00115	Glutamate metabolism; Glutathione metabolism	101762040	Si034973m	0.567229	yes	#N/A	#N/A	glutathione reductase, putative	1.8.1.7	NADP+ + 2 Glutathione = Oxidized glutathione + NADPH + H+
R00115	Glutamate metabolism; Glutathione metabolism	101783787	Si035890m	0.829393	yes	#N/A	#N/A	glutathione reductase, putative	1.8.1.7	NADP+ + 2 Glutathione = Oxidized glutathione + NADPH + H+
R00122	Purine metabolism	101757382	Si029734m	-0.329372	yes	#N/A	#N/A	apyrase	3.6.1.5	ADP + H2O = AMP + Orthophosphate
R00122	Purine metabolism	101764324	Si035314m	-0.0372218	no	#N/A	#N/A	apyrase	3.6.1.5	ADP + H2O = AMP + Orthophosphate
R00122	Purine metabolism	101769705	Si026337m	1.49175	yes	#N/A	#N/A	apyrase	3.6.1.5	ADP + H2O = AMP + Orthophosphate
R00122	Purine metabolism	101770111	Si026339m	1.69996	yes	#N/A	#N/A	apyrase	3.6.1.5	ADP + H2O = AMP + Orthophosphate
R00122	Purine metabolism	101772875	Si013536m	#N/A	#N/A	#N/A	#N/A	apyrase	3.6.1.5	ADP + H2O = AMP + Orthophosphate
R00122	Purine metabolism	101775667	Si035449m	-1.21574	yes	#N/A	#N/A	apyrase	3.6.1.5	ADP + H2O = AMP + Orthophosphate
R00122	Purine metabolism	101786001	Si010055m	-2.98258	yes	-1.8481	yes	apyrase	3.6.1.5	ADP + H2O = AMP + Orthophosphate
R00124	Purine metabolism	101755658	Si023182m	-2.56343	yes	#N/A	#N/A		2.7.4.6	ATP + ADP = ADP + ATP
R00124	Purine metabolism	101766493	Si038730m	-0.761759	yes	-0.498289	no	nucleoside-diphosphate kinase	2.7.4.6	ATP + ADP = ADP + ATP
R00124	Purine metabolism	101780441	Si018297m	-2.45436	yes	#N/A	#N/A		2.7.4.6	ATP + ADP = ADP + ATP
R00602	Methane metabolism	101776457	#N/A	#N/A	#N/A	#N/A	#N/A	peroxidase, putative	1.11.1.7	Methanol + H2O2 = Formaldehyde + 2 H2O
R00124	Purine metabolism	101781699	Si023103m	-1.95628	yes	0.0121802	no	nucleoside-diphosphate kinase	2.7.4.6	ATP + ADP = ADP + ATP
R00124	Purine metabolism	101782324	Si019484m	-0.0496133	no	#N/A	#N/A		2.7.4.6	ATP + ADP = ADP + ATP
R00127	Purine metabolism	101753046	Si031248m	0.0705418	no	#N/A	#N/A		2.7.4.3	ATP + AMP = 2 ADP
R00127	Purine metabolism	101753887	Si022953m	#N/A	#N/A	#N/A	#N/A		2.7.4.3	ATP + AMP = 2 ADP
R00127	Purine metabolism	101763558	Si014186m	0.414653	yes	0.968896	no	adenylate kinase	2.7.4.3	ATP + AMP = 2 ADP
R00127	Purine metabolism	101771045	Si026747m	-1.64708	yes	#N/A	#N/A		2.7.4.3	ATP + AMP = 2 ADP
R00127	Purine metabolism	101782268	Si037721m	-0.324357	no	#N/A	#N/A		2.7.4.3	ATP + AMP = 2 ADP
R00127	Purine metabolism	101784185	Si036865m	-0.207789	no	#N/A	#N/A		2.7.4.3	ATP + AMP = 2 ADP
R00127	Purine metabolism	101785067	Si023101m	-2.02692	yes	0.603484	no	adenylate kinase	2.7.4.3	ATP + AMP = 2 ADP
R00130	Pantothenate and CoA biosynthesis	101784470	Si004328m	-0.268403	no	#N/A	#N/A	dephospho-CoA kinase family	2.7.1.24	ATP + Dephospho-CoA = ADP + CoA
R00131	Purine metabolism; Urea cycle and metabolism of amino groups	101756217	Si005851m	0.156641	no	#N/A	#N/A		3.5.1.5	Urea + H2O = CO2 + 2 NH3
R00602	Methane metabolism	101779898	#N/A	#N/A	#N/A	#N/A	#N/A	peroxidase, putative	1.11.1.7	Methanol + H2O2 = Formaldehyde + 2 H2O
R00132N	Nitrogen metabolism	101763308	Si014219m	#N/A	#N/A	#N/A	#N/A	bifunctional monodehydroascorbate reductase and carbonic anhydrase nectarin-3-like; K01674 carbonic	4.2.1.1	H2O + CO2 = H+ + HCO3-
R00132N	Nitrogen metabolism	101763568	Si014201m	1.44767	yes	#N/A	#N/A	bifunctional monodehydroascorbate reductase and carbonic anhydrase nectarin-3-like; K01674 carbonic	4.2.1.1	H2O + CO2 = H+ + HCO3-
R00132N	Nitrogen metabolism	101763973	Si014238m	0.0576653	no	#N/A	#N/A	bifunctional monodehydroascorbate reductase and carbonic anhydrase nectarin-3-like; K01674 carbonic	4.2.1.1	H2O + CO2 = H+ + HCO3-
R00132N	Nitrogen metabolism	101764398	Si010817m	-0.232355	no	#N/A	#N/A	bifunctional monodehydroascorbate reductase and carbonic anhydrase nectarin-3-like; K01674 carbonic	4.2.1.1	H2O + CO2 = H+ + HCO3-
R00132N	Nitrogen metabolism	101766319	Si032745m	0	no	#N/A	#N/A	bifunctional monodehydroascorbate reductase and carbonic anhydrase nectarin-3-like; K01674 carbonic	4.2.1.1	H2O + CO2 = H+ + HCO3-
R00132N	Nitrogen metabolism	101779266	Si030928m	#N/A	#N/A	#N/A	#N/A	carbonic anhydrase, chloroplastic-like; K01673 carbonic anhydrase [EC:4.2.1.1]	4.2.1.1	H2O + CO2 = H+ + HCO3-
R00132N	Nitrogen metabolism	101782548	Si008204m	0	no	#N/A	#N/A	bifunctional monodehydroascorbate reductase and carbonic anhydrase nectarin-3-like; K01674 carbonic	4.2.1.1	H2O + CO2 = H+ + HCO3-
R00135	Arginine and proline metabolism	101754565	Si021881m	-0.993104	yes	#N/A	#N/A	proline iminopeptidase	3.4.11.5	Peptide + H2O = L-Proline + Peptide
R00602	Methane metabolism	101780714	#N/A	#N/A	#N/A	#N/A	#N/A	peroxidase, putative	1.11.1.7	Methanol + H2O2 = Formaldehyde + 2 H2O
R00155	Pyrimidine metabolism; Purine metabolism	101757382	Si029734m	-0.329372	yes	#N/A	#N/A	nucleoside-diphosphatase	3.6.1.6	UDP + H2O = UMP + Orthophosphate
R00155	Pyrimidine metabolism; Purine metabolism	101764324	Si035314m	-0.0372218	no	#N/A	#N/A	nucleoside-diphosphatase	3.6.1.6	UDP + H2O = UMP + Orthophosphate
R00155	Pyrimidine metabolism; Purine metabolism	101769705	Si026337m	1.49175	yes	#N/A	#N/A	nucleoside-diphosphatase	3.6.1.6	UDP + H2O = UMP + Orthophosphate
R00155	Pyrimidine metabolism; Purine metabolism	101770111	Si026339m	1.69996	yes	#N/A	#N/A	nucleoside-diphosphatase	3.6.1.6	UDP + H2O = UMP + Orthophosphate
R00155	Pyrimidine metabolism; Purine metabolism	101772875	Si013536m	#N/A	#N/A	#N/A	#N/A	nucleoside-diphosphatase	3.6.1.6	UDP + H2O = UMP + Orthophosphate
R00155	Pyrimidine metabolism; Purine metabolism	101775667	Si035449m	-1.21574	yes	#N/A	#N/A	nucleoside-diphosphatase	3.6.1.6	UDP + H2O = UMP + Orthophosphate
R00155	Pyrimidine metabolism; Purine metabolism	101786001	Si010055m	-2.98258	yes	-1.8481	yes	nucleoside-diphosphatase	3.6.1.6	UDP + H2O = UMP + Orthophosphate
R00156	Pyrimidine metabolism	101755658	Si023182m	-2.56343	yes	#N/A	#N/A		2.7.4.6	ATP + UDP = ADP + UTP
R00156	Pyrimidine metabolism	101766493	Si038730m	-0.761759	yes	-0.498289	no	nucleoside-diphosphate kinase	2.7.4.6	ATP + UDP = ADP + UTP
R00156	Pyrimidine metabolism	101780441	Si018297m	-2.45436	yes	#N/A	#N/A		2.7.4.6	ATP + UDP = ADP + UTP
R00602	Methane metabolism	101786487	#N/A	#N/A	#N/A	#N/A	#N/A	peroxidase, putative	1.11.1.7	Methanol + H2O2 = Formaldehyde + 2 H2O
R00156	Pyrimidine metabolism	101781699	Si023103m	-1.95628	yes	0.0121802	no	nucleoside-diphosphate kinase	2.7.4.6	ATP + UDP = ADP + UTP
R00156	Pyrimidine metabolism	101782324	Si019484m	-0.0496133	no	#N/A	#N/A		2.7.4.6	ATP + UDP = ADP + UTP
R00157	Pyrimidine metabolism		Si023101m	#N/A	#N/A	#N/A	#N/A			UTP + AMP = UDP + ADP
R00158	Pyrimidine metabolism	101761607	Si030403m	0.20478	no	#N/A	#N/A	ATP:nucleoside-phosphate phosphotransferase	2.7.4.14	ATP + UMP = ADP + UDP
R00158	Pyrimidine metabolism	101771934	Si013961m	0.0468952	no	#N/A	#N/A	ATP:nucleoside-phosphate phosphotransferase	2.7.4.14	ATP + UMP = ADP + UDP
R00158	Pyrimidine metabolism	101773703	Si026523m	-1.12614	yes	#N/A	#N/A	ATP:nucleoside-phosphate phosphotransferase	2.7.4.14	ATP + UMP = ADP + UDP
R00602	Methane metabolism	101753704	#N/A	#N/A	#N/A	#N/A	#N/A	catalase 3 (SEN2)	1.11.1.6	Methanol + H2O2 = Formaldehyde + 2 H2O
R00158	Pyrimidine metabolism	101777840	Si014900m	-3.3131	yes	#N/A	#N/A	ATP:nucleoside-phosphate phosphotransferase	2.7.4.14	ATP + UMP = ADP + UDP
R00158	Pyrimidine metabolism	101778293	Si026536m	#N/A	#N/A	#N/A	#N/A	ATP:nucleoside-phosphate phosphotransferase	2.7.4.14	ATP + UMP = ADP + UDP
R00158	Pyrimidine metabolism	101761607	Si010429m	0.20478	no	#N/A	#N/A	ATP:nucleoside-phosphate phosphotransferase	2.7.4.22	ATP + UMP = ADP + UDP
R00602	Methane metabolism	101764017	#N/A	#N/A	#N/A	#N/A	#N/A	catalase 3 (SEN2)	1.11.1.6	Methanol + H2O2 = Formaldehyde + 2 H2O
R00158	Pyrimidine metabolism	101773703	Si017734m	-1.12614	yes	#N/A	#N/A	ATP:nucleoside-phosphate phosphotransferase	2.7.4.22	ATP + UMP = ADP + UDP
R00158	Pyrimidine metabolism	101776677	Si020133m	0.609332	yes	#N/A	#N/A	ATP:nucleoside-phosphate phosphotransferase	2.7.4.22	ATP + UMP = ADP + UDP
R00158	Pyrimidine metabolism	101777840	Si017727m	-3.3131	yes	#N/A	#N/A	ATP:nucleoside-phosphate phosphotransferase	2.7.4.22	ATP + UMP = ADP + UDP
R00158	Pyrimidine metabolism	101778293	Si002317m	#N/A	#N/A	#N/A	#N/A	ATP:nucleoside-phosphate phosphotransferase	2.7.4.22	ATP + UMP = ADP + UDP
R00158	Pyrimidine metabolism	101761607	Si006836m	0.20478	no	#N/A	#N/A			ATP + UMP = ADP + UDP
R00158	Pyrimidine metabolism	101771934	Si014455m	0.0468952	no	#N/A	#N/A			ATP + UMP = ADP + UDP
R00158	Pyrimidine metabolism	101773703	Si018340m	-1.12614	yes	#N/A	#N/A			ATP + UMP = ADP + UDP
R00158	Pyrimidine metabolism	101776677	Si012340m	0.609332	yes	#N/A	#N/A			ATP + UMP = ADP + UDP
R00158	Pyrimidine metabolism	101777840	Si007108m	-3.3131	yes	#N/A	#N/A			ATP + UMP = ADP + UDP
R00602	Methane metabolism	101764346	#N/A	#N/A	#N/A	#N/A	#N/A	catalase 3 (SEN2)	1.11.1.6	Methanol + H2O2 = Formaldehyde + 2 H2O
R00159	Pyrimidine metabolism	101757382	Si029734m	-0.329372	yes	#N/A	#N/A			UTP + H2O = UDP + Orthophosphate
R00159	Pyrimidine metabolism	101764324	Si035314m	-0.0372218	no	#N/A	#N/A			UTP + H2O = UDP + Orthophosphate
R00159	Pyrimidine metabolism	101769705	Si026337m	1.49175	yes	#N/A	#N/A			UTP + H2O = UDP + Orthophosphate
R00159	Pyrimidine metabolism	101770111	Si026339m	1.69996	yes	#N/A	#N/A			UTP + H2O = UDP + Orthophosphate
R00159	Pyrimidine metabolism	101772875	Si013536m	#N/A	#N/A	#N/A	#N/A			UTP + H2O = UDP + Orthophosphate
R00159	Pyrimidine metabolism	101775667	Si035449m	-1.21574	yes	#N/A	#N/A			UTP + H2O = UDP + Orthophosphate
R00159	Pyrimidine metabolism	101786001	Si010055m	-2.98258	yes	-1.8481	yes			UTP + H2O = UDP + Orthophosphate
R00174	Vitamin B6 metabolism	101764038	Si022740m	#N/A	#N/A	#N/A	#N/A	pfkB type carbohydrate kinase protein family	2.7.1.35	ATP + Pyridoxal = ADP + Pyridoxal phosphate
R00177	Methionine metabolism	101756508	Si001467m	0.678512	yes	-0.863701	no	S-adenosylmethionine synthetase 1 (SAM1)	2.5.1.6	Orthophosphate + Pyrophosphate + S-Adenosyl-L-methionine = ATP + L-Methionine + H2O
R00177	Methionine metabolism	101764969	Si022004m	1.07572	yes	-1.44061	yes	S-adenosylmethionine synthetase 1 (SAM1)	2.5.1.6	Orthophosphate + Pyrophosphate + S-Adenosyl-L-methionine = ATP + L-Methionine + H2O
R00177	Methionine metabolism	101778008	Si001401m	0.166537	no	#N/A	#N/A	S-adenosylmethionine synthetase 1 (SAM1)	2.5.1.6	Orthophosphate + Pyrophosphate + S-Adenosyl-L-methionine = ATP + L-Methionine + H2O
R00178	Arginine and proline metabolism; Methionine metabolism	101766709	Si030103m	-1.53382	yes	#N/A	#N/A	adenosylmethionine decarboxylase family protein	4.1.1.50	S-Adenosyl-L-methionine = S-Adenosylmethioninamine + CO2
R00178	Arginine and proline metabolism; Methionine metabolism	101774539	Si010282m	2.24515	yes	#N/A	#N/A	adenosylmethionine decarboxylase family protein	4.1.1.50	S-Adenosyl-L-methionine = S-Adenosylmethioninamine + CO2
R00178	Arginine and proline metabolism; Methionine metabolism	101776933	Si017413m	1.04655	yes	#N/A	#N/A	adenosylmethionine decarboxylase family protein	4.1.1.50	S-Adenosyl-L-methionine = S-Adenosylmethioninamine + CO2
R00178	Arginine and proline metabolism; Methionine metabolism	101780386	Si024374m	0	no	#N/A	#N/A	adenosylmethionine decarboxylase family protein	4.1.1.50	S-Adenosyl-L-methionine = S-Adenosylmethioninamine + CO2
R00179	Propanoate metabolism	101753646	Si040281m	inf	yes	#N/A	#N/A	1-aminocyclopropane-1-carboxylate synthase 2 / ACC synthase 2 (ACS2) (ACC1)	4.4.1.14	S-Adenosyl-L-methionine = 1-Aminocyclopropane-1-carboxylate + 5'-Methylthioadenosine
R00179	Propanoate metabolism	101756021	Si009971m	-0.854879	yes	#N/A	#N/A	1-aminocyclopropane-1-carboxylate synthase 2 / ACC synthase 2 (ACS2) (ACC1)	4.4.1.14	S-Adenosyl-L-methionine = 1-Aminocyclopropane-1-carboxylate + 5'-Methylthioadenosine
R00179	Propanoate metabolism	101758233	Si024237m	0	no	#N/A	#N/A	1-aminocyclopropane-1-carboxylate synthase 2 / ACC synthase 2 (ACS2) (ACC1)	4.4.1.14	S-Adenosyl-L-methionine = 1-Aminocyclopropane-1-carboxylate + 5'-Methylthioadenosine
R00179	Propanoate metabolism	101759620	Si001369m	0.210149	no	#N/A	#N/A	1-aminocyclopropane-1-carboxylate synthase 2 / ACC synthase 2 (ACS2) (ACC1)	4.4.1.14	S-Adenosyl-L-methionine = 1-Aminocyclopropane-1-carboxylate + 5'-Methylthioadenosine
R00181	Purine metabolism	101752649	Si028940m	1.64359	yes	#N/A	#N/A	AMP deaminase, putative / myoadenylate deaminase, putative	3.5.4.17	AMP + H2O = IMP + NH3
R00181	Purine metabolism	101757820	Si021187m	0.13362	no	#N/A	#N/A	AMP deaminase, putative / myoadenylate deaminase, putative	3.5.4.17	AMP + H2O = IMP + NH3
R00181	Purine metabolism	101752649	Si028940m	1.64359	yes	#N/A	#N/A		3.5.4.6	AMP + H2O = IMP + NH3
R00181	Purine metabolism	101757820	Si021187m	0.13362	no	#N/A	#N/A		3.5.4.6	AMP + H2O = IMP + NH3
R00183	Purine metabolism	101774708	Si036385m	-0.263357	no	#N/A	#N/A		3.1.3.5	AMP + H2O = Adenosine + Orthophosphate
R00183	Purine metabolism	101780960	Si001590m	-0.737257	yes	#N/A	#N/A		3.1.3.5	AMP + H2O = Adenosine + Orthophosphate
R00183	Purine metabolism	101786107	Si030635m	#N/A	#N/A	#N/A	#N/A		3.1.3.5	AMP + H2O = Adenosine + Orthophosphate
R00184	Purine metabolism		Si023162m	-0.6687	yes	#N/A	#N/A	P1,P4-Bis(5'-nucleosyl)-tetraphosphate nucleotidohydrolase	3.6.1.17	P1,P4-Bis(5'-adenosyl) tetraphosphate + H2O = ATP + AMP
R00185	Purine metabolism	101755894	Si010937m	#N/A	#N/A	#N/A	#N/A	adenosine kinase 1 (ADK1) / adenosine 5'-phosphotransferase 1	2.7.1.74	ATP + Adenosine = ADP + AMP
R00185	Purine metabolism	101779635	Si017707m	-0.66015	yes	0.261325	no	adenosine kinase 1 (ADK1) / adenosine 5'-phosphotransferase 1	2.7.1.74	ATP + Adenosine = ADP + AMP
R00185	Purine metabolism	101755894	Si010937m	#N/A	#N/A	#N/A	#N/A		2.7.1.20	ATP + Adenosine = ADP + AMP
R00185	Purine metabolism	101779635	Si017707m	-0.66015	yes	0.261325	no		2.7.1.20	ATP + Adenosine = ADP + AMP
R00187	Purine metabolism	101759958	Si028286m	-0.925817	yes	#N/A	#N/A		3.6.1.29	P1,P3-Bis(5'-adenosyl) triphosphate + H2O = ADP + AMP
R00187	Purine metabolism	101777241	Si028286m	-0.925817	yes	#N/A	#N/A		3.6.1.29	P1,P3-Bis(5'-adenosyl) triphosphate + H2O = ADP + AMP
R00190	Purine metabolism	101754803	Si011051m	-0.221661	no	#N/A	#N/A		2.4.2.7	AMP + Pyrophosphate = Adenine + 5-Phospho-alpha-D-ribose 1-diphosphate
R00190	Purine metabolism	101754909	Si017004m	#N/A	#N/A	#N/A	#N/A		2.4.2.7	AMP + Pyrophosphate = Adenine + 5-Phospho-alpha-D-ribose 1-diphosphate
R00190	Purine metabolism	101774687	Si023331m	0.0861917	no	#N/A	#N/A		2.4.2.7	AMP + Pyrophosphate = Adenine + 5-Phospho-alpha-D-ribose 1-diphosphate
R00190	Purine metabolism	101775105	Si023084m	#N/A	#N/A	#N/A	#N/A		2.4.2.7	AMP + Pyrophosphate = Adenine + 5-Phospho-alpha-D-ribose 1-diphosphate
R00190	Purine metabolism	101754803	Si011051m	-0.221661	no	#N/A	#N/A	phosphoribosyltransferase family protein	2.4.2.8	AMP + Pyrophosphate = Adenine + 5-Phospho-alpha-D-ribose 1-diphosphate
R00190	Purine metabolism	101754909	Si017004m	#N/A	#N/A	#N/A	#N/A	phosphoribosyltransferase family protein	2.4.2.8	AMP + Pyrophosphate = Adenine + 5-Phospho-alpha-D-ribose 1-diphosphate
R00190	Purine metabolism	101774687	Si023331m	0.0861917	no	#N/A	#N/A	phosphoribosyltransferase family protein	2.4.2.8	AMP + Pyrophosphate = Adenine + 5-Phospho-alpha-D-ribose 1-diphosphate
R00190	Purine metabolism	101775105	Si023084m	#N/A	#N/A	#N/A	#N/A	phosphoribosyltransferase family protein	2.4.2.8	AMP + Pyrophosphate = Adenine + 5-Phospho-alpha-D-ribose 1-diphosphate
R00192	Methionine metabolism	101776126	Si017052m	#N/A	#N/A	-0.162774	no	adenosylhomocysteinase, putative / S-adenosyl-L-homocysteine hydrolase, putative / AdoHcyase, putative	3.3.1.1	S-Adenosyl-L-homocysteine + H2O = Adenosine + L-Homocysteine
R00192	Methionine metabolism	101786236	Si013650m	-0.974047	yes	-0.523758	no	adenosylhomocysteinase, putative / S-adenosyl-L-homocysteine hydrolase, putative / AdoHcyase, putative	3.3.1.1	S-Adenosyl-L-homocysteine + H2O = Adenosine + L-Homocysteine
R00200	Carbon fixation; Glycolysis / Gluconeogenesis; Purine metabolism; Pyruvate metabolism	101758684	Si001079m	-1.43803	yes	#N/A	#N/A	pyruvate kinase, putative	2.7.1.40	ATP + Pyruvate = ADP + Phosphoenolpyruvate
R00200	Carbon fixation; Glycolysis / Gluconeogenesis; Purine metabolism; Pyruvate metabolism	101759427	Si026208m	-0.25992	no	#N/A	#N/A	pyruvate kinase, putative	2.7.1.40	ATP + Pyruvate = ADP + Phosphoenolpyruvate
R00200	Carbon fixation; Glycolysis / Gluconeogenesis; Purine metabolism; Pyruvate metabolism	101760769	Si009556m	0.600853	yes	1.67093	yes	pyruvate kinase, putative	2.7.1.40	ATP + Pyruvate = ADP + Phosphoenolpyruvate
R00200	Carbon fixation; Glycolysis / Gluconeogenesis; Purine metabolism; Pyruvate metabolism	101768352	Si021784m	-0.137907	no	1.07409	yes	pyruvate kinase, putative	2.7.1.40	ATP + Pyruvate = ADP + Phosphoenolpyruvate
R00200	Carbon fixation; Glycolysis / Gluconeogenesis; Purine metabolism; Pyruvate metabolism	101769458	Si034889m	0.399562	yes	#N/A	#N/A	pyruvate kinase, putative	2.7.1.40	ATP + Pyruvate = ADP + Phosphoenolpyruvate
R00200	Carbon fixation; Glycolysis / Gluconeogenesis; Purine metabolism; Pyruvate metabolism	101769537	Si029361m	-1.16894	yes	#N/A	#N/A	pyruvate kinase, putative	2.7.1.40	ATP + Pyruvate = ADP + Phosphoenolpyruvate
R00200	Carbon fixation; Glycolysis / Gluconeogenesis; Purine metabolism; Pyruvate metabolism	101769727	Si035039m	-0.180525	no	#N/A	#N/A	pyruvate kinase, putative	2.7.1.40	ATP + Pyruvate = ADP + Phosphoenolpyruvate
R00200	Carbon fixation; Glycolysis / Gluconeogenesis; Purine metabolism; Pyruvate metabolism	101780488	Si026206m	0.57825	yes	#N/A	#N/A	pyruvate kinase, putative	2.7.1.40	ATP + Pyruvate = ADP + Phosphoenolpyruvate
R00200	Carbon fixation; Glycolysis / Gluconeogenesis; Purine metabolism; Pyruvate metabolism	101781368	Si000796m	-1.83432	yes	#N/A	#N/A	pyruvate kinase, putative	2.7.1.40	ATP + Pyruvate = ADP + Phosphoenolpyruvate
R00200	Carbon fixation; Glycolysis / Gluconeogenesis; Purine metabolism; Pyruvate metabolism	101782013	Si039110m	-2.17372	yes	#N/A	#N/A	pyruvate kinase, putative	2.7.1.40	ATP + Pyruvate = ADP + Phosphoenolpyruvate
R00200	Carbon fixation; Glycolysis / Gluconeogenesis; Purine metabolism; Pyruvate metabolism	101784708	Si035521m	#N/A	#N/A	#N/A	#N/A	pyruvate kinase, putative	2.7.1.40	ATP + Pyruvate = ADP + Phosphoenolpyruvate
R00200	Carbon fixation; Glycolysis / Gluconeogenesis; Purine metabolism; Pyruvate metabolism	101758684	Si001079m	-1.43803	yes	#N/A	#N/A	pyruvate kinase, putative	2.7.1.40	ATP + Pyruvate = ADP + Phosphoenolpyruvate
R00200	Carbon fixation; Glycolysis / Gluconeogenesis; Purine metabolism; Pyruvate metabolism	101759427	Si026208m	-0.25992	no	#N/A	#N/A	pyruvate kinase, putative	2.7.1.40	ATP + Pyruvate = ADP + Phosphoenolpyruvate
R00200	Carbon fixation; Glycolysis / Gluconeogenesis; Purine metabolism; Pyruvate metabolism	101760769	Si009556m	0.600853	yes	1.67093	yes	pyruvate kinase, putative	2.7.1.40	ATP + Pyruvate = ADP + Phosphoenolpyruvate
R00200	Carbon fixation; Glycolysis / Gluconeogenesis; Purine metabolism; Pyruvate metabolism	101768352	Si021784m	-0.137907	no	1.07409	yes	pyruvate kinase, putative	2.7.1.40	ATP + Pyruvate = ADP + Phosphoenolpyruvate
R00200	Carbon fixation; Glycolysis / Gluconeogenesis; Purine metabolism; Pyruvate metabolism	101769458	Si034889m	0.399562	yes	#N/A	#N/A	pyruvate kinase, putative	2.7.1.40	ATP + Pyruvate = ADP + Phosphoenolpyruvate
R00200	Carbon fixation; Glycolysis / Gluconeogenesis; Purine metabolism; Pyruvate metabolism	101769537	Si029361m	-1.16894	yes	#N/A	#N/A	pyruvate kinase, putative	2.7.1.40	ATP + Pyruvate = ADP + Phosphoenolpyruvate
R00200	Carbon fixation; Glycolysis / Gluconeogenesis; Purine metabolism; Pyruvate metabolism	101769727	Si035039m	-0.180525	no	#N/A	#N/A	pyruvate kinase, putative	2.7.1.40	ATP + Pyruvate = ADP + Phosphoenolpyruvate
R00200	Carbon fixation; Glycolysis / Gluconeogenesis; Purine metabolism; Pyruvate metabolism	101780488	Si026206m	0.57825	yes	#N/A	#N/A	pyruvate kinase, putative	2.7.1.40	ATP + Pyruvate = ADP + Phosphoenolpyruvate
R00200	Carbon fixation; Glycolysis / Gluconeogenesis; Purine metabolism; Pyruvate metabolism	101781368	Si000796m	-1.83432	yes	#N/A	#N/A	pyruvate kinase, putative	2.7.1.40	ATP + Pyruvate = ADP + Phosphoenolpyruvate
R00200	Carbon fixation; Glycolysis / Gluconeogenesis; Purine metabolism; Pyruvate metabolism	101782013	Si039110m	-2.17372	yes	#N/A	#N/A	pyruvate kinase, putative	2.7.1.40	ATP + Pyruvate = ADP + Phosphoenolpyruvate
R00200	Carbon fixation; Glycolysis / Gluconeogenesis; Purine metabolism; Pyruvate metabolism	101784708	Si035521m	#N/A	#N/A	#N/A	#N/A	pyruvate kinase, putative	2.7.1.40	ATP + Pyruvate = ADP + Phosphoenolpyruvate
R00206	Carbon fixation; Pyruvate metabolism	101754322	Si034163m	0.461047	yes	#N/A	#N/A	pyruvate phosphate dikinase family protein	2.7.9.1	ATP + Pyruvate + Orthophosphate = AMP + Phosphoenolpyruvate + Pyrophosphate
R00206	Carbon fixation; Pyruvate metabolism	101760933	Si021225m	#N/A	#N/A	#N/A	#N/A	pyruvate phosphate dikinase family protein	2.7.9.1	ATP + Pyruvate + Orthophosphate = AMP + Phosphoenolpyruvate + Pyrophosphate
R00209	Alanine and aspartate metabolism; Pyruvate metabolism	gene found in S. italica genomic DB (Si035817m.g)	Si035817m	-0.348467	yes	#N/A	#N/A	pyruvate dehydrogenase E1 component alpha subunit, chloroplast	2.3.1.12	Pyruvate + CoA + NAD+ = Acetyl-CoA + CO2 + NADH
R00209	Alanine and aspartate metabolism; Pyruvate metabolism	gene found in S. italica genomic DB (Si035817m.g)	Si022257m	#N/A	#N/A	#N/A	#N/A	pyruvate dehydrogenase E1 component alpha subunit, chloroplast	1.8.1.4	Pyruvate + CoA + NAD+ = Acetyl-CoA + CO2 + NADH
R00209	Alanine and aspartate metabolism; Pyruvate metabolism	gene found in S. italica genomic DB (Si035817m.g)	Si010046m	-1.68748	yes	#N/A	#N/A	dihydrolipoamide S-acetyltransferase, putative	1.8.1.4	Pyruvate + CoA + NAD+ = Acetyl-CoA + CO2 + NADH
R00209	Alanine and aspartate metabolism; Pyruvate metabolism	gene found in S. italica genomic DB (Si035817m.g)	Si009915m	-0.509461	yes	#N/A	#N/A	dihydrolipoamide S-acetyltransferase, putative	1.8.1.4	Pyruvate + CoA + NAD+ = Acetyl-CoA + CO2 + NADH
R00209	Alanine and aspartate metabolism; Pyruvate metabolism	gene found in S. italica genomic DB (Si035817m.g)	Si016850m	-0.773904	yes	1.69529	yes	dihydrolipoamide S-acetyltransferase, putative	1.8.1.4	Pyruvate + CoA + NAD+ = Acetyl-CoA + CO2 + NADH
R00209	Alanine and aspartate metabolism; Pyruvate metabolism	gene found in S. italica genomic DB (Si035817m.g)	Si000849m	-1.26769	yes	#N/A	#N/A	pyruvate dehydrogenase E1 component alpha subunit, chloroplast	1.8.1.4	Pyruvate + CoA + NAD+ = Acetyl-CoA + CO2 + NADH
R00210	Alanine and aspartate metabolism; Pyruvate metabolism	gene found in S. italica genomic DB (Si035817m.g)	Si008790m	0.687538	no	#N/A	#N/A	pyruvate dehydrogenase E1 component alpha subunit, chloroplast	1.2.1.51	Pyruvate + CoA + NADP+ = Acetyl-CoA + CO2 + NADPH
R00214	Carbon fixation; Pyruvate metabolism	101754809	Si029215m	-0.476075	yes	#N/A	#N/A	malate oxidoreductase, putative	1.1.1.38	(S)-Malate + NAD+ = Pyruvate + CO2 + NADH
R00214	Carbon fixation; Pyruvate metabolism	101758088	Si034747m	0.0765294	no	#N/A	#N/A	malate oxidoreductase, putative	1.1.1.38	(S)-Malate + NAD+ = Pyruvate + CO2 + NADH
R00214	Carbon fixation; Pyruvate metabolism	101754809	Si029215m	-0.476075	yes	#N/A	#N/A	malate oxidoreductase, putative	4.1.1.3	(S)-Malate + NAD+ = Pyruvate + CO2 + NADH
R00214	Carbon fixation; Pyruvate metabolism	101758088	Si034747m	0.0765294	no	#N/A	#N/A	malate oxidoreductase, putative	4.1.1.3	(S)-Malate + NAD+ = Pyruvate + CO2 + NADH
R00216	Carbon fixation; Pyruvate metabolism	101757986	Si000808m	-0.465635	no	2.44383	yes	malate oxidoreductase, malic enzyme putative	1.1.1.40	(S)-Malate + NADP+ = Pyruvate + CO2 + NADPH
R00216	Carbon fixation; Pyruvate metabolism	101772838	Si006948m	0.10904	no	#N/A	#N/A	malate oxidoreductase, malic enzyme putative	1.1.1.40	(S)-Malate + NADP+ = Pyruvate + CO2 + NADPH
R00216	Carbon fixation; Pyruvate metabolism	101777875	Si000645m	#N/A	#N/A	#N/A	#N/A	malate oxidoreductase, malic enzyme putative	1.1.1.40	(S)-Malate + NADP+ = Pyruvate + CO2 + NADPH
R00216	Carbon fixation; Pyruvate metabolism	101779095	Si000774m	#N/A	#N/A	3.09382	yes	malate oxidoreductase, malic enzyme putative	1.1.1.40	(S)-Malate + NADP+ = Pyruvate + CO2 + NADPH
R00602	Methane metabolism	101776457	#N/A	#N/A	#N/A	#N/A	#N/A	catalase 3 (SEN2)	1.11.1.6	Methanol + H2O2 = Formaldehyde + 2 H2O
R00216	Carbon fixation; Pyruvate metabolism	101782922	Si021600m	-1.554	yes	#N/A	#N/A	malate oxidoreductase, malic enzyme putative	1.1.1.40	(S)-Malate + NADP+ = Pyruvate + CO2 + NADPH
R00216	Carbon fixation; Pyruvate metabolism	101757986	Si000808m	-0.465635	no	2.44383	yes	malate oxidoreductase, malic enzyme putative	1.1.1.40	(S)-Malate + NADP+ = Pyruvate + CO2 + NADPH
R00216	Carbon fixation; Pyruvate metabolism	101772838	Si006948m	0.10904	no	#N/A	#N/A	malate oxidoreductase, malic enzyme putative	1.1.1.40	(S)-Malate + NADP+ = Pyruvate + CO2 + NADPH
R00216	Carbon fixation; Pyruvate metabolism	101777875	Si000645m	#N/A	#N/A	#N/A	#N/A	malate oxidoreductase, malic enzyme putative	1.1.1.40	(S)-Malate + NADP+ = Pyruvate + CO2 + NADPH
R00216	Carbon fixation; Pyruvate metabolism	101779095	Si000774m	3.10778	#N/A	3.09382	yes	malate oxidoreductase, malic enzyme putative	1.1.1.40	(S)-Malate + NADP+ = Pyruvate + CO2 + NADPH
R00602	Methane metabolism	101779898	#N/A	#N/A	#N/A	#N/A	#N/A	catalase 3 (SEN2)	1.11.1.6	Methanol + H2O2 = Formaldehyde + 2 H2O
R00216	Carbon fixation; Pyruvate metabolism	101782922	Si021600m	-1.554	yes	#N/A	#N/A	malate oxidoreductase, malic enzyme putative	1.1.1.40	(S)-Malate + NADP+ = Pyruvate + CO2 + NADPH
R00216	Carbon fixation; Pyruvate metabolism	101757986	Si000808m	-0.465635	no	2.44383	yes	malate oxidoreductase, malic enzyme putative	1.1.1.40	(S)-Malate + NADP+ = Pyruvate + CO2 + NADPH
R00216	Carbon fixation; Pyruvate metabolism	101772838	Si006948m	0.10904	no	#N/A	#N/A	malate oxidoreductase, malic enzyme putative	1.1.1.40	(S)-Malate + NADP+ = Pyruvate + CO2 + NADPH
R00216	Carbon fixation; Pyruvate metabolism	101777875	Si000645m	0.724541	yes	#N/A	#N/A	malate oxidoreductase, malic enzyme putative	1.1.1.40	(S)-Malate + NADP+ = Pyruvate + CO2 + NADPH
R00216	Carbon fixation; Pyruvate metabolism	101779095	Si000774m	#N/A	#N/A	3.09382	yes	malate oxidoreductase, malic enzyme putative	1.1.1.40	(S)-Malate + NADP+ = Pyruvate + CO2 + NADPH
R00602	Methane metabolism	101780714	#N/A	#N/A	#N/A	#N/A	#N/A	catalase 3 (SEN2)	1.11.1.6	Methanol + H2O2 = Formaldehyde + 2 H2O
R00216	Carbon fixation; Pyruvate metabolism	101782922	Si021600m	-1.554	yes	#N/A	#N/A	malate oxidoreductase, malic enzyme putative	1.1.1.40	(S)-Malate + NADP+ = Pyruvate + CO2 + NADPH
R00216	Carbon fixation; Pyruvate metabolism	101757986	Si000808m	-0.465635	no	2.44383	yes	malate oxidoreductase, malic enzyme putative	1.1.1.40	(S)-Malate + NADP+ = Pyruvate + CO2 + NADPH
R00216	Carbon fixation; Pyruvate metabolism	101772838	Si006948m	0.10904	no	#N/A	#N/A	malate oxidoreductase, malic enzyme putative	1.1.1.40	(S)-Malate + NADP+ = Pyruvate + CO2 + NADPH
R00216	Carbon fixation; Pyruvate metabolism	101777875	Si000645m	#N/A	#N/A	#N/A	#N/A	malate oxidoreductase, malic enzyme putative	1.1.1.40	(S)-Malate + NADP+ = Pyruvate + CO2 + NADPH
R00216	Carbon fixation; Pyruvate metabolism	101779095	Si000774m	#N/A	#N/A	3.09382	yes	malate oxidoreductase, malic enzyme putative	1.1.1.40	(S)-Malate + NADP+ = Pyruvate + CO2 + NADPH
R00602	Methane metabolism	101786487	#N/A	#N/A	#N/A	#N/A	#N/A	catalase 3 (SEN2)	1.11.1.6	Methanol + H2O2 = Formaldehyde + 2 H2O
R00216	Carbon fixation; Pyruvate metabolism	101782922	Si021600m	-1.554	yes	#N/A	#N/A	malate oxidoreductase, malic enzyme putative	1.1.1.40	(S)-Malate + NADP+ = Pyruvate + CO2 + NADPH
R00216	Carbon fixation; Pyruvate metabolism	101757986	Si000808m	-0.465635	no	2.44383	yes	malate oxidoreductase, malic enzyme putative	1.1.1.40	(S)-Malate + NADP+ = Pyruvate + CO2 + NADPH
R00216	Carbon fixation; Pyruvate metabolism	101772838	Si006948m	0.10904	no	#N/A	#N/A	malate oxidoreductase, malic enzyme putative	1.1.1.40	(S)-Malate + NADP+ = Pyruvate + CO2 + NADPH
R00216	Carbon fixation; Pyruvate metabolism	101777875	Si000645m	#N/A	#N/A	#N/A	#N/A	malate oxidoreductase, malic enzyme putative	1.1.1.40	(S)-Malate + NADP+ = Pyruvate + CO2 + NADPH
R00216	Carbon fixation; Pyruvate metabolism	101779095	Si000774m	#N/A	#N/A	3.09382	yes	malate oxidoreductase, malic enzyme putative	1.1.1.40	(S)-Malate + NADP+ = Pyruvate + CO2 + NADPH
R00644	Ascorbate and aldarate metabolism	101761338	#N/A	#N/A	#N/A	#N/A	#N/A	L-ascorbate peroxidase 1, cytosolic (APX1)	1.11.1.11	Ascorbate + H2O2 = L-Dehydroascorbate + 2 H2O
R00216	Carbon fixation; Pyruvate metabolism	101782922	Si021600m	-1.554	yes	#N/A	#N/A	malate oxidoreductase, malic enzyme putative	1.1.1.40	(S)-Malate + NADP+ = Pyruvate + CO2 + NADPH
R00215	Alanine and aspartate metabolism; Pyruvate metabolism	gene found in S. italica genomic DB (Si035817m.g)	Si035666m	-0.499991	yes	-0.111838	no	dihydrolipoamide dehydrogenase 1, mitochondrial / lipoamide dehydrogenase 1 (MTLPD1)	1.8.1.4	Pyruvate + CoA + NAD+ = Acetyl-CoA + CO2 + NADH
R00215	Alanine and aspartate metabolism; Pyruvate metabolism	gene found in S. italica genomic DB (Si035817m.g)	Si013566m	1.5525	yes	0.198208	no	pyruvate dehydrogenase E1 component alpha subunit, chloroplast	1.8.1.4	Pyruvate + CoA + NAD+ = Acetyl-CoA + CO2 + NADH
R00219	Pyruvate metabolism	gene not found (no essencial rxn)	Si021845m	0.37022	yes	#N/A	#N/A	2,3-biphosphoglycerate-independent phosphoglycerate mutase family protein / phosphoglyceromutase family protein	4.1.1.-	Pyruvate + CO2 = 2-Hydroxyethylenedicarboxylate
R00220	Glycine, serine and threonine metabolism	101754060	Si034791m	-0.141163	no	#N/A	#N/A	threonine ammonia-lyase / threonine dehydratase / threonine deaminase (OMR1)	4.3.1.17	L-Serine = Pyruvate + NH3
R00233	Propanoate metabolism; beta-Alanine metabolism	101783296	Si029794m	#N/A	#N/A	#N/A	#N/A	malonyl-CoA decarboxylase family protein	4.1.1.9	Malonyl-CoA = Acetyl-CoA + CO2
R00235	Glycolysis / Gluconeogenesis; Reductive carboxylate cycle (CO2 fixation)	101767488	Si016421m	-0.389328	yes	#N/A	#N/A	acetyl-CoA synthetase (acetate-CoA ligase), putative	6.2.1.1	ATP + Acetate + CoA = AMP + Pyrophosphate + Acetyl-CoA
R00235	Glycolysis / Gluconeogenesis; Reductive carboxylate cycle (CO2 fixation)	101776963	Si009484m	#N/A	#N/A	#N/A	#N/A	acetyl-CoA synthetase (acetate-CoA ligase), putative	6.2.1.1	ATP + Acetate + CoA = AMP + Pyrophosphate + Acetyl-CoA
R00236	Pyruvate metabolism	101767488	Si016421m	-0.389328	yes	#N/A	#N/A	acetyl-CoA synthetase (acetate-CoA ligase), putative	6.2.1.1	Acetyl adenylate + CoA = AMP + Acetyl-CoA
R00236	Pyruvate metabolism	101776963	Si009484m	#N/A	#N/A	#N/A	#N/A	acetyl-CoA synthetase (acetate-CoA ligase), putative	6.2.1.1	Acetyl adenylate + CoA = AMP + Acetyl-CoA
R00238	Benzoate degradation via CoA ligation; Butanoate metabolism; Fatty acid metabolism; Lysine degradation; Propanoate metabolism; Pyruvate metabolism; Synthesis and degradation of ketone bodies; Tryptophan metabolism; Valine, leucine and isoleucine degradation	101752713	Si002519m	#N/A	#N/A	#N/A	#N/A	acetyl-CoA C-acyltransferase, putative / 3-ketoacyl-CoA thiolase, putative	2.3.1.9	2 Acetyl-CoA = CoA + Acetoacetyl-CoA
R00238	Benzoate degradation via CoA ligation; Butanoate metabolism; Fatty acid metabolism; Lysine degradation; Propanoate metabolism; Pyruvate metabolism; Synthesis and degradation of ketone bodies; Tryptophan metabolism; Valine, leucine and isoleucine degradation	101762107	Si010265m	0.0567334	no	#N/A	#N/A	acetyl-CoA C-acyltransferase, putative / 3-ketoacyl-CoA thiolase, putative	2.3.1.9	2 Acetyl-CoA = CoA + Acetoacetyl-CoA
R00238	Benzoate degradation via CoA ligation; Butanoate metabolism; Fatty acid metabolism; Lysine degradation; Propanoate metabolism; Pyruvate metabolism; Synthesis and degradation of ketone bodies; Tryptophan metabolism; Valine, leucine and isoleucine degradation	101771647	Si003974m	0.43453	yes	#N/A	#N/A	acetyl-CoA C-acyltransferase, putative / 3-ketoacyl-CoA thiolase, putative	2.3.1.9	2 Acetyl-CoA = CoA + Acetoacetyl-CoA
R00238	Benzoate degradation via CoA ligation; Butanoate metabolism; Fatty acid metabolism; Lysine degradation; Propanoate metabolism; Pyruvate metabolism; Synthesis and degradation of ketone bodies; Tryptophan metabolism; Valine, leucine and isoleucine degradation	101752713	Si002519m	#N/A	#N/A	#N/A	#N/A	acetyl-CoA C-acyltransferase, putative / 3-ketoacyl-CoA thiolase, putative	2.3.1.16	2 Acetyl-CoA = CoA + Acetoacetyl-CoA
R00238	Benzoate degradation via CoA ligation; Butanoate metabolism; Fatty acid metabolism; Lysine degradation; Propanoate metabolism; Pyruvate metabolism; Synthesis and degradation of ketone bodies; Tryptophan metabolism; Valine, leucine and isoleucine degradation	101762107	Si010265m	0.0567334	no	#N/A	#N/A	acetyl-CoA C-acyltransferase, putative / 3-ketoacyl-CoA thiolase, putative	2.3.1.16	2 Acetyl-CoA = CoA + Acetoacetyl-CoA
R00238	Benzoate degradation via CoA ligation; Butanoate metabolism; Fatty acid metabolism; Lysine degradation; Propanoate metabolism; Pyruvate metabolism; Synthesis and degradation of ketone bodies; Tryptophan metabolism; Valine, leucine and isoleucine degradation	101771647	Si003974m	0.43453	yes	#N/A	#N/A	acetyl-CoA C-acyltransferase, putative / 3-ketoacyl-CoA thiolase, putative	2.3.1.16	2 Acetyl-CoA = CoA + Acetoacetyl-CoA
R00238	Benzoate degradation via CoA ligation; Butanoate metabolism; Fatty acid metabolism; Lysine degradation; Propanoate metabolism; Pyruvate metabolism; Synthesis and degradation of ketone bodies; Tryptophan metabolism; Valine, leucine and isoleucine degradation	101752713	Si002519m	#N/A	#N/A	#N/A	#N/A	acetyl-CoA C-acetyltransferase (acetoacetyl-coenzyme A thiolase), putative	2.3.1.9	2 Acetyl-CoA = CoA + Acetoacetyl-CoA
R00238	Benzoate degradation via CoA ligation; Butanoate metabolism; Fatty acid metabolism; Lysine degradation; Propanoate metabolism; Pyruvate metabolism; Synthesis and degradation of ketone bodies; Tryptophan metabolism; Valine, leucine and isoleucine degradation	101762107	Si010265m	0.0567334	no	#N/A	#N/A	acetyl-CoA C-acetyltransferase (acetoacetyl-coenzyme A thiolase), putative	2.3.1.9	2 Acetyl-CoA = CoA + Acetoacetyl-CoA
R00238	Benzoate degradation via CoA ligation; Butanoate metabolism; Fatty acid metabolism; Lysine degradation; Propanoate metabolism; Pyruvate metabolism; Synthesis and degradation of ketone bodies; Tryptophan metabolism; Valine, leucine and isoleucine degradation	101771647	Si003974m	0.43453	yes	#N/A	#N/A	acetyl-CoA C-acetyltransferase (acetoacetyl-coenzyme A thiolase), putative	2.3.1.9	2 Acetyl-CoA = CoA + Acetoacetyl-CoA
R00239	Urea cycle and metabolism of amino groups	101765114	Si021235m	0.59999	yes	0.445138	no	delta 1-pyrroline-5-carboxylate synthetase A / P5CS A (P5CS1)	1.2.1.41	ATP + L-Glutamate = ADP + L-Glutamyl 5-phosphate
R00239	Urea cycle and metabolism of amino groups	101775420	Si000382m	#N/A	#N/A	#N/A	#N/A	delta 1-pyrroline-5-carboxylate synthetase A / P5CS A (P5CS1)	1.2.1.41	ATP + L-Glutamate = ADP + L-Glutamyl 5-phosphate
R00243	Arginine and proline metabolism; Glutamate metabolism; Nitrogen metabolism; Urea cycle and metabolism of amino groups	101755619	Si010692m	#N/A	#N/A	#N/A	#N/A	glutamate dehydrogenase, putative	1.4.1.2	L-Glutamate + NAD+ + H2O = 2-Oxoglutarate + NH3 + NADH + H+
R00243	Arginine and proline metabolism; Glutamate metabolism; Nitrogen metabolism; Urea cycle and metabolism of amino groups	101778373	Si035910m	#N/A	#N/A	#N/A	#N/A	glutamate dehydrogenase, putative	1.4.1.2	L-Glutamate + NAD+ + H2O = 2-Oxoglutarate + NH3 + NADH + H+
R00243	Arginine and proline metabolism; Glutamate metabolism; Nitrogen metabolism; Urea cycle and metabolism of amino groups	101755619	Si010692m	#N/A	#N/A	#N/A	#N/A	glutamate dehydrogenase, putative, mitochondrial	1.4.1.2	L-Glutamate + NAD+ + H2O = 2-Oxoglutarate + NH3 + NADH + H+
R00243	Arginine and proline metabolism; Glutamate metabolism; Nitrogen metabolism; Urea cycle and metabolism of amino groups	101778373	Si035910m	#N/A	#N/A	#N/A	#N/A	glutamate dehydrogenase, putative, mitochondrial	1.4.1.2	L-Glutamate + NAD+ + H2O = 2-Oxoglutarate + NH3 + NADH + H+
R00243	Arginine and proline metabolism; Glutamate metabolism; Nitrogen metabolism; Urea cycle and metabolism of amino groups	101755619	Si010692m	#N/A	#N/A	#N/A	#N/A	glutamate dehydrogenase, putative	1.4.1.3	L-Glutamate + NAD+ + H2O = 2-Oxoglutarate + NH3 + NADH + H+
R00243	Arginine and proline metabolism; Glutamate metabolism; Nitrogen metabolism; Urea cycle and metabolism of amino groups	101778373	Si035910m	#N/A	#N/A	#N/A	#N/A	glutamate dehydrogenase, putative	1.4.1.3	L-Glutamate + NAD+ + H2O = 2-Oxoglutarate + NH3 + NADH + H+
R00243	Arginine and proline metabolism; Glutamate metabolism; Nitrogen metabolism; Urea cycle and metabolism of amino groups	101755619	Si010692m	#N/A	#N/A	#N/A	#N/A	glutamate dehydrogenase, putative, mitochondrial	1.4.1.4	L-Glutamate + NAD+ + H2O = 2-Oxoglutarate + NH3 + NADH + H+
R00243	Arginine and proline metabolism; Glutamate metabolism; Nitrogen metabolism; Urea cycle and metabolism of amino groups	101778373	Si035910m	#N/A	#N/A	#N/A	#N/A	glutamate dehydrogenase, putative, mitochondrial	1.4.1.4	L-Glutamate + NAD+ + H2O = 2-Oxoglutarate + NH3 + NADH + H+
R00694	Phenylalanine, tyrosine and tryptophan biosynthesis; Phenylalanine metabolism	101765452	#N/A	0.608706	yes	#N/A	#N/A	histidinol-phosphate aminotransferase, putative	2.6.1.9	L-Phenylalanine + 2-Oxoglutarate = Phenylpyruvate + L-Glutamate
R00248	Arginine and proline metabolism; Glutamate metabolism; Nitrogen metabolism; Urea cycle and metabolism of amino groups	101755619	Si010692m	#N/A	#N/A	#N/A	#N/A	glutamate dehydrogenase, putative	1.4.1.4	L-Glutamate + NADP+ + H2O = 2-Oxoglutarate + NH3 + NADPH + H+
R00248	Arginine and proline metabolism; Glutamate metabolism; Nitrogen metabolism; Urea cycle and metabolism of amino groups	101770266	Si020943m	-0.625952	no	#N/A	#N/A	glutamate dehydrogenase, putative	1.4.1.4	L-Glutamate + NADP+ + H2O = 2-Oxoglutarate + NH3 + NADPH + H+
R00248	Arginine and proline metabolism; Glutamate metabolism; Nitrogen metabolism; Urea cycle and metabolism of amino groups	101778373	Si035910m	#N/A	#N/A	#N/A	#N/A	glutamate dehydrogenase, putative	1.4.1.4	L-Glutamate + NADP+ + H2O = 2-Oxoglutarate + NH3 + NADPH + H+
R00248	Arginine and proline metabolism; Glutamate metabolism; Nitrogen metabolism; Urea cycle and metabolism of amino groups	101783250	Si000614m	0.415192	yes	#N/A	#N/A	glutamate dehydrogenase, putative	1.4.1.4	L-Glutamate + NADP+ + H2O = 2-Oxoglutarate + NH3 + NADPH + H+
R00248	Arginine and proline metabolism; Glutamate metabolism; Nitrogen metabolism; Urea cycle and metabolism of amino groups	101785947	Si000006m	0.568615	yes	#N/A	#N/A	glutamate dehydrogenase, putative	1.4.1.4	L-Glutamate + NADP+ + H2O = 2-Oxoglutarate + NH3 + NADPH + H+
R00248	Arginine and proline metabolism; Glutamate metabolism; Nitrogen metabolism; Urea cycle and metabolism of amino groups	101755619	Si010692m	#N/A	#N/A	#N/A	#N/A	glutamate dehydrogenase, putative	1.4.1.3	L-Glutamate + NADP+ + H2O = 2-Oxoglutarate + NH3 + NADPH + H+
R00248	Arginine and proline metabolism; Glutamate metabolism; Nitrogen metabolism; Urea cycle and metabolism of amino groups	101770266	Si020943m	-0.625952	no	#N/A	#N/A	glutamate dehydrogenase, putative	1.4.1.3	L-Glutamate + NADP+ + H2O = 2-Oxoglutarate + NH3 + NADPH + H+
R00248	Arginine and proline metabolism; Glutamate metabolism; Nitrogen metabolism; Urea cycle and metabolism of amino groups	101778373	Si035910m	#N/A	#N/A	#N/A	#N/A	glutamate dehydrogenase, putative	1.4.1.3	L-Glutamate + NADP+ + H2O = 2-Oxoglutarate + NH3 + NADPH + H+
R00248	Arginine and proline metabolism; Glutamate metabolism; Nitrogen metabolism; Urea cycle and metabolism of amino groups	101783250	Si000614m	0.415192	yes	#N/A	#N/A	glutamate dehydrogenase, putative	1.4.1.3	L-Glutamate + NADP+ + H2O = 2-Oxoglutarate + NH3 + NADPH + H+
R00248	Arginine and proline metabolism; Glutamate metabolism; Nitrogen metabolism; Urea cycle and metabolism of amino groups	101785947	Si000006m	0.568615	yes	#N/A	#N/A	glutamate dehydrogenase, putative	1.4.1.3	L-Glutamate + NADP+ + H2O = 2-Oxoglutarate + NH3 + NADPH + H+
R00251	Glutathione metabolism	101783652	Si039681m	1.22079	yes	#N/A	#N/A	5-oxoprolinase -related protein	3.5.2.9	ATP + 5-Oxoproline + 2 H2O = ADP + Orthophosphate + L-Glutamate
R00253	Glutamate metabolism; Nitrogen metabolism	101754854	Si036280m	-3.14255	yes	#N/A	#N/A	glutamine synthetase, putative, cytosolic	6.3.1.2	ATP + L-Glutamate + NH3 = ADP + Orthophosphate + L-Glutamine
R00253	Glutamate metabolism; Nitrogen metabolism	101757176	Si036352m	-0.0924036	no	#N/A	#N/A	glutamine synthetase, putative, cytosolic	6.3.1.2	ATP + L-Glutamate + NH3 = ADP + Orthophosphate + L-Glutamine
R00253	Glutamate metabolism; Nitrogen metabolism	101764285	Si022318m	#N/A	#N/A	#N/A	#N/A	glutamine synthetase, putative, cytosolic	6.3.1.2	ATP + L-Glutamate + NH3 = ADP + Orthophosphate + L-Glutamine
R00253	Glutamate metabolism; Nitrogen metabolism	101772334	Si017628m	0.405929	yes	-0.0885848	no	glutamine synthetase, putative, cytosolic	6.3.1.2	ATP + L-Glutamate + NH3 = ADP + Orthophosphate + L-Glutamine
R00253	Glutamate metabolism; Nitrogen metabolism	101754854	Si036280m	-3.14255	yes	#N/A	#N/A	glutamate-ammonia ligase (EC 6.3.1.2) precursor, chloroplast (clone lambdaAtgsl1) (pir||S18600); chloroplast and mitochondrial	6.3.1.2	ATP + L-Glutamate + NH3 = ADP + Orthophosphate + L-Glutamine
R00253	Glutamate metabolism; Nitrogen metabolism	101757176	Si036352m	-0.0924036	no	#N/A	#N/A	glutamate-ammonia ligase (EC 6.3.1.2) precursor, chloroplast (clone lambdaAtgsl1) (pir||S18600); chloroplast and mitochondrial	6.3.1.2	ATP + L-Glutamate + NH3 = ADP + Orthophosphate + L-Glutamine
R00253	Glutamate metabolism; Nitrogen metabolism	101764285	Si022318m	#N/A	#N/A	#N/A	#N/A	glutamate-ammonia ligase (EC 6.3.1.2) precursor, chloroplast (clone lambdaAtgsl1) (pir||S18600); chloroplast and mitochondrial	6.3.1.2	ATP + L-Glutamate + NH3 = ADP + Orthophosphate + L-Glutamine
R00253	Glutamate metabolism; Nitrogen metabolism	101772334	Si017628m	0.405929	yes	-0.0885848	no	glutamate-ammonia ligase (EC 6.3.1.2) precursor, chloroplast (clone lambdaAtgsl1) (pir||S18600); chloroplast and mitochondrial	6.3.1.2	ATP + L-Glutamate + NH3 = ADP + Orthophosphate + L-Glutamine
R00257	Glutamate metabolism; Nicotinate and nicotinamide metabolism	101778058	Si029058m	0.828011	yes	#N/A	#N/A	carbon-nitrogen hydrolase family protein	6.3.5.1	ATP + Deamino-NAD+ + L-Glutamine + H2O = AMP + Pyrophosphate + NAD+ + L-Glutamate
R00258	Alanine and aspartate metabolism; Carbon fixation; Glutamate metabolism	101767913	Si029700m	1.27197	yes	0.676566	no	alanine aminotransferase, putative	2.6.1.2	L-Alanine + 2-Oxoglutarate = Pyruvate + L-Glutamate
R00258	Alanine and aspartate metabolism; Carbon fixation; Glutamate metabolism	101783864	Si032667m	0.198033	no	#N/A	#N/A	alanine aminotransferase, putative	2.6.1.2	L-Alanine + 2-Oxoglutarate = Pyruvate + L-Glutamate
R00694	Phenylalanine, tyrosine and tryptophan biosynthesis; Phenylalanine metabolism	101771115	Si001361m	1.14885	yes	0.634488	no	histidinol-phosphate aminotransferase, putative	2.6.1.9	L-Phenylalanine + 2-Oxoglutarate = Phenylpyruvate + L-Glutamate
R00258	Alanine and aspartate metabolism; Carbon fixation; Glutamate metabolism	101784434	Si035117m	#N/A	#N/A	#N/A	#N/A	alanine aminotransferase, putative	2.6.1.2	L-Alanine + 2-Oxoglutarate = Pyruvate + L-Glutamate
R00258	Alanine and aspartate metabolism; Carbon fixation; Glutamate metabolism	101784839	Si035423m	-1.13321	yes	#N/A	#N/A	alanine aminotransferase, putative	2.6.1.2	L-Alanine + 2-Oxoglutarate = Pyruvate + L-Glutamate
R00694	Phenylalanine, tyrosine and tryptophan biosynthesis; Phenylalanine metabolism	101784980	Si006490m	1.70298	yes	#N/A	#N/A	histidinol-phosphate aminotransferase, putative	2.6.1.9	L-Phenylalanine + 2-Oxoglutarate = Phenylpyruvate + L-Glutamate
R00258	Alanine and aspartate metabolism; Carbon fixation; Glutamate metabolism	101784434	Si035117m	#N/A	#N/A	#N/A	#N/A	glutamate:glyoxylate aminotransferase 1 (GGT1)	2.6.1.2	L-Alanine + 2-Oxoglutarate = Pyruvate + L-Glutamate
R00259	Urea cycle and metabolism of amino groups	101772146	Si035137m	-0.560067	yes	#N/A	#N/A	arginine biosynthesis protein ArgJ family	2.3.1.35	Acetyl-CoA + L-Glutamate = CoA + N-Acetyl-L-glutamate
R00259	Urea cycle and metabolism of amino groups	101773856	Si029301m	0.321958	no	#N/A	#N/A	arginine biosynthesis protein ArgJ family	2.3.1.35	Acetyl-CoA + L-Glutamate = CoA + N-Acetyl-L-glutamate
R00259	Urea cycle and metabolism of amino groups	101786322	Si035660m	#N/A	#N/A	#N/A	#N/A	arginine biosynthesis protein ArgJ family	2.3.1.35	Acetyl-CoA + L-Glutamate = CoA + N-Acetyl-L-glutamate
R00261	Butanoate metabolism; Glutamate metabolism	101755874	Si013612m	0.709758	yes	#N/A	#N/A	glutamate decarboxylase 2 (GAD 2)	4.1.1.15	L-Glutamate = 4-Aminobutanoate + CO2
R00261	Butanoate metabolism; Glutamate metabolism	101761228	Si035388m	-0.901355	yes	#N/A	#N/A	glutamate decarboxylase 2 (GAD 2)	4.1.1.15	L-Glutamate = 4-Aminobutanoate + CO2
R00261	Butanoate metabolism; Glutamate metabolism	101772493	Si011954m	2.11061	no	#N/A	#N/A	glutamate decarboxylase 2 (GAD 2)	4.1.1.15	L-Glutamate = 4-Aminobutanoate + CO2
R00694	Phenylalanine, tyrosine and tryptophan biosynthesis; Phenylalanine metabolism	101758101	Si006517m	-0.730257	yes	#N/A	#N/A	aminotransferase, putative	2.6.1.5	L-Phenylalanine + 2-Oxoglutarate = Phenylpyruvate + L-Glutamate
R00261	Butanoate metabolism; Glutamate metabolism	101777099	Si009908m	-3.39077	yes	#N/A	#N/A	glutamate decarboxylase 2 (GAD 2)	4.1.1.15	L-Glutamate = 4-Aminobutanoate + CO2
R00261	Butanoate metabolism; Glutamate metabolism	101755874	Si013612m	0.709758	yes	#N/A	#N/A	arginine decarboxylase 1 (SPE1) (ARGDC)	4.1.1.19	L-Glutamate = 4-Aminobutanoate + CO2
R00261	Butanoate metabolism; Glutamate metabolism	101761228	Si035388m	-0.901355	yes	#N/A	#N/A	arginine decarboxylase 1 (SPE1) (ARGDC)	4.1.1.19	L-Glutamate = 4-Aminobutanoate + CO2
R00261	Butanoate metabolism; Glutamate metabolism	101772493	Si011954m	2.11061	no	#N/A	#N/A	arginine decarboxylase 1 (SPE1) (ARGDC)	4.1.1.19	L-Glutamate = 4-Aminobutanoate + CO2
R00694	Phenylalanine, tyrosine and tryptophan biosynthesis; Phenylalanine metabolism	101769783	Si020059m	0.405427	yes	#N/A	#N/A	aminotransferase, putative	2.6.1.5	L-Phenylalanine + 2-Oxoglutarate = Phenylpyruvate + L-Glutamate
R00261	Butanoate metabolism; Glutamate metabolism	101777099	Si009908m	-3.39077	yes	#N/A	#N/A	arginine decarboxylase 1 (SPE1) (ARGDC)	4.1.1.19	L-Glutamate = 4-Aminobutanoate + CO2
R00267	Glutathione metabolism; Reductive carboxylate cycle (CO2 fixation)	101764125	Si009945m	0.51684	yes	#N/A	#N/A	isocitrate dehydrogenase, putative / NADP+ isocitrate dehydrogenase, putative	1.1.1.42	Isocitrate + NADP+ = 2-Oxoglutarate + CO2 + NADPH + H+
R00267	Glutathione metabolism; Reductive carboxylate cycle (CO2 fixation)	101772045	Si001642m	1.09693	yes	1.91122	yes	isocitrate dehydrogenase, putative / NADP+ isocitrate dehydrogenase, putative	1.1.1.42	Isocitrate + NADP+ = 2-Oxoglutarate + CO2 + NADPH + H+
R00267	Glutathione metabolism; Reductive carboxylate cycle (CO2 fixation)	101783737	Si022178m	0.156853	no	#N/A	#N/A	isocitrate dehydrogenase, putative / NADP+ isocitrate dehydrogenase, putative	1.1.1.42	Isocitrate + NADP+ = 2-Oxoglutarate + CO2 + NADPH + H+
R00267	Glutathione metabolism; Reductive carboxylate cycle (CO2 fixation)	101764125	Si009945m	0.51684	yes	#N/A	#N/A	isocitrate dehydrogenase [NADP+], putative mitochondrial	1.1.1.42	Isocitrate + NADP+ = 2-Oxoglutarate + CO2 + NADPH + H+
R00267	Glutathione metabolism; Reductive carboxylate cycle (CO2 fixation)	101772045	Si001642m	1.09693	yes	1.91122	yes	isocitrate dehydrogenase [NADP+], putative mitochondrial	1.1.1.42	Isocitrate + NADP+ = 2-Oxoglutarate + CO2 + NADPH + H+
R00267	Glutathione metabolism; Reductive carboxylate cycle (CO2 fixation)	101783737	Si022178m	0.156853	no	#N/A	#N/A	isocitrate dehydrogenase [NADP+], putative mitochondrial	1.1.1.42	Isocitrate + NADP+ = 2-Oxoglutarate + CO2 + NADPH + H+
R00268	Citrate cycle (TCA cycle)	101764125	Si009945m	0.51684	yes	#N/A	#N/A	isocitrate dehydrogenase, putative / NADP+ isocitrate dehydrogenase, putative	1.1.1.42	Oxalosuccinate = 2-Oxoglutarate + CO2
R00268	Citrate cycle (TCA cycle)	101772045	Si001642m	1.09693	yes	1.91122	yes	isocitrate dehydrogenase, putative / NADP+ isocitrate dehydrogenase, putative	1.1.1.42	Oxalosuccinate = 2-Oxoglutarate + CO2
R00268	Citrate cycle (TCA cycle)	101783737	Si022178m	0.156853	no	#N/A	#N/A	isocitrate dehydrogenase, putative / NADP+ isocitrate dehydrogenase, putative	1.1.1.42	Oxalosuccinate = 2-Oxoglutarate + CO2
R00694	Phenylalanine, tyrosine and tryptophan biosynthesis; Phenylalanine metabolism	101775023	#N/A	#N/A	#N/A	#N/A	#N/A	aminotransferase, putative	2.6.1.5	L-Phenylalanine + 2-Oxoglutarate = Phenylpyruvate + L-Glutamate
R00274	Glutathione metabolism	101764634	Si018223m	-0.399325	yes	#N/A	#N/A	glutathione peroxidase, putative	1.11.1.9	H2O2 + 2 Glutathione = Oxidized glutathione + 2 H2O
R00274	Glutathione metabolism	101770687	Si037795m	-0.0667328	no	#N/A	#N/A	glutathione peroxidase, putative	1.11.1.9	H2O2 + 2 Glutathione = Oxidized glutathione + 2 H2O
R00274	Glutathione metabolism	101776343	Si007214m	-0.555802	yes	#N/A	#N/A	glutathione peroxidase, putative	1.11.1.9	H2O2 + 2 Glutathione = Oxidized glutathione + 2 H2O
R00274	Glutathione metabolism	101776814	Si010900m	0.201555	no	#N/A	#N/A	glutathione peroxidase, putative	1.11.1.9	H2O2 + 2 Glutathione = Oxidized glutathione + 2 H2O
R00274	Glutathione metabolism	101780768	Si023447m	0.552132	no	#N/A	#N/A	glutathione peroxidase, putative	1.11.1.9	H2O2 + 2 Glutathione = Oxidized glutathione + 2 H2O
R00274	Glutathione metabolism	101786937	Si026861m	0.227673	no	#N/A	#N/A	glutathione peroxidase, putative	1.11.1.9	H2O2 + 2 Glutathione = Oxidized glutathione + 2 H2O
R00286	Nucleotide sugars metabolism; Pentose and glucuronate interconversions; Starch and sucrose metabolism	101765389	Si039765m	inf	no	#N/A	#N/A	UDP-glucose 6-dehydrogenase, putative	1.1.1.22	UDP-glucose + H2O + 2 NAD+ = UDP-glucuronate + 2 NADH + H+
R00286	Nucleotide sugars metabolism; Pentose and glucuronate interconversions; Starch and sucrose metabolism	101773575	Si032829m	1.82859	no	#N/A	#N/A	UDP-glucose 6-dehydrogenase, putative	1.1.1.22	UDP-glucose + H2O + 2 NAD+ = UDP-glucuronate + 2 NADH + H+
R00286	Nucleotide sugars metabolism; Pentose and glucuronate interconversions; Starch and sucrose metabolism	101774039	Si035448m	-1.37103	yes	#N/A	#N/A	UDP-glucose 6-dehydrogenase, putative	1.1.1.22	UDP-glucose + H2O + 2 NAD+ = UDP-glucuronate + 2 NADH + H+
R00286	Nucleotide sugars metabolism; Pentose and glucuronate interconversions; Starch and sucrose metabolism	101780186	Si013662m	-5.03671	yes	#N/A	#N/A	UDP-glucose 6-dehydrogenase, putative	1.1.1.22	UDP-glucose + H2O + 2 NAD+ = UDP-glucuronate + 2 NADH + H+
R00286	Nucleotide sugars metabolism; Pentose and glucuronate interconversions; Starch and sucrose metabolism	101784716	Si035452m	-1.15023	yes	#N/A	#N/A	UDP-glucose 6-dehydrogenase, putative	1.1.1.22	UDP-glucose + H2O + 2 NAD+ = UDP-glucuronate + 2 NADH + H+
R00289	Galactose metabolism; Nucleotide sugars metabolism; Pentose and glucuronate interconversions; Starch and sucrose metabolism	101760295	Si005944m	#N/A	#N/A	#N/A	#N/A	UDP-glucose pyrophosphorylase	2.7.7.9	UTP + D-Glucose 1-phosphate = Pyrophosphate + UDP-glucose
R00289	Galactose metabolism; Nucleotide sugars metabolism; Pentose and glucuronate interconversions; Starch and sucrose metabolism	101760727	Si017115m	-4.54355	yes	#N/A	#N/A	UDP-glucose pyrophosphorylase	2.7.7.9	UTP + D-Glucose 1-phosphate = Pyrophosphate + UDP-glucose
R00289	Galactose metabolism; Nucleotide sugars metabolism; Pentose and glucuronate interconversions; Starch and sucrose metabolism	101786399	Si029679m	-0.764028	yes	0.0011071	no	UDP-glucose pyrophosphorylase	2.7.7.9	UTP + D-Glucose 1-phosphate = Pyrophosphate + UDP-glucose
R00698	Phenylalanine metabolism	101753704	#N/A	#N/A	#N/A	#N/A	#N/A	peroxidase, putative	1.11.1.7	L-Phenylalanine = 2-Phenylacetamide
R00291	Galactose metabolism; Nucleotide sugars metabolism	101759107	Si013967m	-1.67842	yes	#N/A	#N/A	UDP-glucose 4-epimerase / UDP-galactose 4-epimerase / Galactowaldenase	5.1.3.2	UDP-glucose = UDP-D-galactose
R00291	Galactose metabolism; Nucleotide sugars metabolism	101782923	Si022919m	#N/A	#N/A	#N/A	#N/A	UDP-glucose 4-epimerase / UDP-galactose 4-epimerase / Galactowaldenase	5.1.3.2	UDP-glucose = UDP-D-galactose
R00291	Galactose metabolism; Nucleotide sugars metabolism	101785034	Si030247m	-1.62177	yes	#N/A	#N/A	UDP-glucose 4-epimerase / UDP-galactose 4-epimerase / Galactowaldenase	5.1.3.2	UDP-glucose = UDP-D-galactose
R00308	Starch and sucrose metabolism	gene found in Arabidopsis, O. sativa, S.bicolor, Z. Mays, GAP in primary metabolism	Si022492m	-1.1623	yes	#N/A	#N/A	glycosyl hydrolase family 17 protein	3.2.1.39	1,3-beta-D-Glucan + H2O = D-Glucose + 1,3-beta-D-Glucan
R00698	Phenylalanine metabolism	101764017	#N/A	#N/A	#N/A	#N/A	#N/A	peroxidase, putative	1.11.1.7	L-Phenylalanine = 2-Phenylacetamide
R00310	Porphyrin and chlorophyll metabolism	101777700	Si006349m	#N/A	#N/A	#N/A	#N/A	ferrochelatase II	4.99.1.1	Protoporphyrin + Fe2+ = Heme + 2 H+
R00316	Pyruvate metabolism	101767488	Si016421m	-0.389328	yes	#N/A	#N/A	acetyl-CoA synthetase (acetate-CoA ligase), putative	6.2.1.1	ATP + Acetate = Pyrophosphate + Acetyl adenylate
R00316	Pyruvate metabolism	101776963	Si009484m	#N/A	#N/A	#N/A	#N/A	acetyl-CoA synthetase (acetate-CoA ligase), putative	6.2.1.1	ATP + Acetate = Pyrophosphate + Acetyl adenylate
R00328	Purine metabolism	101757382	Si029734m	-0.329372	yes	#N/A	#N/A	apyrase	3.6.1.5	GDP + H2O = GMP + Orthophosphate
R00328	Purine metabolism	101764324	Si035314m	-0.0372218	no	#N/A	#N/A	apyrase	3.6.1.5	GDP + H2O = GMP + Orthophosphate
R00328	Purine metabolism	101769705	Si026337m	1.49175	yes	#N/A	#N/A	apyrase	3.6.1.5	GDP + H2O = GMP + Orthophosphate
R00328	Purine metabolism	101770111	Si026339m	1.69996	yes	#N/A	#N/A	apyrase	3.6.1.5	GDP + H2O = GMP + Orthophosphate
R00328	Purine metabolism	101772875	Si013536m	#N/A	#N/A	#N/A	#N/A	apyrase	3.6.1.5	GDP + H2O = GMP + Orthophosphate
R00328	Purine metabolism	101775667	Si035449m	-1.21574	yes	#N/A	#N/A	apyrase	3.6.1.5	GDP + H2O = GMP + Orthophosphate
R00328	Purine metabolism	101786001	Si010055m	-2.98258	yes	-1.8481	yes	apyrase	3.6.1.5	GDP + H2O = GMP + Orthophosphate
R00330	Purine metabolism	101755658	Si023182m	-2.56343	yes	#N/A	#N/A		2.7.4.6	ATP + GDP = ADP + GTP
R00330	Purine metabolism	101766493	Si038730m	-0.761759	yes	-0.498289	no	nucleoside-diphosphate kinase	2.7.4.6	ATP + GDP = ADP + GTP
R00330	Purine metabolism	101780441	Si018297m	-2.45436	yes	#N/A	#N/A	nucleoside-diphosphate kinase	2.7.4.6	ATP + GDP = ADP + GTP
R00698	Phenylalanine metabolism	101764346	#N/A	#N/A	#N/A	#N/A	#N/A	peroxidase, putative	1.11.1.7	L-Phenylalanine = 2-Phenylacetamide
R00330	Purine metabolism	101781699	Si023103m	-1.95628	yes	0.0121802	no	nucleoside-diphosphate kinase	2.7.4.6	ATP + GDP = ADP + GTP
R00330	Purine metabolism	101782324	Si019484m	-0.0496133	no	#N/A	#N/A		2.7.4.6	ATP + GDP = ADP + GTP
R00332	Purine metabolism	101760001	Si036901m	-1.6316	yes	#N/A	#N/A		2.7.4.8	ATP + GMP = ADP + GDP
R00698	Phenylalanine metabolism	101776457	#N/A	#N/A	#N/A	#N/A	#N/A	peroxidase, putative	1.11.1.7	L-Phenylalanine = 2-Phenylacetamide
R00335	Purine metabolism	101757382	Si029734m	-0.329372	yes	#N/A	#N/A	apyrase	3.6.1.5	GTP + H2O = GDP + Orthophosphate
R00335	Purine metabolism	101764324	Si035314m	-0.0372218	no	#N/A	#N/A	apyrase	3.6.1.5	GTP + H2O = GDP + Orthophosphate
R00335	Purine metabolism	101769705	Si026337m	1.49175	yes	#N/A	#N/A	apyrase	3.6.1.5	GTP + H2O = GDP + Orthophosphate
R00335	Purine metabolism	101770111	Si026339m	1.69996	yes	#N/A	#N/A	apyrase	3.6.1.5	GTP + H2O = GDP + Orthophosphate
R00335	Purine metabolism	101772875	Si013536m	#N/A	#N/A	#N/A	#N/A	apyrase	3.6.1.5	GTP + H2O = GDP + Orthophosphate
R00335	Purine metabolism	101775667	Si035449m	-1.21574	yes	#N/A	#N/A	apyrase	3.6.1.5	GTP + H2O = GDP + Orthophosphate
R00335	Purine metabolism	101786001	Si010055m	-2.98258	yes	-1.8481	yes	apyrase	3.6.1.5	GTP + H2O = GDP + Orthophosphate
R00341	Carbon fixation; Citrate cycle (TCA cycle); Pyruvate metabolism	101783767	Si034577m	#N/A	#N/A	#N/A	#N/A	phosphoenolpyruvate carboxykinase [ATP], putative / PEP carboxykinase, putative / PEPCK, putative	4.1.1.49	ATP + Oxaloacetate = ADP + Phosphoenolpyruvate + CO2
R00342	Carbon fixation; Citrate cycle (TCA cycle); Glyoxylate and dicarboxylate metabolism; Pyruvate metabolism; Reductive carboxylate cycle (CO2 fixation)	101760275	Si036876m	#N/A	#N/A	#N/A	#N/A	malate dehydrogenase, cytosolic, putative	1.1.1.37	(S)-Malate + NAD+ = Oxaloacetate + NADH + H+
R00342	Carbon fixation; Citrate cycle (TCA cycle); Glyoxylate and dicarboxylate metabolism; Pyruvate metabolism; Reductive carboxylate cycle (CO2 fixation)	101760979	Si002110m	-1.96045	yes	-0.295652	no	malate dehydrogenase, cytosolic, putative	1.1.1.37	(S)-Malate + NAD+ = Oxaloacetate + NADH + H+
R00342	Carbon fixation; Citrate cycle (TCA cycle); Glyoxylate and dicarboxylate metabolism; Pyruvate metabolism; Reductive carboxylate cycle (CO2 fixation)	101761852	Si022252m	0.263701	no	#N/A	#N/A	malate dehydrogenase, cytosolic, putative	1.1.1.37	(S)-Malate + NAD+ = Oxaloacetate + NADH + H+
R00342	Carbon fixation; Citrate cycle (TCA cycle); Glyoxylate and dicarboxylate metabolism; Pyruvate metabolism; Reductive carboxylate cycle (CO2 fixation)	101765343	Si010442m	-3.53401	yes	#N/A	#N/A	malate dehydrogenase, cytosolic, putative	1.1.1.37	(S)-Malate + NAD+ = Oxaloacetate + NADH + H+
R00342	Carbon fixation; Citrate cycle (TCA cycle); Glyoxylate and dicarboxylate metabolism; Pyruvate metabolism; Reductive carboxylate cycle (CO2 fixation)	101771167	Si030117m	0.886315	yes	#N/A	#N/A	malate dehydrogenase, cytosolic, putative	1.1.1.37	(S)-Malate + NAD+ = Oxaloacetate + NADH + H+
R00342	Carbon fixation; Citrate cycle (TCA cycle); Glyoxylate and dicarboxylate metabolism; Pyruvate metabolism; Reductive carboxylate cycle (CO2 fixation)	101771269	Si013882m	#N/A	#N/A	#N/A	#N/A	malate dehydrogenase, cytosolic, putative	1.1.1.37	(S)-Malate + NAD+ = Oxaloacetate + NADH + H+
R00342	Carbon fixation; Citrate cycle (TCA cycle); Glyoxylate and dicarboxylate metabolism; Pyruvate metabolism; Reductive carboxylate cycle (CO2 fixation)	101772404	Si022438m	0.734439	yes	1.88907	no	malate dehydrogenase, cytosolic, putative	1.1.1.37	(S)-Malate + NAD+ = Oxaloacetate + NADH + H+
R00342	Carbon fixation; Citrate cycle (TCA cycle); Glyoxylate and dicarboxylate metabolism; Pyruvate metabolism; Reductive carboxylate cycle (CO2 fixation)	101775144	Si036365m	0.912171	yes	1.31105	yes	malate dehydrogenase, cytosolic, putative	1.1.1.37	(S)-Malate + NAD+ = Oxaloacetate + NADH + H+
R00342	Carbon fixation; Citrate cycle (TCA cycle); Glyoxylate and dicarboxylate metabolism; Pyruvate metabolism; Reductive carboxylate cycle (CO2 fixation)	101779301	Si022574m	-1.30232	yes	0.357661	no	malate dehydrogenase, cytosolic, putative	1.1.1.37	(S)-Malate + NAD+ = Oxaloacetate + NADH + H+
R00342	Carbon fixation; Citrate cycle (TCA cycle); Glyoxylate and dicarboxylate metabolism; Pyruvate metabolism; Reductive carboxylate cycle (CO2 fixation)	101760275	Si036876m	#N/A	#N/A	#N/A	#N/A	malate dehydrogenase [NAD], mitochondrial	1.1.1.37	(S)-Malate + NAD+ = Oxaloacetate + NADH + H+
R00342	Carbon fixation; Citrate cycle (TCA cycle); Glyoxylate and dicarboxylate metabolism; Pyruvate metabolism; Reductive carboxylate cycle (CO2 fixation)	101760979	Si002110m	-1.96045	yes	-0.295652	no	malate dehydrogenase [NAD], mitochondrial	1.1.1.37	(S)-Malate + NAD+ = Oxaloacetate + NADH + H+
R00342	Carbon fixation; Citrate cycle (TCA cycle); Glyoxylate and dicarboxylate metabolism; Pyruvate metabolism; Reductive carboxylate cycle (CO2 fixation)	101761852	Si022252m	0.263701	no	#N/A	#N/A	malate dehydrogenase [NAD], mitochondrial	1.1.1.37	(S)-Malate + NAD+ = Oxaloacetate + NADH + H+
R00342	Carbon fixation; Citrate cycle (TCA cycle); Glyoxylate and dicarboxylate metabolism; Pyruvate metabolism; Reductive carboxylate cycle (CO2 fixation)	101765343	Si010442m	-3.53401	yes	#N/A	#N/A	malate dehydrogenase [NAD], mitochondrial	1.1.1.37	(S)-Malate + NAD+ = Oxaloacetate + NADH + H+
R00342	Carbon fixation; Citrate cycle (TCA cycle); Glyoxylate and dicarboxylate metabolism; Pyruvate metabolism; Reductive carboxylate cycle (CO2 fixation)	101771167	Si030117m	0.886315	yes	#N/A	#N/A	malate dehydrogenase [NAD], mitochondrial	1.1.1.37	(S)-Malate + NAD+ = Oxaloacetate + NADH + H+
R00342	Carbon fixation; Citrate cycle (TCA cycle); Glyoxylate and dicarboxylate metabolism; Pyruvate metabolism; Reductive carboxylate cycle (CO2 fixation)	101771269	Si013882m	#N/A	#N/A	#N/A	#N/A	malate dehydrogenase [NAD], mitochondrial	1.1.1.37	(S)-Malate + NAD+ = Oxaloacetate + NADH + H+
R00342	Carbon fixation; Citrate cycle (TCA cycle); Glyoxylate and dicarboxylate metabolism; Pyruvate metabolism; Reductive carboxylate cycle (CO2 fixation)	101772404	Si022438m	0.734439	yes	1.88907	no	malate dehydrogenase [NAD], mitochondrial	1.1.1.37	(S)-Malate + NAD+ = Oxaloacetate + NADH + H+
R00342	Carbon fixation; Citrate cycle (TCA cycle); Glyoxylate and dicarboxylate metabolism; Pyruvate metabolism; Reductive carboxylate cycle (CO2 fixation)	101775144	Si036365m	0.912171	yes	1.31105	yes	malate dehydrogenase [NAD], mitochondrial	1.1.1.37	(S)-Malate + NAD+ = Oxaloacetate + NADH + H+
R00342	Carbon fixation; Citrate cycle (TCA cycle); Glyoxylate and dicarboxylate metabolism; Pyruvate metabolism; Reductive carboxylate cycle (CO2 fixation)	101779301	Si022574m	-1.30232	yes	0.357661	no	malate dehydrogenase [NAD], mitochondrial	1.1.1.37	(S)-Malate + NAD+ = Oxaloacetate + NADH + H+
R00342	Carbon fixation; Citrate cycle (TCA cycle); Glyoxylate and dicarboxylate metabolism; Pyruvate metabolism; Reductive carboxylate cycle (CO2 fixation)	101760275	Si036876m	#N/A	#N/A	#N/A	#N/A	malate dehydrogenase, glyoxysomal, putative	1.1.1.37	(S)-Malate + NAD+ = Oxaloacetate + NADH + H+
R00342	Carbon fixation; Citrate cycle (TCA cycle); Glyoxylate and dicarboxylate metabolism; Pyruvate metabolism; Reductive carboxylate cycle (CO2 fixation)	101760979	Si002110m	-1.96045	yes	-0.295652	no	malate dehydrogenase, glyoxysomal, putative	1.1.1.37	(S)-Malate + NAD+ = Oxaloacetate + NADH + H+
R00342	Carbon fixation; Citrate cycle (TCA cycle); Glyoxylate and dicarboxylate metabolism; Pyruvate metabolism; Reductive carboxylate cycle (CO2 fixation)	101761852	Si022252m	0.263701	no	#N/A	#N/A	malate dehydrogenase, glyoxysomal, putative	1.1.1.37	(S)-Malate + NAD+ = Oxaloacetate + NADH + H+
R00342	Carbon fixation; Citrate cycle (TCA cycle); Glyoxylate and dicarboxylate metabolism; Pyruvate metabolism; Reductive carboxylate cycle (CO2 fixation)	101765343	Si010442m	-3.53401	yes	#N/A	#N/A	malate dehydrogenase, glyoxysomal, putative	1.1.1.37	(S)-Malate + NAD+ = Oxaloacetate + NADH + H+
R00342	Carbon fixation; Citrate cycle (TCA cycle); Glyoxylate and dicarboxylate metabolism; Pyruvate metabolism; Reductive carboxylate cycle (CO2 fixation)	101771167	Si030117m	0.886315	yes	#N/A	#N/A	malate dehydrogenase, glyoxysomal, putative	1.1.1.37	(S)-Malate + NAD+ = Oxaloacetate + NADH + H+
R00342	Carbon fixation; Citrate cycle (TCA cycle); Glyoxylate and dicarboxylate metabolism; Pyruvate metabolism; Reductive carboxylate cycle (CO2 fixation)	101771269	Si013882m	#N/A	#N/A	#N/A	#N/A	malate dehydrogenase, glyoxysomal, putative	1.1.1.37	(S)-Malate + NAD+ = Oxaloacetate + NADH + H+
R00342	Carbon fixation; Citrate cycle (TCA cycle); Glyoxylate and dicarboxylate metabolism; Pyruvate metabolism; Reductive carboxylate cycle (CO2 fixation)	101772404	Si022438m	0.734439	yes	1.88907	no	malate dehydrogenase, glyoxysomal, putative	1.1.1.37	(S)-Malate + NAD+ = Oxaloacetate + NADH + H+
R00342	Carbon fixation; Citrate cycle (TCA cycle); Glyoxylate and dicarboxylate metabolism; Pyruvate metabolism; Reductive carboxylate cycle (CO2 fixation)	101775144	Si036365m	0.912171	yes	1.31105	yes	malate dehydrogenase, glyoxysomal, putative	1.1.1.37	(S)-Malate + NAD+ = Oxaloacetate + NADH + H+
R00342	Carbon fixation; Citrate cycle (TCA cycle); Glyoxylate and dicarboxylate metabolism; Pyruvate metabolism; Reductive carboxylate cycle (CO2 fixation)	101779301	Si022574m	-1.30232	yes	0.357661	no	malate dehydrogenase, glyoxysomal, putative	1.1.1.37	(S)-Malate + NAD+ = Oxaloacetate + NADH + H+
R00342	Carbon fixation; Citrate cycle (TCA cycle); Glyoxylate and dicarboxylate metabolism; Pyruvate metabolism; Reductive carboxylate cycle (CO2 fixation)	101760275	Si036876m	#N/A	#N/A	#N/A	#N/A	malate dehydrogenase [NAD], chloroplast (MDH)	1.1.1.37	(S)-Malate + NAD+ = Oxaloacetate + NADH + H+
R00342	Carbon fixation; Citrate cycle (TCA cycle); Glyoxylate and dicarboxylate metabolism; Pyruvate metabolism; Reductive carboxylate cycle (CO2 fixation)	101760979	Si002110m	-1.96045	yes	-0.295652	no	malate dehydrogenase [NAD], chloroplast (MDH)	1.1.1.37	(S)-Malate + NAD+ = Oxaloacetate + NADH + H+
R00342	Carbon fixation; Citrate cycle (TCA cycle); Glyoxylate and dicarboxylate metabolism; Pyruvate metabolism; Reductive carboxylate cycle (CO2 fixation)	101761852	Si022252m	0.263701	no	#N/A	#N/A	malate dehydrogenase [NAD], chloroplast (MDH)	1.1.1.37	(S)-Malate + NAD+ = Oxaloacetate + NADH + H+
R00342	Carbon fixation; Citrate cycle (TCA cycle); Glyoxylate and dicarboxylate metabolism; Pyruvate metabolism; Reductive carboxylate cycle (CO2 fixation)	101765343	Si010442m	-3.53401	yes	#N/A	#N/A	malate dehydrogenase [NAD], chloroplast (MDH)	1.1.1.37	(S)-Malate + NAD+ = Oxaloacetate + NADH + H+
R00342	Carbon fixation; Citrate cycle (TCA cycle); Glyoxylate and dicarboxylate metabolism; Pyruvate metabolism; Reductive carboxylate cycle (CO2 fixation)	101771167	Si030117m	0.886315	yes	#N/A	#N/A	malate dehydrogenase [NAD], chloroplast (MDH)	1.1.1.37	(S)-Malate + NAD+ = Oxaloacetate + NADH + H+
R00342	Carbon fixation; Citrate cycle (TCA cycle); Glyoxylate and dicarboxylate metabolism; Pyruvate metabolism; Reductive carboxylate cycle (CO2 fixation)	101771269	Si013882m	#N/A	#N/A	#N/A	#N/A	malate dehydrogenase [NAD], chloroplast (MDH)	1.1.1.37	(S)-Malate + NAD+ = Oxaloacetate + NADH + H+
R00342	Carbon fixation; Citrate cycle (TCA cycle); Glyoxylate and dicarboxylate metabolism; Pyruvate metabolism; Reductive carboxylate cycle (CO2 fixation)	101772404	Si022438m	0.734439	yes	1.88907	no	malate dehydrogenase [NAD], chloroplast (MDH)	1.1.1.37	(S)-Malate + NAD+ = Oxaloacetate + NADH + H+
R00342	Carbon fixation; Citrate cycle (TCA cycle); Glyoxylate and dicarboxylate metabolism; Pyruvate metabolism; Reductive carboxylate cycle (CO2 fixation)	101775144	Si036365m	0.912171	yes	1.31105	yes	malate dehydrogenase [NAD], chloroplast (MDH)	1.1.1.37	(S)-Malate + NAD+ = Oxaloacetate + NADH + H+
R00342	Carbon fixation; Citrate cycle (TCA cycle); Glyoxylate and dicarboxylate metabolism; Pyruvate metabolism; Reductive carboxylate cycle (CO2 fixation)	101779301	Si022574m	-1.30232	yes	0.357661	no	malate dehydrogenase [NAD], chloroplast (MDH)	1.1.1.37	(S)-Malate + NAD+ = Oxaloacetate + NADH + H+
R00342	Carbon fixation; Citrate cycle (TCA cycle); Glyoxylate and dicarboxylate metabolism; Pyruvate metabolism; Reductive carboxylate cycle (CO2 fixation)	101760275	Si036876m	#N/A	#N/A	#N/A	#N/A	malate dehydrogenase, cytosolic, putative	1.1.1.37	(S)-Malate + NAD+ = Oxaloacetate + NADH + H+
R00342	Carbon fixation; Citrate cycle (TCA cycle); Glyoxylate and dicarboxylate metabolism; Pyruvate metabolism; Reductive carboxylate cycle (CO2 fixation)	101760979	Si002110m	-1.96045	yes	-0.295652	no	malate dehydrogenase, cytosolic, putative	1.1.1.37	(S)-Malate + NAD+ = Oxaloacetate + NADH + H+
R00342	Carbon fixation; Citrate cycle (TCA cycle); Glyoxylate and dicarboxylate metabolism; Pyruvate metabolism; Reductive carboxylate cycle (CO2 fixation)	101761852	Si022252m	0.263701	no	#N/A	#N/A	malate dehydrogenase, cytosolic, putative	1.1.1.37	(S)-Malate + NAD+ = Oxaloacetate + NADH + H+
R00342	Carbon fixation; Citrate cycle (TCA cycle); Glyoxylate and dicarboxylate metabolism; Pyruvate metabolism; Reductive carboxylate cycle (CO2 fixation)	101765343	Si010442m	-3.53401	yes	#N/A	#N/A	malate dehydrogenase, cytosolic, putative	1.1.1.37	(S)-Malate + NAD+ = Oxaloacetate + NADH + H+
R00342	Carbon fixation; Citrate cycle (TCA cycle); Glyoxylate and dicarboxylate metabolism; Pyruvate metabolism; Reductive carboxylate cycle (CO2 fixation)	101771167	Si030117m	0.886315	yes	#N/A	#N/A	malate dehydrogenase, cytosolic, putative	1.1.1.37	(S)-Malate + NAD+ = Oxaloacetate + NADH + H+
R00342	Carbon fixation; Citrate cycle (TCA cycle); Glyoxylate and dicarboxylate metabolism; Pyruvate metabolism; Reductive carboxylate cycle (CO2 fixation)	101771269	Si013882m	#N/A	#N/A	#N/A	#N/A	malate dehydrogenase, cytosolic, putative	1.1.1.37	(S)-Malate + NAD+ = Oxaloacetate + NADH + H+
R00342	Carbon fixation; Citrate cycle (TCA cycle); Glyoxylate and dicarboxylate metabolism; Pyruvate metabolism; Reductive carboxylate cycle (CO2 fixation)	101772404	Si022438m	0.734439	yes	1.88907	no	malate dehydrogenase, cytosolic, putative	1.1.1.37	(S)-Malate + NAD+ = Oxaloacetate + NADH + H+
R00342	Carbon fixation; Citrate cycle (TCA cycle); Glyoxylate and dicarboxylate metabolism; Pyruvate metabolism; Reductive carboxylate cycle (CO2 fixation)	101775144	Si036365m	0.912171	yes	1.31105	yes	malate dehydrogenase, cytosolic, putative	1.1.1.37	(S)-Malate + NAD+ = Oxaloacetate + NADH + H+
R00342	Carbon fixation; Citrate cycle (TCA cycle); Glyoxylate and dicarboxylate metabolism; Pyruvate metabolism; Reductive carboxylate cycle (CO2 fixation)	101779301	Si022574m	-1.30232	yes	0.357661	no	malate dehydrogenase, cytosolic, putative	1.1.1.37	(S)-Malate + NAD+ = Oxaloacetate + NADH + H+
R00343	Carbon fixation; Pyruvate metabolism	101754520	Si013711m	#N/A	#N/A	#N/A	#N/A	malate dehydrogenase [NADP], chloroplast, putative	1.1.1.82	(S)-Malate + NADP+ = Oxaloacetate + NADPH + H+
R00343	Carbon fixation; Pyruvate metabolism	101775740	Si029817m	-1.61291	yes	#N/A	#N/A	malate dehydrogenase [NADP], chloroplast, putative	1.1.1.82	(S)-Malate + NADP+ = Oxaloacetate + NADPH + H+
R00345	Carbon fixation; Pyruvate metabolism; Reductive carboxylate cycle (CO2 fixation)	101752877	Si016228m	0.933804	yes	#N/A	#N/A	phosphoenolpyruvate carboxylase, putative / PEP carboxylase, putative (PPC1)	4.1.1.31	Orthophosphate + Oxaloacetate = H2O + Phosphoenolpyruvate + CO2
R00345	Carbon fixation; Pyruvate metabolism; Reductive carboxylate cycle (CO2 fixation)	101754610	Si004557m	0.131548	no	#N/A	#N/A	phosphoenolpyruvate carboxylase, putative / PEP carboxylase, putative (PPC1)	4.1.1.31	Orthophosphate + Oxaloacetate = H2O + Phosphoenolpyruvate + CO2
R00345	Carbon fixation; Pyruvate metabolism; Reductive carboxylate cycle (CO2 fixation)	101764206	Si000184m	1.38454	yes	#N/A	#N/A	phosphoenolpyruvate carboxylase, putative / PEP carboxylase, putative (PPC1)	4.1.1.31	Orthophosphate + Oxaloacetate = H2O + Phosphoenolpyruvate + CO2
R00345	Carbon fixation; Pyruvate metabolism; Reductive carboxylate cycle (CO2 fixation)	101764894	Si000160m	-0.619679	yes	#N/A	#N/A	phosphoenolpyruvate carboxylase, putative / PEP carboxylase, putative (PPC1)	4.1.1.31	Orthophosphate + Oxaloacetate = H2O + Phosphoenolpyruvate + CO2
R00345	Carbon fixation; Pyruvate metabolism; Reductive carboxylate cycle (CO2 fixation)	101776545	Si028826m	0.692306	yes	#N/A	#N/A	phosphoenolpyruvate carboxylase, putative / PEP carboxylase, putative (PPC1)	4.1.1.31	Orthophosphate + Oxaloacetate = H2O + Phosphoenolpyruvate + CO2
R00345	Carbon fixation; Pyruvate metabolism; Reductive carboxylate cycle (CO2 fixation)	101778256	Si005789m	1.60322	yes	0.290115	no	phosphoenolpyruvate carboxylase, putative / PEP carboxylase, putative (PPC1)	4.1.1.31	Orthophosphate + Oxaloacetate = H2O + Phosphoenolpyruvate + CO2
R00351	Citrate cycle (TCA cycle); Glyoxylate and dicarboxylate metabolism	101771119	Si016771m	0.833658	yes	#N/A	#N/A	citrate synthase, glyoxysomal, putative	2.3.3.3	Citrate + CoA = Acetyl-CoA + H2O + Oxaloacetate
R00351	Citrate cycle (TCA cycle); Glyoxylate and dicarboxylate metabolism	101786364	Si017002m	-1.25564	yes	#N/A	#N/A	citrate synthase, glyoxysomal, putative	2.3.3.3	Citrate + CoA = Acetyl-CoA + H2O + Oxaloacetate
R00351	Citrate cycle (TCA cycle); Glyoxylate and dicarboxylate metabolism	101771119	Si016771m	0.833658	yes	#N/A	#N/A	citrate synthase, mitochondrial, putative	2.3.3.3	Citrate + CoA = Acetyl-CoA + H2O + Oxaloacetate
R00351	Citrate cycle (TCA cycle); Glyoxylate and dicarboxylate metabolism	101786364	Si017002m	-1.25564	yes	#N/A	#N/A	citrate synthase, mitochondrial, putative	2.3.3.3	Citrate + CoA = Acetyl-CoA + H2O + Oxaloacetate
R00352	Citrate cycle (TCA cycle); Reductive carboxylate cycle (CO2 fixation)	101758485	Si022146m	-0.759684	yes	#N/A	#N/A	ATP-citrate synthase, putative / ATP-citrate (pro-S-)-lyase, putative / citrate cleavage enzyme, putative	2.3.3.8	ATP + Citrate + CoA = ADP + Orthophosphate + Acetyl-CoA + Oxaloacetate
R00352	Citrate cycle (TCA cycle); Reductive carboxylate cycle (CO2 fixation)	101766243	Si000735m	#N/A	#N/A	#N/A	#N/A	ATP-citrate synthase, putative / ATP-citrate (pro-S-)-lyase, putative / citrate cleavage enzyme, putative	2.3.3.8	ATP + Citrate + CoA = ADP + Orthophosphate + Acetyl-CoA + Oxaloacetate
R00352	Citrate cycle (TCA cycle); Reductive carboxylate cycle (CO2 fixation)	101784412	Si026415m	-1.7431	yes	#N/A	#N/A	ATP-citrate synthase, putative / ATP-citrate (pro-S-)-lyase, putative / citrate cleavage enzyme, putative	2.3.3.8	ATP + Citrate + CoA = ADP + Orthophosphate + Acetyl-CoA + Oxaloacetate
R00355	Alanine and aspartate metabolism; Carbon fixation; Glutamate metabolism	101754781	Si017156m	0.670724	yes	1.1671	yes	aspartate aminotransferase, cytoplasmic isozyme 2 / transaminase A (ASP4)	2.6.1.1	L-Aspartate + 2-Oxoglutarate = Oxaloacetate + L-Glutamate
R00355	Alanine and aspartate metabolism; Carbon fixation; Glutamate metabolism	101760319	Si017250m	-0.0602361	no	#N/A	#N/A	aspartate aminotransferase, cytoplasmic isozyme 2 / transaminase A (ASP4)	2.6.1.1	L-Aspartate + 2-Oxoglutarate = Oxaloacetate + L-Glutamate
R00355	Alanine and aspartate metabolism; Carbon fixation; Glutamate metabolism	101771115	Si001361m	1.14885	yes	0.634488	no	aspartate aminotransferase, cytoplasmic isozyme 2 / transaminase A (ASP4)	2.6.1.1	L-Aspartate + 2-Oxoglutarate = Oxaloacetate + L-Glutamate
R00355	Alanine and aspartate metabolism; Carbon fixation; Glutamate metabolism	101784980	Si006490m	1.70298	yes	#N/A	#N/A	aspartate aminotransferase, cytoplasmic isozyme 2 / transaminase A (ASP4)	2.6.1.1	L-Aspartate + 2-Oxoglutarate = Oxaloacetate + L-Glutamate
R00355	Alanine and aspartate metabolism; Carbon fixation; Glutamate metabolism	101754781	Si017156m	0.670724	yes	1.1671	yes	aspartate aminotransferase, mitochondrial / transaminase A (ASP1)	2.6.1.1	L-Aspartate + 2-Oxoglutarate = Oxaloacetate + L-Glutamate
R00355	Alanine and aspartate metabolism; Carbon fixation; Glutamate metabolism	101760319	Si017250m	-0.0602361	no	#N/A	#N/A	aspartate aminotransferase, mitochondrial / transaminase A (ASP1)	2.6.1.1	L-Aspartate + 2-Oxoglutarate = Oxaloacetate + L-Glutamate
R00355	Alanine and aspartate metabolism; Carbon fixation; Glutamate metabolism	101771115	Si001361m	1.14885	yes	0.634488	no	aspartate aminotransferase, mitochondrial / transaminase A (ASP1)	2.6.1.1	L-Aspartate + 2-Oxoglutarate = Oxaloacetate + L-Glutamate
R00355	Alanine and aspartate metabolism; Carbon fixation; Glutamate metabolism	101784980	Si006490m	1.70298	yes	#N/A	#N/A	aspartate aminotransferase, mitochondrial / transaminase A (ASP1)	2.6.1.1	L-Aspartate + 2-Oxoglutarate = Oxaloacetate + L-Glutamate
R00355	Alanine and aspartate metabolism; Carbon fixation; Glutamate metabolism	101754781	Si017156m	0.670724	yes	1.1671	yes	aspartate aminotransferase, chloroplast (transaminase A/Asp3)	2.6.1.1	L-Aspartate + 2-Oxoglutarate = Oxaloacetate + L-Glutamate
R00355	Alanine and aspartate metabolism; Carbon fixation; Glutamate metabolism	101760319	Si017250m	-0.0602361	no	#N/A	#N/A	aspartate aminotransferase, chloroplast (transaminase A/Asp3)	2.6.1.1	L-Aspartate + 2-Oxoglutarate = Oxaloacetate + L-Glutamate
R00355	Alanine and aspartate metabolism; Carbon fixation; Glutamate metabolism	101771115	Si001361m	1.14885	yes	0.634488	no	aspartate aminotransferase, chloroplast (transaminase A/Asp3)	2.6.1.1	L-Aspartate + 2-Oxoglutarate = Oxaloacetate + L-Glutamate
R00355	Alanine and aspartate metabolism; Carbon fixation; Glutamate metabolism	101784980	Si006490m	1.70298	yes	#N/A	#N/A	aspartate aminotransferase, chloroplast (transaminase A/Asp3)	2.6.1.1	L-Aspartate + 2-Oxoglutarate = Oxaloacetate + L-Glutamate
R00357	Alanine and aspartate metabolism	101768425	Si016595m	1.18331	yes	#N/A	#N/A	L-aspartate oxidase family	1.4.3.2	L-Aspartate + H2O + Oxygen = Oxaloacetate + NH3 + H2O2
R00369	Alanine and aspartate metabolism; Glycine, serine and threonine metabolism	101763794	Si035486m	#N/A	#N/A	#N/A	#N/A	alanine--glyoxylate aminotransferase, putative / beta-alanine-pyruvate aminotransferase, putative / AGT, putative	2.6.1.44	L-Alanine + Glyoxylate = Pyruvate + Glycine
R00369	Alanine and aspartate metabolism; Glycine, serine and threonine metabolism	101766283	Si013861m	#N/A	#N/A	#N/A	#N/A	alanine--glyoxylate aminotransferase, putative / beta-alanine-pyruvate aminotransferase, putative / AGT, putative	2.6.1.44	L-Alanine + Glyoxylate = Pyruvate + Glycine
R00369	Alanine and aspartate metabolism; Glycine, serine and threonine metabolism	101767913	Si029700m	1.27197	yes	0.676566	no	alanine--glyoxylate aminotransferase, putative / beta-alanine-pyruvate aminotransferase, putative / AGT, putative	2.6.1.44	L-Alanine + Glyoxylate = Pyruvate + Glycine
R00369	Alanine and aspartate metabolism; Glycine, serine and threonine metabolism	101780905	Si022891m	#N/A	#N/A	#N/A	#N/A	alanine--glyoxylate aminotransferase, putative / beta-alanine-pyruvate aminotransferase, putative / AGT, putative	2.6.1.44	L-Alanine + Glyoxylate = Pyruvate + Glycine
R00369	Alanine and aspartate metabolism; Glycine, serine and threonine metabolism	101784978	Si035539m	2.7417	yes	#N/A	#N/A	alanine--glyoxylate aminotransferase, putative / beta-alanine-pyruvate aminotransferase, putative / AGT, putative	2.6.1.44	L-Alanine + Glyoxylate = Pyruvate + Glycine
R00698	Phenylalanine metabolism	101779898	#N/A	#N/A	#N/A	#N/A	#N/A	peroxidase, putative	1.11.1.7	L-Phenylalanine = 2-Phenylacetamide
R00698	Phenylalanine metabolism	101780714	#N/A	#N/A	#N/A	#N/A	#N/A	peroxidase, putative	1.11.1.7	L-Phenylalanine = 2-Phenylacetamide
R00698	Phenylalanine metabolism	101786487	#N/A	#N/A	#N/A	#N/A	#N/A	peroxidase, putative	1.11.1.7	L-Phenylalanine = 2-Phenylacetamide
R00702	Biosynthesis of steroids	101784588	#N/A	#N/A	#N/A	#N/A	#N/A	farnesyl-diphosphate farnesyltransferase 1 / squalene synthase 1 (SQS1)	2.5.1.21	2 trans,trans-Farnesyl diphosphate = Pyrophosphate + Presqualene diphosphate + H+
R00709	Citrate cycle (TCA cycle)	101772655	#N/A	#N/A	#N/A	#N/A	#N/A	isocitrate dehydrogenase subunit 2 / NAD+ isocitrate dehydrogenase subunit 2, mitochondrial	1.1.1.286	Isocitrate + NAD+ = 2-Oxoglutarate + CO2 + NADH + H+
R00375N	Purine metabolism	101752597	Si001051m	0.45413	yes	#N/A	#N/A	DNA polymerase delta subunit 3-like; K03504 DNA polymerase delta subunit 3	2.7.7.7	dATP + DNA = Pyrophosphate + DNA
R00375N	Purine metabolism	101756279	Si013537m	-3.78687	yes	#N/A	#N/A	DNA polymerase delta subunit 3-like; K03504 DNA polymerase delta subunit 4	2.7.7.-	dATP + DNA = Pyrophosphate + DNA
R00375N	Purine metabolism	101758255	Si035775m	-1.05283	yes	#N/A	#N/A	DNA polymerase delta subunit 3-like; K03504 DNA polymerase delta subunit 5		dATP + DNA = Pyrophosphate + DNA
R00375N	Purine metabolism	101760461	Si013180m	-0.68339	yes	#N/A	#N/A	uncharacterized LOC101760461; K02335 DNA polymerase I [EC:2.7.7.7]		dATP + DNA = Pyrophosphate + DNA
R00375N	Purine metabolism	101760620	Si031288m	-2.72313	yes	#N/A	#N/A	DNA polymerase epsilon subunit D-like; K02326 DNA polymerase epsilon subunit 3 [EC:2.7.7.7]		dATP + DNA = Pyrophosphate + DNA
R00375N	Purine metabolism	101761388	Si000033m	-3.07238	yes	#N/A	#N/A	DNA polymerase alpha catalytic subunit-like; K02320 DNA polymerase alpha subunit A [EC:2.7.7.7]		dATP + DNA = Pyrophosphate + DNA
R00375N	Purine metabolism	101765223	Si025848m	-0.316312	no	#N/A	#N/A	DNA polymerase delta catalytic subunit-like; K02327 DNA polymerase delta subunit 1 [EC:2.7.7.7]		dATP + DNA = Pyrophosphate + DNA
R00375N	Purine metabolism	101767260	Si010050m	-3.78425	yes	#N/A	#N/A	probable DNA primase large subunit-like; K02685 DNA primase large subunit [EC:2.7.7.-]		dATP + DNA = Pyrophosphate + DNA
R00375N	Purine metabolism	101773431	Si033255m	1.61978	yes	#N/A	#N/A	DNA polymerase delta subunit 4-like; K03505 DNA polymerase delta subunit 4		dATP + DNA = Pyrophosphate + DNA
R00375N	Purine metabolism	101774297	Si039522m	-3.04096	yes	#N/A	#N/A	DNA primase small subunit-like; K02684 DNA primase small subunit [EC:2.7.7.-]		dATP + DNA = Pyrophosphate + DNA
R00375N	Purine metabolism	101775496	Si021465m	-4.59494	yes	#N/A	#N/A	DNA polymerase alpha subunit B-like; K02321 DNA polymerase alpha subunit B		dATP + DNA = Pyrophosphate + DNA
R00722	Purine metabolism	101781016	#N/A	#N/A	#N/A	#N/A	#N/A	nucleoside-diphosphate kinase	2.7.4.6	ATP + IDP = ADP + ITP
R00802	Starch and sucrose metabolism	101769910	#N/A	#N/A	#N/A	#N/A	#N/A	beta-fructosidase (BFRUCT4) / beta-fructofuranosidase / invertase, vacuolar	3.2.1.48	Sucrose + H2O = beta-D-Fructose + alpha-D-Glucose
R00375N	Purine metabolism	101781643	Si014445m	-4.51516	yes	#N/A	#N/A	DNA polymerase delta subunit 4-like; K03505 DNA polymerase delta subunit 4		dATP + DNA = Pyrophosphate + DNA
R00375N	Purine metabolism	101784259	Si009239m	0.437547	yes	#N/A	#N/A	uncharacterized LOC101784259; K02335 DNA polymerase I [EC:2.7.7.7]		dATP + DNA = Pyrophosphate + DNA
R00376N	Purine metabolism		Si039302m	#N/A	#N/A	#N/A	#N/A		2.7.7.7	dGTP + DNA = Pyrophosphate + DNA
R00376N	Purine metabolism		Si016065m	#N/A	#N/A	#N/A	#N/A		2.7.7.7	dGTP + DNA = Pyrophosphate + DNA
R00376N	Purine metabolism		Si006186m	#N/A	#N/A	#N/A	#N/A		2.7.7.7	dGTP + DNA = Pyrophosphate + DNA
R00376N	Purine metabolism		Si034553m	#N/A	#N/A	#N/A	#N/A		2.7.7.7	dGTP + DNA = Pyrophosphate + DNA
R00376N	Purine metabolism		Si010054m	#N/A	#N/A	#N/A	#N/A		2.7.7.7	dGTP + DNA = Pyrophosphate + DNA
R00376N	Purine metabolism		Si028654m	#N/A	#N/A	#N/A	#N/A		2.7.7.7	dGTP + DNA = Pyrophosphate + DNA
R00376N	Purine metabolism		Si031288m	#N/A	#N/A	#N/A	#N/A		2.7.7.7	dGTP + DNA = Pyrophosphate + DNA
R00376N	Purine metabolism		Si021773m	#N/A	#N/A	#N/A	#N/A		2.7.7.7	dGTP + DNA = Pyrophosphate + DNA
R00376N	Purine metabolism		Si020945m	#N/A	#N/A	#N/A	#N/A		2.7.7.7	dGTP + DNA = Pyrophosphate + DNA
R00376N	Purine metabolism		Si013537m	#N/A	#N/A	#N/A	#N/A		2.7.7.7	dGTP + DNA = Pyrophosphate + DNA
R00376N	Purine metabolism		Si039522m	#N/A	#N/A	#N/A	#N/A		2.7.7.7	dGTP + DNA = Pyrophosphate + DNA
R00376N	Purine metabolism		Si000651m	#N/A	#N/A	#N/A	#N/A		2.7.7.7	dGTP + DNA = Pyrophosphate + DNA
R00376N	Purine metabolism		Si005762m	#N/A	#N/A	#N/A	#N/A		2.7.7.7	dGTP + DNA = Pyrophosphate + DNA
R00376N	Purine metabolism		Si000826m	#N/A	#N/A	#N/A	#N/A		2.7.7.7	dGTP + DNA = Pyrophosphate + DNA
R00376N	Purine metabolism		Si025848m	#N/A	#N/A	#N/A	#N/A		2.7.7.7	dGTP + DNA = Pyrophosphate + DNA
R00376N	Purine metabolism		Si016121m	#N/A	#N/A	#N/A	#N/A		2.7.7.7	dGTP + DNA = Pyrophosphate + DNA
R00376N	Purine metabolism		Si000033m	#N/A	#N/A	#N/A	#N/A		2.7.7.7	dGTP + DNA = Pyrophosphate + DNA
R00376N	Purine metabolism	101752597	Si001051m	0.45413	yes	#N/A	#N/A	DNA polymerase delta subunit 3-like; K03504 DNA polymerase delta subunit 3	2.7.7.7	dGTP + DNA = Pyrophosphate + DNA
R00376N	Purine metabolism	101756279	Si013537m	-3.78687	yes	#N/A	#N/A			dGTP + DNA = Pyrophosphate + DNA
R00376N	Purine metabolism	101758255	Si035775m	-1.05283	yes	#N/A	#N/A	DNA polymerase epsilon subunit 2-like; K02325 DNA polymerase epsilon subunit 2 [EC:2.7.7.7]		dGTP + DNA = Pyrophosphate + DNA
R00376N	Purine metabolism	101760461	Si013180m	-0.68339	yes	#N/A	#N/A	uncharacterized LOC101760461; K02335 DNA polymerase I [EC:2.7.7.7]		dGTP + DNA = Pyrophosphate + DNA
R00376N	Purine metabolism	101760620	Si031288m	-2.72313	yes	#N/A	#N/A	DNA polymerase epsilon subunit D-like; K02326 DNA polymerase epsilon subunit 3 [EC:2.7.7.7]		dGTP + DNA = Pyrophosphate + DNA
R00376N	Purine metabolism	101761388	Si000033m	-3.07238	yes	#N/A	#N/A	DNA polymerase alpha catalytic subunit-like; K02320 DNA polymerase alpha subunit A [EC:2.7.7.7]		dGTP + DNA = Pyrophosphate + DNA
R00376N	Purine metabolism	101765223	Si025848m	-0.316312	no	#N/A	#N/A	DNA polymerase delta catalytic subunit-like; K02327 DNA polymerase delta subunit 1 [EC:2.7.7.7]		dGTP + DNA = Pyrophosphate + DNA
R00376N	Purine metabolism	101767260	Si010050m	-3.78425	yes	#N/A	#N/A	probable DNA primase large subunit-like; K02685 DNA primase large subunit [EC:2.7.7.-]		dGTP + DNA = Pyrophosphate + DNA
R00376N	Purine metabolism	101773431	Si033255m	1.61978	yes	#N/A	#N/A	DNA polymerase delta subunit 4-like; K03505 DNA polymerase delta subunit 4		dGTP + DNA = Pyrophosphate + DNA
R00376N	Purine metabolism	101774297	Si039522m	-3.04096	yes	#N/A	#N/A	DNA primase small subunit-like; K02684 DNA primase small subunit [EC:2.7.7.-]		dGTP + DNA = Pyrophosphate + DNA
R00376N	Purine metabolism	101775496	Si021465m	-4.59494	yes	#N/A	#N/A	DNA polymerase alpha subunit B-like; K02321 DNA polymerase alpha subunit B		dGTP + DNA = Pyrophosphate + DNA
R00851	Glycerolipid metabolism; Glycerophospholipid metabolism	101770971	#N/A	#N/A	#N/A	#N/A	#N/A	glycerol-3-phosphate acyltransferase, chloroplast (ATS1)	2.3.1.15	sn-Glycerol 3-phosphate + Acyl-CoA = 1-Acyl-sn-glycerol 3-phosphate + CoA
R00851	Glycerolipid metabolism; Glycerophospholipid metabolism	101785157	#N/A	#N/A	#N/A	#N/A	#N/A	glycerol-3-phosphate acyltransferase, chloroplast (ATS1)	2.3.1.15	sn-Glycerol 3-phosphate + Acyl-CoA = 1-Acyl-sn-glycerol 3-phosphate + CoA
R00376N	Purine metabolism	101781643	Si014445m	-4.51516	yes	#N/A	#N/A	DNA polymerase delta subunit 4-like; K03505 DNA polymerase delta subunit 4		dGTP + DNA = Pyrophosphate + DNA
R00376N	Purine metabolism	101784259	Si009239m	0.437547	yes	#N/A	#N/A	uncharacterized LOC101784259; K02335 DNA polymerase I [EC:2.7.7.7]	2.7.7.7	dGTP + DNA = Pyrophosphate + DNA
R00378N	Pyrimidine metabolism	101752597	Si001051m	0.45413	yes	#N/A	#N/A	DNA polymerase delta subunit 3-like; K03504 DNA polymerase delta subunit 3	2.7.7.7	dCTP + DNA = Pyrophosphate + DNA
R00378N	Pyrimidine metabolism	101756279	Si013537m	-3.78687	yes	#N/A	#N/A	DNA polymerase epsilon subunit 2-like; K02325 DNA polymerase epsilon subunit 2 [EC:2.7.7.7]		dCTP + DNA = Pyrophosphate + DNA
R00378N	Pyrimidine metabolism	101758255	Si035775m	-1.05283	yes	#N/A	#N/A	DNA polymerase delta small subunit-like; K02328 DNA polymerase delta subunit 2		dCTP + DNA = Pyrophosphate + DNA
R00378N	Pyrimidine metabolism	101760461	Si013180m	-0.68339	yes	#N/A	#N/A	uncharacterized LOC101760461; K02335 DNA polymerase I [EC:2.7.7.7]		dCTP + DNA = Pyrophosphate + DNA
R00378N	Pyrimidine metabolism	101760620	Si031288m	-2.72313	yes	#N/A	#N/A	DNA polymerase epsilon subunit D-like; K02326 DNA polymerase epsilon subunit 3 [EC:2.7.7.7]		dCTP + DNA = Pyrophosphate + DNA
R00378N	Pyrimidine metabolism	101761388	Si000033m	-3.07238	yes	#N/A	#N/A	DNA polymerase alpha catalytic subunit-like; K02320 DNA polymerase alpha subunit A [EC:2.7.7.7]		dCTP + DNA = Pyrophosphate + DNA
R00378N	Pyrimidine metabolism	101765223	Si025848m	-0.316312	no	#N/A	#N/A	DNA polymerase delta catalytic subunit-like; K02327 DNA polymerase delta subunit 1 [EC:2.7.7.7]		dCTP + DNA = Pyrophosphate + DNA
R00378N	Pyrimidine metabolism	101767260	Si010050m	-3.78425	yes	#N/A	#N/A	probable DNA primase large subunit-like; K02685 DNA primase large subunit [EC:2.7.7.-]		dCTP + DNA = Pyrophosphate + DNA
R00378N	Pyrimidine metabolism	101773431	Si033255m	1.61978	yes	#N/A	#N/A	DNA polymerase delta subunit 4-like; K03505 DNA polymerase delta subunit 4		dCTP + DNA = Pyrophosphate + DNA
R00378N	Pyrimidine metabolism	101774297	Si039522m	-3.04096	yes	#N/A	#N/A	DNA primase small subunit-like; K02684 DNA primase small subunit [EC:2.7.7.-]		dCTP + DNA = Pyrophosphate + DNA
R00378N	Pyrimidine metabolism	101775496	Si021465m	-4.59494	yes	#N/A	#N/A	DNA polymerase alpha subunit B-like; K02321 DNA polymerase alpha subunit B		dCTP + DNA = Pyrophosphate + DNA
R00867	Fructose and mannose metabolism	101755583	#N/A	#N/A	#N/A	#N/A	#N/A	pfkB-type carbohydrate kinase family protein	2.7.1.4	ATP + D-Fructose = ADP + beta-D-Fructose 6-phosphate
R00867	Fructose and mannose metabolism	101755583	#N/A	#N/A	#N/A	#N/A	#N/A	hexokinase, putative	2.7.1.1	ATP + D-Fructose = ADP + beta-D-Fructose 6-phosphate
R00378N	Pyrimidine metabolism	101781643	Si014445m	-4.51516	yes	#N/A	#N/A	DNA polymerase delta subunit 4-like; K03505 DNA polymerase delta subunit 4	2.7.7.7	dTTP + DNA = Pyrophosphate + DNA
R00378N	Pyrimidine metabolism	101784259	Si009239m	0.437547	yes	#N/A	#N/A	uncharacterized LOC101784259; K02335 DNA polymerase I [EC:2.7.7.7]	2.7.7.-	dTTP + DNA = Pyrophosphate + DNA
R00405	Citrate cycle (TCA cycle); Reductive carboxylate cycle (CO2 fixation); propanoate metabolism		Si017316m	#N/A	#N/A	#N/A	#N/A	Succinate:CoA ligase (ADP-forming)	6.2.1.5	ATP + Succinate + CoA = ADP + Orthophosphate + Succinyl-CoA
R00405	Citrate cycle (TCA cycle)	gene found in Arabidopsis	Si030465m	#N/A	#N/A	#N/A	#N/A	succinyl-CoA synthetase	6.2.1.5	ATP + Succinate + CoA = ADP + Orthophosphate + Succinyl-CoA
R00405	Citrate cycle (TCA cycle)	gene found in Arabidopsis	Si030523m	#N/A	#N/A	#N/A	#N/A	succinyl-CoA synthetase	6.2.1.5	ATP + Succinate + CoA = ADP + Orthophosphate + Succinyl-CoA
R00889	Ascorbate and aldarate metabolism	101778042	Si013761m	0.551341	yes	#N/A	#N/A	GME (GDP-D-MANNOSE 3',5'-EPIMERASE), GDP-mannose 3,5-epimerase, NAD binding , catalytic	5.1.3.18	GDP-mannose = GDP-L-galactose
R00416	Aminosugars metabolism	101785559	Si015973m	0.301374	no	#N/A	#N/A	UDP-N-acetylglucosamine pyrophosphorylase-related	2.7.7.23	UTP + N-Acetyl-alpha-D-glucosamine 1-phosphate = Pyrophosphate + UDP-N-acetyl-D-glucosamine
R00425	Riboflavin metabolism	101755875	Si013529m	-0.574494	yes	#N/A	#N/A	riboflavin biosynthesis protein, putative	3.5.4.25	GTP + 3 H2O = Formate + 2,5-Diamino-6-hydroxy-4-(5'-phosphoribosylamino)pyrimidine + Pyrophosphate
R00425	Riboflavin metabolism	101756387	Si016820m	1.50514	yes	#N/A	#N/A	riboflavin biosynthesis protein, putative	3.5.4.25	GTP + 3 H2O = Formate + 2,5-Diamino-6-hydroxy-4-(5'-phosphoribosylamino)pyrimidine + Pyrophosphate
R00425	Riboflavin metabolism	101783739	Si022270m	0.159592	no	#N/A	#N/A	riboflavin biosynthesis protein, putative	3.5.4.25	GTP + 3 H2O = Formate + 2,5-Diamino-6-hydroxy-4-(5'-phosphoribosylamino)pyrimidine + Pyrophosphate
R00426	Purine metabolism	101763100	Si026536m	-0.398705	yes	#N/A	#N/A		3.6.1.19	GTP + H2O = GMP + Pyrophosphate
R00428	Folate biosynthesis	101777539	Si021939m	0.768908	yes	#N/A	#N/A	GTP cyclohydrolase I	3.5.4.16	GTP + H2O = Formamidopyrimidine nucleoside triphosphate
R00430	Purine metabolism	101758684	Si001079m	-1.43803	yes	#N/A	#N/A		2.7.1.40	GTP + Pyruvate = GDP + Phosphoenolpyruvate
R00430	Purine metabolism	101759427	Si026208m	-0.25992	no	#N/A	#N/A		2.7.1.40	GTP + Pyruvate = GDP + Phosphoenolpyruvate
R00430	Purine metabolism	101760769	Si009556m	0.600853	yes	1.67093	yes		2.7.1.40	GTP + Pyruvate = GDP + Phosphoenolpyruvate
R00430	Purine metabolism	101768352	Si021784m	-0.137907	no	1.07409	yes		2.7.1.40	GTP + Pyruvate = GDP + Phosphoenolpyruvate
R00430	Purine metabolism	101769458	Si034889m	0.399562	yes	#N/A	#N/A		2.7.1.40	GTP + Pyruvate = GDP + Phosphoenolpyruvate
R00430	Purine metabolism	101769537	Si029361m	-1.16894	yes	#N/A	#N/A		2.7.1.40	GTP + Pyruvate = GDP + Phosphoenolpyruvate
R00430	Purine metabolism	101769727	Si035039m	-0.180525	no	#N/A	#N/A		2.7.1.40	GTP + Pyruvate = GDP + Phosphoenolpyruvate
R00430	Purine metabolism	101780488	Si026206m	0.57825	yes	#N/A	#N/A		2.7.1.40	GTP + Pyruvate = GDP + Phosphoenolpyruvate
R00430	Purine metabolism	101781368	Si000796m	-1.83432	yes	#N/A	#N/A		2.7.1.40	GTP + Pyruvate = GDP + Phosphoenolpyruvate
R00430	Purine metabolism	101782013	Si039110m	-2.17372	yes	#N/A	#N/A		2.7.1.40	GTP + Pyruvate = GDP + Phosphoenolpyruvate
R00430	Purine metabolism	101784708	Si035521m	#N/A	#N/A	#N/A	#N/A		2.7.1.40	GTP + Pyruvate = GDP + Phosphoenolpyruvate
R00432	Citrate cycle (TCA cycle); Propanoate metabolism	101759813	Si030523m	#N/A	#N/A	#N/A	#N/A	succinyl-CoA ligase [GDP-forming] beta-chain, mitochondrial, putative / succinyl-CoA synthetase, beta chain, putative / SCS-beta, putative	6.2.1.4	GTP + Succinate + CoA = GDP + Orthophosphate + Succinyl-CoA
R00432	Citrate cycle (TCA cycle); Propanoate metabolism	101772328	Si017316m	-0.808164	yes	-0.0121808	no	succinyl-CoA ligase [GDP-forming] beta-chain, mitochondrial, putative / succinyl-CoA synthetase, beta chain, putative / SCS-beta, putative	6.2.1.4	GTP + Succinate + CoA = GDP + Orthophosphate + Succinyl-CoA
R00434	Purine metabolism	gene found in Arabidopsis	Si031095m	#N/A	#N/A	#N/A	#N/A			GTP = 3',5'-Cyclic GMP + Pyrophosphate
R00434	Purine metabolism	gene found in Zea mays	Si031095m	6.54672	yes	#N/A	#N/A		4.6.1.1	GTP = 3',5'-Cyclic GMP + Pyrophosphate
R00435N	Purine metabolism	gene found in Arabidopsis and Zea mays	Si029038m	#N/A	#N/A	#N/A	#N/A		2.7.7.6	ATP + RNA = Pyrophosphate + RNA
R00435N	Purine metabolism	101753098	Si037339m	-0.158064	no	#N/A	#N/A	DNA-directed RNA polymerases I, II, and III subunit RPABC2-like; K03014 DNA-directed RNA polymerases	2.7.7.6	ATP + RNA = Pyrophosphate + RNA
R00435N	Purine metabolism	101753676	Si005673m	0.720085	yes	#N/A	#N/A	DNA-directed RNA polymerase I subunit rpa1-like; K02999 DNA-directed RNA polymerase I subunit RPA1 [	2.7.7.6	ATP + RNA = Pyrophosphate + RNA
R00435N	Purine metabolism	101753747	Si031168m	-0.424414	yes	#N/A	#N/A	retrotransposon-like protein 1-like; K03024 DNA-directed RNA polymerase III subunit RPC7	2.7.7.6	ATP + RNA = Pyrophosphate + RNA
R00435N	Purine metabolism	101754148	Si031148m	-0.338669	no	#N/A	#N/A	DNA-directed RNA polymerase III subunit rpc8-like; K03022 DNA-directed RNA polymerase III subunit RP	2.7.7.6	ATP + RNA = Pyrophosphate + RNA
R00435N	Purine metabolism	101754829	Si027786m	-0.044331	no	#N/A	#N/A	DNA-directed RNA polymerases I and III subunit RPAC2-like; K03020 DNA-directed RNA polymerases I	2.7.7.6	ATP + RNA = Pyrophosphate + RNA
R00435N	Purine metabolism	101755203	Si009186m	0.828238	yes	#N/A	#N/A	DNA-directed RNA polymerase III subunit rpc1-like; K03018 DNA-directed RNA polymerase III subunit RP	2.7.7.6	ATP + RNA = Pyrophosphate + RNA
R00889	Ascorbate and aldarate metabolism	101752979	Si035895m	1.24281	yes	#N/A	#N/A	GME (GDP-D-MANNOSE 3',5'-EPIMERASE), GDP-mannose 3,5-epimerase, NAD binding , catalytic	5.1.3.-	GDP-mannose = GDP-L-galactose
R00435N	Purine metabolism	101758640	Si038053m	0.0942979	no	#N/A	#N/A	DNA-directed RNA polymerase I subunit RPA12-like; K03000 DNA-directed RNA polymerase I subunit RPA12	2.7.7.6	ATP + RNA = Pyrophosphate + RNA
R00435N	Purine metabolism	101759935	Si030216m	-0.331648	no	#N/A	#N/A	DNA-directed RNA polymerases I and III subunit rpac1-like; K03027 DNA-directed RNA polymerases I and	2.7.7.6	ATP + RNA = Pyrophosphate + RNA
R00435N	Purine metabolism	101760096	Si026256m	#N/A	#N/A	#N/A	#N/A	DNA-directed RNA polymerase I subunit rpa49-like; K03005 DNA-directed RNA polymerase I subunit RPA49	2.7.7.6	ATP + RNA = Pyrophosphate + RNA
R00435N	Purine metabolism	101760622	Si033113m	-0.221905	no	#N/A	#N/A	DNA-directed RNA polymerase II subunit RPB3-A-like; K03011 DNA-directed RNA polymerase II subunit RP	2.7.7.6	ATP + RNA = Pyrophosphate + RNA
R00435N	Purine metabolism	101761561	Si031560m	-2.04324	yes	#N/A	#N/A	DNA-directed RNA polymerase II subunit RPB9-like; K03017 DNA-directed RNA polymerase II subunit RPB9	2.7.7.6	ATP + RNA = Pyrophosphate + RNA
R00435N	Purine metabolism	101762596	Si016218m	#N/A	#N/A	#N/A	#N/A	DNA-directed RNA polymerase III subunit rpc2-like; K03021 DNA-directed RNA polymerase III subunit RP	2.7.7.6	ATP + RNA = Pyrophosphate + RNA
R00435N	Purine metabolism	101763008	Si018628m	1.42492	yes	#N/A	#N/A	DNA-directed RNA polymerase II subunit rpb4-like; K03012 DNA-directed RNA polymerase II subunit RPB4	2.7.7.6	ATP + RNA = Pyrophosphate + RNA
R00435N	Purine metabolism	101763698	Si019573m	inf	no	#N/A	#N/A	DNA-directed RNA polymerase II subunit rpb4-like; K03012 DNA-directed RNA polymerase II subunit RPB4	2.7.7.6	ATP + RNA = Pyrophosphate + RNA
R00435N	Purine metabolism	101763855	Si011385m	-2.18026	yes	#N/A	#N/A	DNA-directed RNA polymerase II subunit RPB9-like; K03017 DNA-directed RNA polymerase II subunit RPB9	2.7.7.6	ATP + RNA = Pyrophosphate + RNA
R00435N	Purine metabolism	101765044	Si018619m	-1.46383	yes	#N/A	#N/A	DNA-directed RNA polymerase II subunit rpb4-like; K03012 DNA-directed RNA polymerase II subunit RPB4	2.7.7.6	ATP + RNA = Pyrophosphate + RNA
R00435N	Purine metabolism	101766580	Si010877m	0.485829	no	#N/A	#N/A	DNA-directed RNA polymerase III subunit RPC6-like; K03025 DNA-directed RNA polymerase III subunit RP	2.7.7.6	ATP + RNA = Pyrophosphate + RNA
R00435N	Purine metabolism	101766969	Si015318m	0.600281	yes	#N/A	#N/A	uncharacterized LOC101766969; K14721 DNA-directed RNA polymerase III subunit RPC5	2.7.7.6	ATP + RNA = Pyrophosphate + RNA
R00435N	Purine metabolism	101768155	Si002922m	1.47248	yes	#N/A	#N/A	DNA-directed RNA polymerases I, II, and III subunit RPABC1-like; K03013 DNA-directed RNA polymerases	2.7.7.6	ATP + RNA = Pyrophosphate + RNA
R00435N	Purine metabolism	101768486	Si027050m	-0.625256	yes	#N/A	#N/A	DNA-directed RNA polymerases I, II, and III subunit RPABC5-like; K03007 DNA-directed RNA polymerases	2.7.7.6	ATP + RNA = Pyrophosphate + RNA
R00435N	Purine metabolism	101768881	Si026862m	#N/A	#N/A	#N/A	#N/A	DNA-directed RNA polymerases I, II, and III subunit RPABC1-like; K03013 DNA-directed RNA polymerases	2.7.7.6	ATP + RNA = Pyrophosphate + RNA
R00435N	Purine metabolism	101768963	Si004603m	-4.77679	no	#N/A	#N/A	retrotransposon-like protein 1-like; K03004 DNA-directed RNA polymerase I subunit RPA43	2.7.7.6	ATP + RNA = Pyrophosphate + RNA
R00435N	Purine metabolism	101768987	Si018300m	#N/A	#N/A	#N/A	#N/A	uncharacterized LOC101768987; K03012 DNA-directed RNA polymerase II subunit RPB4	2.7.7.6	ATP + RNA = Pyrophosphate + RNA
R00435N	Purine metabolism	101769176	Si022890m	-0.631293	yes	#N/A	#N/A	DNA-directed RNA polymerase II subunit RPB7-like; K03015 DNA-directed RNA polymerase II subunit RPB7	2.7.7.6	ATP + RNA = Pyrophosphate + RNA
R00435N	Purine metabolism	101769946	Si031442m	0.358051	yes	#N/A	#N/A	probable DNA-directed RNA polymerases I, II, and III subunit RPABC2-like; K03014 DNA-directed RNA po	2.7.7.6	ATP + RNA = Pyrophosphate + RNA
R00435N	Purine metabolism	101770061	Si013115m	0.611011	yes	#N/A	#N/A	DNA-directed RNA polymerase II subunit RPB1-like; K03006 DNA-directed RNA polymerase II subunit RPB1	2.7.7.6	ATP + RNA = Pyrophosphate + RNA
R00435N	Purine metabolism	101770431	Si002945m	-0.292714	no	#N/A	#N/A	DNA-directed RNA polymerases I, II, and III subunit RPABC1-like; K03013 DNA-directed RNA polymerases	2.7.7.6	ATP + RNA = Pyrophosphate + RNA
R00435N	Purine metabolism	101771355	Si007449m	-0.473608	yes	#N/A	#N/A	DNA-directed RNA polymerases I, II, and III subunit rpabc3-like; K03016 DNA-directed RNA polymerases	2.7.7.6	ATP + RNA = Pyrophosphate + RNA
R00435N	Purine metabolism	101771454	Si023680m	-0.484314	yes	#N/A	#N/A	DNA-directed RNA polymerase II subunit RPB9-like; K03017 DNA-directed RNA polymerase II subunit RPB9	2.7.7.6	ATP + RNA = Pyrophosphate + RNA
R00435N	Purine metabolism	101774404	Si011537m	0.00368886	no	#N/A	#N/A	DNA-directed RNA polymerases I, II, and III subunit RPABC5-like; K03007 DNA-directed RNA polymerases	2.7.7.6	ATP + RNA = Pyrophosphate + RNA
R00435N	Purine metabolism	101775203	Si011067m	-1.21335	yes	#N/A	#N/A	DNA-directed RNA polymerases I, II, and III subunit RPABC1-like; K03013 DNA-directed RNA polymerases	2.7.7.6	ATP + RNA = Pyrophosphate + RNA
R00435N	Purine metabolism	101777320	Si001120m	0.391774	yes	#N/A	#N/A	DNA-directed RNA polymerase III subunit RPC3-like; K03023 DNA-directed RNA polymerase III subunit RP	2.7.7.6	ATP + RNA = Pyrophosphate + RNA
R00435N	Purine metabolism	101779103	Si018627m	-0.584826	yes	#N/A	#N/A	DNA-directed RNA polymerase II subunit RPB4-like; K03012 DNA-directed RNA polymerase II subunit RPB4	2.7.7.6	ATP + RNA = Pyrophosphate + RNA
R00435N	Purine metabolism	101779985	Si037640m	-0.215063	no	#N/A	#N/A	probable DNA-directed RNA polymerase I subunit RPA2-like; K03002 DNA-directed RNA polymerase I subun	2.7.7.6	ATP + RNA = Pyrophosphate + RNA
R00435N	Purine metabolism	101780577	Si014836m	-0.0374105	no	#N/A	#N/A	DNA-directed RNA polymerases I, II, and III subunit RPABC4-like; K03009 DNA-directed RNA polymerases	2.7.7.6	ATP + RNA = Pyrophosphate + RNA
R00435N	Purine metabolism	101780789	Si033950m	0.751614	yes	#N/A	#N/A	DNA-directed RNA polymerase II subunit RPB2-like; K03010 DNA-directed RNA polymerase II subunit RPB2	2.7.7.6	ATP + RNA = Pyrophosphate + RNA
R00435N	Purine metabolism	101781360	Si001898m	0.89875	yes	#N/A	#N/A	DNA-directed RNA polymerases I and III subunit RPAC1-like; K03027 DNA-directed RNA polymerases I and	2.7.7.6	ATP + RNA = Pyrophosphate + RNA
R00435N	Purine metabolism	101781626	Si002480m	#N/A	#N/A	#N/A	#N/A	DNA-directed RNA polymerase III subunit RPC4-like; K03026 DNA-directed RNA polymerase III subunit RP	2.7.7.6	ATP + RNA = Pyrophosphate + RNA
R00945	Cyanoamino acid metabolism; Glycine, serine and threonine metabolism; Methane metabolism; One carbon pool by folate	101775411	#N/A	#N/A	#N/A	#N/A	#N/A	glycine hydroxymethyltransferase, putative / serine hydroxymethyltransferase, putative / serine/threonine aldolase, putative	2.1.2.1	5,10-Methylenetetrahydrofolate + Glycine + H2O = Tetrahydrofolate + L-Serine
R00435N	Purine metabolism	101782188	Si018767m	0.463273	yes	#N/A	#N/A	DNA-directed RNA polymerase III subunit RPC10-like; K03019 DNA-directed RNA polymerase III subunit R	2.7.7.6	ATP + RNA = Pyrophosphate + RNA
R00435N	Purine metabolism	101782758	Si010781m	0.0857001	no	#N/A	#N/A	vesicle transport protein SEC20-like; K03026 DNA-directed RNA polymerase III subunit RPC4	2.7.7.6	ATP + RNA = Pyrophosphate + RNA
R00435N	Purine metabolism	101784302	Si039014m	#NAME?	no	#N/A	#N/A	DNA-directed RNA polymerase II subunit RPB9-like; K03017 DNA-directed RNA polymerase II subunit RPB9	2.7.7.6	ATP + RNA = Pyrophosphate + RNA
R00945	Cyanoamino acid metabolism; Glycine, serine and threonine metabolism; Methane metabolism; One carbon pool by folate	101775411	#N/A	#N/A	#N/A	#N/A	#N/A	glycine hydroxymethyltransferase, putative / serine hydroxymethyltransferase, putative / serine/threonine aldolase, putative	2.1.2.1	5,10-Methylenetetrahydrofolate + Glycine + H2O = Tetrahydrofolate + L-Serine
R00945	Cyanoamino acid metabolism; Glycine, serine and threonine metabolism; Methane metabolism; One carbon pool by folate	101775411	#N/A	#N/A	#N/A	#N/A	#N/A	glycine hydroxymethyltransferase / serine hydroxymethyltransferase / serine/threonine aldolase (SHM1)	2.1.2.1	5,10-Methylenetetrahydrofolate + Glycine + H2O = Tetrahydrofolate + L-Serine
R00435N	Purine metabolism	101786108	Si031842m	-0.0605282	no	#N/A	#N/A	DNA-directed RNA polymerases I, II, and III subunit RPABC4-like; K03009 DNA-directed RNA polymerases	2.7.7.6	ATP + RNA = Pyrophosphate + RNA
R00951	Starch and sucrose metabolism	101784855	#N/A	#N/A	#N/A	#N/A	#N/A	ADP-sugar diphosphatase	3.6.1.21	ADP-glucose + H2O = AMP + D-Glucose 1-phosphate
R00435N	Purine metabolism	101786403	Si011406m	0.0157533	no	#N/A	#N/A	DNA-directed RNA polymerases I and III subunit RPAC2-like; K03020 DNA-directed RNA polymerases I	2.7.7.6	ATP + RNA = Pyrophosphate + RNA
R00435N	Purine metabolism	101786879	Si017911m	-0.606765	yes	#N/A	#N/A	uncharacterized LOC101786879; K03026 DNA-directed RNA polymerase III subunit RPC4	2.7.7.6	ATP + RNA = Pyrophosphate + RNA
R00951	Starch and sucrose metabolism	101784855	#N/A	#N/A	#N/A	#N/A	#N/A	ADP-sugar diphosphatase		ADP-glucose + H2O = AMP + D-Glucose 1-phosphate
R00965	Pyrimidine metabolism	101769386	#N/A	#N/A	#N/A	#N/A	#N/A		4.1.1.23	Orotidine 5'-phosphate = UMP + CO2
R00965	Pyrimidine metabolism	101769386	#N/A	#N/A	#N/A	#N/A	#N/A		2.4.2.10	Orotidine 5'-phosphate = UMP + CO2
R01009	N-Glycan biosynthesis	101768888	#N/A	#N/A	#N/A	#N/A	#N/A	dolichyl-phosphate beta-D-mannosyltransferase, putative / dolichol-phosphate mannosyltransferase, putative / mannose-P-dolichol synthase, putative	2.4.1.83	GDP-mannose + Dolichyl phosphate = GDP + Dolichyl phosphate D-mannose
R00438N	Pyrimidine metabolism	101767113	Si029182m	-0.874475	yes	#N/A	#N/A	probable polyribonucleotide nucleotidyltransferase 1, chloroplastic-like; K00962 polyribonucleotide	2.7.7.8	RNA + Orthophosphate = RNA + UDP
R00438N	Pyrimidine metabolism	101764375	Si016221m	-0.446066	yes	#N/A	#N/A	polyribonucleotide nucleotidyltransferase 2, mitochondrial-like; K00962 polyribonucleotide nucleotid	2.7.7.9	RNA + Orthophosphate = RNA + UDP
R00439N	Purine metabolism	101764375	Si016221m	-0.446066	yes	#N/A	#N/A	polyribonucleotide nucleotidyltransferase 2, mitochondrial-like; K00962 polyribonucleotide nucleotid	2.7.7.8	RNA + Orthophosphate = RNA + GDP
R00440N	Pyrimidine metabolism	101764375	Si016221m	-0.446066	yes	#N/A	#N/A	probable polyribonucleotide nucleotidyltransferase 1, chloroplastic-like; K00962 polyribonucleotide	2.7.7.8	RNA + Orthophosphate = RNA + CDP
R00440N	Pyrimidine metabolism	101767113	Si029182m	-0.874475	yes	#N/A	#N/A	probable polyribonucleotide nucleotidyltransferase 1, chloroplastic-like; K00962 polyribonucleotide	2.7.7.8	RNA + Orthophosphate = RNA + GDP
R00441N	Purine metabolism	101753098	Si037339m	-0.158064	no	#N/A	#N/A	DNA-directed RNA polymerase III subunit RPC3-like; K03023 DNA-directed RNA polymerase III subunit RP	2.7.7.6	GTP + RNA = Pyrophosphate + RNA
R00441N	Purine metabolism	101753676	Si005673m	0.720085	yes	#N/A	#N/A	DNA-directed RNA polymerase II subunit RPB4-like; K03012 DNA-directed RNA polymerase II subunit RPB4	2.7.7.6	GTP + RNA = Pyrophosphate + RNA
R00441N	Purine metabolism	101753747	Si031168m	-0.424414	yes	#N/A	#N/A	probable DNA-directed RNA polymerase I subunit RPA2-like; K03002 DNA-directed RNA polymerase I subun	2.7.7.6	GTP + RNA = Pyrophosphate + RNA
R00441N	Purine metabolism	101754148	Si031148m	-0.338669	no	#N/A	#N/A	DNA-directed RNA polymerases I, II, and III subunit RPABC4-like; K03009 DNA-directed RNA polymerases	2.7.7.6	GTP + RNA = Pyrophosphate + RNA
R00441N	Purine metabolism	101754829	Si027786m	-0.044331	no	#N/A	#N/A	DNA-directed RNA polymerase II subunit RPB2-like; K03010 DNA-directed RNA polymerase II subunit RPB2	2.7.7.6	GTP + RNA = Pyrophosphate + RNA
R00441N	Purine metabolism	101755203	Si009186m	0.828238	yes	#N/A	#N/A	DNA-directed RNA polymerases I and III subunit RPAC1-like; K03027 DNA-directed RNA polymerases I and	2.7.7.6	GTP + RNA = Pyrophosphate + RNA
R01021	Glycine, serine and threonine metabolism; Glycerophospholipid metabolism	101756659	#N/A	#N/A	#N/A	#N/A	#N/A	ATP:choline phosphotransferase	2.7.1.32	ATP + Choline = ADP + Choline phosphate
R00441N	Purine metabolism	101758640	Si038053m	0.0942979	no	#N/A	#N/A	DNA-directed RNA polymerase II subunit RPB11-like; K03008 DNA-directed RNA polymerase II subunit RPB	2.7.7.6	GTP + RNA = Pyrophosphate + RNA
R00441N	Purine metabolism	101759935	Si030216m	-0.331648	no	#N/A	#N/A	DNA-directed RNA polymerase III subunit RPC10-like; K03019 DNA-directed RNA polymerase III subunit R	2.7.7.6	GTP + RNA = Pyrophosphate + RNA
R00441N	Purine metabolism	101760096	Si026256m	#N/A	#N/A	#N/A	#N/A	vesicle transport protein SEC20-like; K03026 DNA-directed RNA polymerase III subunit RPC4	2.7.7.6	GTP + RNA = Pyrophosphate + RNA
R00441N	Purine metabolism	101760622	Si033113m	-0.221905	no	#N/A	#N/A	DNA-directed RNA polymerase II subunit RPB9-like; K03017 DNA-directed RNA polymerase II subunit RPB9	2.7.7.6	GTP + RNA = Pyrophosphate + RNA
R00441N	Purine metabolism	101761561	Si031560m	-2.04324	yes	#N/A	#N/A	uncharacterized LOC101784400; K03025 DNA-directed RNA polymerase III subunit RPC6	2.7.7.6	GTP + RNA = Pyrophosphate + RNA
R00441N	Purine metabolism	101762596	Si016218m	#N/A	#N/A	#N/A	#N/A	DNA-directed RNA polymerase II subunit RPB11-like; K03008 DNA-directed RNA polymerase II subunit RPB	2.7.7.6	GTP + RNA = Pyrophosphate + RNA
R00441N	Purine metabolism	101763008	Si018628m	1.42492	yes	#N/A	#N/A	DNA-directed RNA polymerases I, II, and III subunit RPABC4-like; K03009 DNA-directed RNA polymerases	2.7.7.6	GTP + RNA = Pyrophosphate + RNA
R00441N	Purine metabolism	101763698	Si019573m	inf	no	#N/A	#N/A	DNA-directed RNA polymerase subunit beta''-like; K03046 DNA-directed RNA polymerase subunit beta'	2.7.7.6	GTP + RNA = Pyrophosphate + RNA
R00441N	Purine metabolism	101763855	Si011385m	-2.18026	yes	#N/A	#N/A	DNA-directed RNA polymerases I and III subunit RPAC2-like; K03020 DNA-directed RNA polymerases I	2.7.7.6	GTP + RNA = Pyrophosphate + RNA
R00441N	Purine metabolism	101765044	Si018619m	-1.46383	yes	#N/A	#N/A	uncharacterized LOC101786879; K03026 DNA-directed RNA polymerase III subunit RPC4	2.7.7.6	GTP + RNA = Pyrophosphate + RNA
R00441N	Purine metabolism	101766580	Si010877m	0.485829	no	#N/A	#N/A	rpoB, W841_p072; RNA polymerase beta subunit; K03043 DNA-directed RNA polymerase subunit beta	2.7.7.6	GTP + RNA = Pyrophosphate + RNA
R00441N	Purine metabolism	101766969	Si015318m	0.600281	yes	#N/A	#N/A	DNA-directed RNA polymerase III subunit RPC3-like; K03023 DNA-directed RNA polymerase III subunit RP	2.7.7.6	GTP + RNA = Pyrophosphate + RNA
R00441N	Purine metabolism	101768155	Si002922m	1.47248	yes	#N/A	#N/A	DNA-directed RNA polymerase II subunit RPB4-like; K03012 DNA-directed RNA polymerase II subunit RPB4	2.7.7.6	GTP + RNA = Pyrophosphate + RNA
R00441N	Purine metabolism	101768486	Si027050m	-0.625256	yes	#N/A	#N/A	probable DNA-directed RNA polymerase I subunit RPA2-like; K03002 DNA-directed RNA polymerase I subun	2.7.7.6	GTP + RNA = Pyrophosphate + RNA
R00441N	Purine metabolism	101768881	Si026862m	#N/A	#N/A	#N/A	#N/A	DNA-directed RNA polymerases I, II, and III subunit RPABC4-like; K03009 DNA-directed RNA polymerases	2.7.7.6	GTP + RNA = Pyrophosphate + RNA
R00441N	Purine metabolism	101768963	Si004603m	-4.77679	no	#N/A	#N/A	DNA-directed RNA polymerase II subunit RPB2-like; K03010 DNA-directed RNA polymerase II subunit RPB2	2.7.7.6	GTP + RNA = Pyrophosphate + RNA
R00441N	Purine metabolism	101768987	Si018300m	#N/A	#N/A	#N/A	#N/A	DNA-directed RNA polymerases I and III subunit RPAC1-like; K03027 DNA-directed RNA polymerases I and	2.7.7.6	GTP + RNA = Pyrophosphate + RNA
R00441N	Purine metabolism	101769176	Si022890m	-0.631293	yes	#N/A	#N/A	DNA-directed RNA polymerase III subunit RPC4-like; K03026 DNA-directed RNA polymerase III subunit RP	2.7.7.6	GTP + RNA = Pyrophosphate + RNA
R00441N	Purine metabolism	101769946	Si031442m	0.358051	yes	#N/A	#N/A	DNA-directed RNA polymerase II subunit RPB11-like; K03008 DNA-directed RNA polymerase II subunit RPB	2.7.7.6	GTP + RNA = Pyrophosphate + RNA
R00441N	Purine metabolism	101770061	Si013115m	0.611011	yes	#N/A	#N/A	DNA-directed RNA polymerase III subunit RPC10-like; K03019 DNA-directed RNA polymerase III subunit R	2.7.7.6	GTP + RNA = Pyrophosphate + RNA
R00441N	Purine metabolism	101770431	Si002945m	-0.292714	no	#N/A	#N/A	vesicle transport protein SEC20-like; K03026 DNA-directed RNA polymerase III subunit RPC4	2.7.7.6	GTP + RNA = Pyrophosphate + RNA
R00441N	Purine metabolism	101771355	Si007449m	-0.473608	yes	#N/A	#N/A	DNA-directed RNA polymerase II subunit RPB9-like; K03017 DNA-directed RNA polymerase II subunit RPB9	2.7.7.6	GTP + RNA = Pyrophosphate + RNA
R00441N	Purine metabolism	101771454	Si023680m	-0.484314	yes	#N/A	#N/A	uncharacterized LOC101784400; K03025 DNA-directed RNA polymerase III subunit RPC6	2.7.7.6	GTP + RNA = Pyrophosphate + RNA
R00441N	Purine metabolism	101774404	Si011537m	0.00368886	no	#N/A	#N/A	DNA-directed RNA polymerase II subunit RPB11-like; K03008 DNA-directed RNA polymerase II subunit RPB	2.7.7.6	GTP + RNA = Pyrophosphate + RNA
R00441N	Purine metabolism	101775203	Si011067m	-1.21335	yes	#N/A	#N/A	DNA-directed RNA polymerases I, II, and III subunit RPABC4-like; K03009 DNA-directed RNA polymerases	2.7.7.6	GTP + RNA = Pyrophosphate + RNA
R00441N	Purine metabolism	101777320	Si001120m	0.391774	yes	#N/A	#N/A	DNA-directed RNA polymerase subunit beta''-like; K03046 DNA-directed RNA polymerase subunit beta'	2.7.7.6	GTP + RNA = Pyrophosphate + RNA
R00441N	Purine metabolism	101779103	Si018627m	-0.584826	yes	#N/A	#N/A	DNA-directed RNA polymerases I and III subunit RPAC2-like; K03020 DNA-directed RNA polymerases I	2.7.7.6	GTP + RNA = Pyrophosphate + RNA
R00441N	Purine metabolism	101779985	Si037640m	-0.215063	no	#N/A	#N/A	uncharacterized LOC101786879; K03026 DNA-directed RNA polymerase III subunit RPC4	2.7.7.6	GTP + RNA = Pyrophosphate + RNA
R00441N	Purine metabolism	101780577	Si014836m	-0.0374105	no	#N/A	#N/A	rpoB, W841_p072; RNA polymerase beta subunit; K03043 DNA-directed RNA polymerase subunit beta	2.7.7.6	GTP + RNA = Pyrophosphate + RNA
R00441N	Purine metabolism	101780789	Si033950m	0.751614	yes	#N/A	#N/A	DNA-directed RNA polymerase II subunit RPB11-like; K03008 DNA-directed RNA polymerase II subunit RPB	2.7.7.6	GTP + RNA = Pyrophosphate + RNA
R00441N	Purine metabolism	101781360	Si001898m	0.89875	yes	#N/A	#N/A	DNA-directed RNA polymerases I, II, and III subunit RPABC4-like; K03009 DNA-directed RNA polymerases	2.7.7.6	GTP + RNA = Pyrophosphate + RNA
R00441N	Purine metabolism	101781626	Si002480m	#N/A	#N/A	#N/A	#N/A	DNA-directed RNA polymerase subunit beta''-like; K03046 DNA-directed RNA polymerase subunit beta'	2.7.7.6	GTP + RNA = Pyrophosphate + RNA
R01054	Purine metabolism	101755363	#N/A	#N/A	#N/A	#N/A	#N/A	ADP-ribose pyrophosphatase	3.6.1.13	ADP-ribose + H2O = AMP + D-Ribose 5-phosphate
R00441N	Purine metabolism	101782188	Si018767m	0.463273	yes	#N/A	#N/A	uncharacterized LOC101786879; K03026 DNA-directed RNA polymerase III subunit RPC4	2.7.7.6	GTP + RNA = Pyrophosphate + RNA
R00441N	Purine metabolism	101782758	Si010781m	0.0857001	no	#N/A	#N/A	rpoB, W841_p072; RNA polymerase beta subunit; K03043 DNA-directed RNA polymerase subunit beta	2.7.7.6	GTP + RNA = Pyrophosphate + RNA
R00441N	Purine metabolism	101784302	Si039014m	#NAME?	no	#N/A	#N/A	DNA-directed RNA polymerase II subunit RPB11-like; K03008 DNA-directed RNA polymerase II subunit RPB	2.7.7.6	GTP + RNA = Pyrophosphate + RNA
R01054	Purine metabolism	101755363	#N/A	#N/A	#N/A	#N/A	#N/A			ADP-ribose + H2O = AMP + D-Ribose 5-phosphate
R01061	Carbon fixation; Glycolysis / Gluconeogenesis	101763009	#N/A	#N/A	#N/A	#N/A	#N/A	glyceraldehyde 3-phosphate dehydrogenase, chloroplast, putative / NADP-dependent glyceraldehydephosphate dehydrogenase, putative	1.2.1.13	(2R)-2-Hydroxy-3-(phosphonooxy)-propanal + Orthophosphate + NAD+ = 3-Phospho-D-glyceroyl phosphate + NADH + H+
R00441N	Purine metabolism	101786108	Si031842m	-0.0605282	no	#N/A	#N/A	DNA-directed RNA polymerases I and III subunit RPAC2-like; K03020 DNA-directed RNA polymerases I	2.7.7.6	GTP + RNA = Pyrophosphate + RNA
R01061	Carbon fixation; Glycolysis / Gluconeogenesis	101763009	#N/A	#N/A	#N/A	#N/A	#N/A	glyceraldehyde 3-phosphate dehydrogenase A, chloroplast (GAPA) / NADP-dependent glyceraldehydephosphate dehydrogenase subunit A	1.2.1.12	(2R)-2-Hydroxy-3-(phosphonooxy)-propanal + Orthophosphate + NAD+ = 3-Phospho-D-glyceroyl phosphate + NADH + H+
R00441N	Purine metabolism	101786403	Si011406m	0.0157533	no	#N/A	#N/A	rpoB, W841_p072; RNA polymerase beta subunit; K03043 DNA-directed RNA polymerase subunit beta	2.7.7.6	GTP + RNA = Pyrophosphate + RNA
R00441N	Purine metabolism	101786879	Si017911m	-0.606765	yes	#N/A	#N/A	uncharacterized LOC101786879; K03026 DNA-directed RNA polymerase III subunit RPC4	2.7.7.6	GTP + RNA = Pyrophosphate + RNA
R01061	Carbon fixation; Glycolysis / Gluconeogenesis	101763009	#N/A	#N/A	#N/A	#N/A	#N/A	glyceraldehyde 3-phosphate dehydrogenase, chloroplast, putative / NADP-dependent glyceraldehydephosphate dehydrogenase, putative	1.2.1.59	(2R)-2-Hydroxy-3-(phosphonooxy)-propanal + Orthophosphate + NAD+ = 3-Phospho-D-glyceroyl phosphate + NADH + H+
R01061	Carbon fixation; Glycolysis / Gluconeogenesis	101763009	#N/A	#N/A	#N/A	#N/A	#N/A	glyceraldehyde 3-phosphate dehydrogenase A, chloroplast (GAPA) / NADP-dependent glyceraldehydephosphate dehydrogenase subunit A	1.2.1.59	(2R)-2-Hydroxy-3-(phosphonooxy)-propanal + Orthophosphate + NAD+ = 3-Phospho-D-glyceroyl phosphate + NADH + H+
R01070N	Carbon fixation; Fructose and mannose metabolism; Glycolysis / Gluconeogenesis; Pentose phosphate pathway		#N/A	#N/A	#N/A	#N/A	#N/A	fructose-bisphosphate aldolase, putative	4.1.2.13	beta-D-Fructose 1,6-bisphosphate = Glycerone phosphate + (2R)-2-Hydroxy-3-(phosphonooxy)-propanal
R01070N	Carbon fixation; Fructose and mannose metabolism; Glycolysis / Gluconeogenesis; Pentose phosphate pathway		#N/A	#N/A	#N/A	#N/A	#N/A	fructose-bisphosphate aldolase, putative	4.1.2.13	beta-D-Fructose 1,6-bisphosphate = Glycerone phosphate + (2R)-2-Hydroxy-3-(phosphonooxy)-propanal
R00442N	Pyrimidine metabolism	101753098	Si037339m	-0.158064	no	#N/A	#N/A	DNA-directed RNA polymerases I, II, and III subunit RPABC2-like; K03014 DNA-directed RNA polymerases	2.7.7.6	CTP + RNA = Pyrophosphate + RNA
R00442N	Pyrimidine metabolism	101753676	Si005673m	0.720085	yes	#N/A	#N/A	DNA-directed RNA polymerase I subunit rpa1-like; K02999 DNA-directed RNA polymerase I subunit RPA1	2.7.7.6	CTP + RNA = Pyrophosphate + RNA
R00442N	Pyrimidine metabolism	101753747	Si031168m	-0.424414	yes	#N/A	#N/A	retrotransposon-like protein 1-like; K03024 DNA-directed RNA polymerase III subunit RPC7	2.7.7.6	CTP + RNA = Pyrophosphate + RNA
R00442N	Pyrimidine metabolism	101754148	Si031148m	-0.338669	no	#N/A	#N/A	DNA-directed RNA polymerase III subunit rpc8-like; K03022 DNA-directed RNA polymerase III subunit RP	2.7.7.6	CTP + RNA = Pyrophosphate + RNA
R00442N	Pyrimidine metabolism	101754829	Si027786m	-0.044331	no	#N/A	#N/A	DNA-directed RNA polymerases I and III subunit RPAC2-like; K03020 DNA-directed RNA polymerases I and	2.7.7.6	CTP + RNA = Pyrophosphate + RNA
R00442N	Pyrimidine metabolism	101755203	Si009186m	0.828238	yes	#N/A	#N/A	DNA-directed RNA polymerase III subunit rpc1-like; K03018 DNA-directed RNA polymerase III subunit RP	2.7.7.6	CTP + RNA = Pyrophosphate + RNA
R01071	Histidine metabolism	101768944	Si035984m	-0.986462	yes	#N/A	#N/A	1-(5-Phospho-D-ribosyl)-ATP:pyrophosphate phosphoribosyl-transferase	2.4.2.17	Phosphoribosyl-ATP + Pyrophosphate = ATP + 5-Phospho-alpha-D-ribose 1-diphosphate
R00442N	Pyrimidine metabolism	101758640	Si038053m	0.0942979	no	#N/A	#N/A	DNA-directed RNA polymerase I subunit RPA12-like; K03000 DNA-directed RNA polymerase I subunit RPA12	2.7.7.6	CTP + RNA = Pyrophosphate + RNA
R00442N	Pyrimidine metabolism	101759935	Si030216m	-0.331648	no	#N/A	#N/A	DNA-directed RNA polymerases I and III subunit rpac1-like; K03027 DNA-directed RNA polymerases I and	2.7.7.6	CTP + RNA = Pyrophosphate + RNA
R00442N	Pyrimidine metabolism	101760096	Si026256m	#N/A	#N/A	#N/A	#N/A	DNA-directed RNA polymerase I subunit rpa49-like; K03005 DNA-directed RNA polymerase I subunit RPA49	2.7.7.6	CTP + RNA = Pyrophosphate + RNA
R00442N	Pyrimidine metabolism	101760622	Si033113m	-0.221905	no	#N/A	#N/A	DNA-directed RNA polymerase II subunit RPB3-A-like; K03011 DNA-directed RNA polymerase II subunit RP	2.7.7.6	CTP + RNA = Pyrophosphate + RNA
R00442N	Pyrimidine metabolism	101761561	Si031560m	-2.04324	yes	#N/A	#N/A	DNA-directed RNA polymerase II subunit RPB9-like; K03017 DNA-directed RNA polymerase II subunit RPB9	2.7.7.6	CTP + RNA = Pyrophosphate + RNA
R00442N	Pyrimidine metabolism	101762596	Si016218m	#N/A	#N/A	#N/A	#N/A	DNA-directed RNA polymerase III subunit rpc2-like; K03021 DNA-directed RNA polymerase III subunit RP	2.7.7.6	CTP + RNA = Pyrophosphate + RNA
R00442N	Pyrimidine metabolism	101763008	Si018628m	1.42492	yes	#N/A	#N/A	DNA-directed RNA polymerase II subunit rpb4-like; K03012 DNA-directed RNA polymerase II subunit RPB4	2.7.7.6	CTP + RNA = Pyrophosphate + RNA
R00442N	Pyrimidine metabolism	101763698	Si019573m	inf	no	#N/A	#N/A	DNA-directed RNA polymerase II subunit rpb4-like; K03012 DNA-directed RNA polymerase II subunit RPB4	2.7.7.6	CTP + RNA = Pyrophosphate + RNA
R00442N	Pyrimidine metabolism	101763855	Si011385m	-2.18026	yes	#N/A	#N/A	DNA-directed RNA polymerase II subunit RPB9-like; K03017 DNA-directed RNA polymerase II subunit RPB9	2.7.7.6	CTP + RNA = Pyrophosphate + RNA
R00442N	Pyrimidine metabolism	101765044	Si018619m	-1.46383	yes	#N/A	#N/A	DNA-directed RNA polymerase II subunit rpb4-like; K03012 DNA-directed RNA polymerase II subunit RPB4	2.7.7.6	CTP + RNA = Pyrophosphate + RNA
R00442N	Pyrimidine metabolism	101766580	Si010877m	0.485829	no	#N/A	#N/A	DNA-directed RNA polymerase III subunit RPC6-like; K03025 DNA-directed RNA polymerase III subunit RP	2.7.7.6	CTP + RNA = Pyrophosphate + RNA
R00442N	Pyrimidine metabolism	101766969	Si015318m	0.600281	yes	#N/A	#N/A	uncharacterized LOC101766969; K14721 DNA-directed RNA polymerase III subunit RPC5	2.7.7.6	CTP + RNA = Pyrophosphate + RNA
R00442N	Pyrimidine metabolism	101768155	Si002922m	1.47248	yes	#N/A	#N/A	DNA-directed RNA polymerases I, II, and III subunit RPABC1-like; K03013 DNA-directed RNA polymerases	2.7.7.6	CTP + RNA = Pyrophosphate + RNA
R00442N	Pyrimidine metabolism	101768486	Si027050m	-0.625256	yes	#N/A	#N/A	DNA-directed RNA polymerases I, II, and III subunit RPABC5-like; K03007 DNA-directed RNA polymerases	2.7.7.6	CTP + RNA = Pyrophosphate + RNA
R00442N	Pyrimidine metabolism	101768881	Si026862m	#N/A	#N/A	#N/A	#N/A	DNA-directed RNA polymerases I, II, and III subunit RPABC1-like; K03013 DNA-directed RNA polymerases	2.7.7.6	CTP + RNA = Pyrophosphate + RNA
R00442N	Pyrimidine metabolism	101768963	Si004603m	-4.77679	no	#N/A	#N/A	retrotransposon-like protein 1-like; K03004 DNA-directed RNA polymerase I subunit RPA43	2.7.7.6	CTP + RNA = Pyrophosphate + RNA
R00442N	Pyrimidine metabolism	101768987	Si018300m	#N/A	#N/A	#N/A	#N/A	uncharacterized LOC101768987; K03012 DNA-directed RNA polymerase II subunit RPB4	2.7.7.6	CTP + RNA = Pyrophosphate + RNA
R00442N	Pyrimidine metabolism	101769176	Si022890m	-0.631293	yes	#N/A	#N/A	DNA-directed RNA polymerase II subunit RPB7-like; K03015 DNA-directed RNA polymerase II subunit RPB7	2.7.7.6	CTP + RNA = Pyrophosphate + RNA
R00442N	Pyrimidine metabolism	101769946	Si031442m	0.358051	yes	#N/A	#N/A	probable DNA-directed RNA polymerases I, II, and III subunit RPABC2-like; K03014 DNA-directed RNA po	2.7.7.6	CTP + RNA = Pyrophosphate + RNA
R00442N	Pyrimidine metabolism	101770061	Si013115m	0.611011	yes	#N/A	#N/A	DNA-directed RNA polymerase II subunit RPB1-like; K03006 DNA-directed RNA polymerase II subunit RPB1	2.7.7.6	CTP + RNA = Pyrophosphate + RNA
R00442N	Pyrimidine metabolism	101770431	Si002945m	-0.292714	no	#N/A	#N/A	DNA-directed RNA polymerases I, II, and III subunit RPABC1-like; K03013 DNA-directed RNA polymerases	2.7.7.6	CTP + RNA = Pyrophosphate + RNA
R00442N	Pyrimidine metabolism	101771355	Si007449m	-0.473608	yes	#N/A	#N/A	DNA-directed RNA polymerases I, II, and III subunit rpabc3-like; K03016 DNA-directed RNA polymerases	2.7.7.6	CTP + RNA = Pyrophosphate + RNA
R00442N	Pyrimidine metabolism	101771454	Si023680m	-0.484314	yes	#N/A	#N/A	DNA-directed RNA polymerase II subunit RPB9-like; K03017 DNA-directed RNA polymerase II subunit RPB9	2.7.7.6	CTP + RNA = Pyrophosphate + RNA
R00442N	Pyrimidine metabolism	101774404	Si011537m	0.00368886	no	#N/A	#N/A	DNA-directed RNA polymerases I, II, and III subunit RPABC5-like; K03007 DNA-directed RNA polymerases	2.7.7.6	CTP + RNA = Pyrophosphate + RNA
R00442N	Pyrimidine metabolism	101775203	Si011067m	-1.21335	yes	#N/A	#N/A	DNA-directed RNA polymerases I, II, and III subunit RPABC1-like; K03013 DNA-directed RNA polymerases	2.7.7.6	CTP + RNA = Pyrophosphate + RNA
R00442N	Pyrimidine metabolism	101777320	Si001120m	0.391774	yes	#N/A	#N/A	DNA-directed RNA polymerase III subunit RPC3-like; K03023 DNA-directed RNA polymerase III subunit RP	2.7.7.6	CTP + RNA = Pyrophosphate + RNA
R00442N	Pyrimidine metabolism	101779103	Si018627m	-0.584826	yes	#N/A	#N/A	DNA-directed RNA polymerase II subunit RPB4-like; K03012 DNA-directed RNA polymerase II subunit RPB4	2.7.7.6	CTP + RNA = Pyrophosphate + RNA
R00442N	Pyrimidine metabolism	101779985	Si037640m	-0.215063	no	#N/A	#N/A	probable DNA-directed RNA polymerase I subunit RPA2-like; K03002 DNA-directed RNA polymerase I subun	2.7.7.6	CTP + RNA = Pyrophosphate + RNA
R00442N	Pyrimidine metabolism	101780577	Si014836m	-0.0374105	no	#N/A	#N/A	DNA-directed RNA polymerases I, II, and III subunit RPABC4-like; K03009 DNA-directed RNA polymerases	2.7.7.6	CTP + RNA = Pyrophosphate + RNA
R00442N	Pyrimidine metabolism	101780789	Si033950m	0.751614	yes	#N/A	#N/A	DNA-directed RNA polymerase II subunit RPB2-like; K03010 DNA-directed RNA polymerase II subunit RPB2	2.7.7.6	CTP + RNA = Pyrophosphate + RNA
R00442N	Pyrimidine metabolism	101781360	Si001898m	0.89875	yes	#N/A	#N/A	DNA-directed RNA polymerases I and III subunit RPAC1-like; K03027 DNA-directed RNA polymerases I and	2.7.7.6	CTP + RNA = Pyrophosphate + RNA
R00442N	Pyrimidine metabolism	101781626	Si002480m	#N/A	#N/A	#N/A	#N/A	DNA-directed RNA polymerase III subunit RPC4-like; K03026 DNA-directed RNA polymerase III subunit RP	2.7.7.6	CTP + RNA = Pyrophosphate + RNA
R01071	Histidine metabolism	101786519	Si030061m	-0.0242034	no	#N/A	#N/A	1-(5-Phospho-D-ribosyl)-ATP:pyrophosphate phosphoribosyl-transferase	2.4.2.17	Phosphoribosyl-ATP + Pyrophosphate = ATP + 5-Phospho-alpha-D-ribose 1-diphosphate
R00442N	Pyrimidine metabolism	101782188	Si018767m	0.463273	yes	#N/A	#N/A	DNA-directed RNA polymerase III subunit RPC10-like; K03019 DNA-directed RNA polymerase III subunit R	2.7.7.6	CTP + RNA = Pyrophosphate + RNA
R00442N	Pyrimidine metabolism	101782758	Si010781m	0.0857001	no	#N/A	#N/A	vesicle transport protein SEC20-like; K03026 DNA-directed RNA polymerase III subunit RPC4	2.7.7.6	CTP + RNA = Pyrophosphate + RNA
R00442N	Pyrimidine metabolism	101784302	Si039014m	#NAME?	no	#N/A	#N/A	DNA-directed RNA polymerase II subunit RPB9-like; K03017 DNA-directed RNA polymerase II subunit RPB9	2.7.7.6	CTP + RNA = Pyrophosphate + RNA
R01078N	Biotin metabolism		#N/A	#N/A	#N/A	#N/A	#N/A	biotin synthase (BioB) (BIO2)	2.8.1.6	Dethiobiotin + Sulfur = Biotin
R01127	Purine metabolism (histidine)	101752892	Si013439m	0.557985	yes	#N/A	#N/A		3.5.4.10	IMP + H2O = 1-(5'-Phosphoribosyl)-5-formamido-4-imidazolecarboxamide
R00442N	Pyrimidine metabolism	101786108	Si031842m	-0.0605282	no	#N/A	#N/A	DNA-directed RNA polymerases I, II, and III subunit RPABC4-like; K03009 DNA-directed RNA polymerases	2.7.7.6	CTP + RNA = Pyrophosphate + RNA
R01127	Purine metabolism (histidine)	101759129	Si029294m	-0.199499	no	#N/A	#N/A		3.5.4.10	IMP + H2O = 1-(5'-Phosphoribosyl)-5-formamido-4-imidazolecarboxamide
R00442N	Pyrimidine metabolism	101786403	Si011406m	0.0157533	no	#N/A	#N/A	DNA-directed RNA polymerases I and III subunit RPAC2-like; K03020 DNA-directed RNA polymerases I and	2.7.7.6	CTP + RNA = Pyrophosphate + RNA
R00442N	Pyrimidine metabolism	101786879	Si017911m	-0.606765	yes	#N/A	#N/A	uncharacterized LOC101786879; K03026 DNA-directed RNA polymerase III subunit RPC4	2.7.7.6	CTP + RNA = Pyrophosphate + RNA
R01137	Purine metabolism	101781016	#N/A	#N/A	#N/A	#N/A	#N/A	nucleoside-diphosphate kinase	2.7.4.6	ATP + dADP = ADP + dATP
R01163	Histidine metabolism	101767832	Si035006m	0.314871	no	#N/A	#N/A	L-Histidinal:NAD+ oxidoreductase	1.1.1.24	L-Histidinal + H2O + 2 NAD+ = L-Histidine + 2 NADH + H+
R01185	Inositol phosphate metabolism; Phosphatidylinositol signaling system; Streptomycin biosynthesis	101757463	#N/A	#N/A	#N/A	#N/A	#N/A	inositol-1(or 4)-monophosphatase, putative / inositol monophosphatase, putative / IMPase, putative	3.1.3.25	Inositol 1-phosphate + H2O = myo-Inositol + Orthophosphate
R01186	Inositol phosphate metabolism; Phosphatidylinositol signaling system	101757463	#N/A	#N/A	#N/A	#N/A	#N/A	inositol-1(or 4)-monophosphatase, putative / inositol monophosphatase, putative / IMPase, putative	3.1.3.25	myo-Inositol 4-phosphate + H2O = myo-Inositol + Orthophosphate
R00443N	Pyrimidine metabolism	101753098	Si037339m	-0.158064	no	#N/A	#N/A	DNA-directed RNA polymerases I, II, and III subunit RPABC2-like; K03014 DNA-directed RNA polymerases	2.7.7.52	UTP + RNA = Pyrophosphate + RNA
R00443N	Pyrimidine metabolism	101753676	Si005673m	0.720085	yes	#N/A	#N/A	DNA-directed RNA polymerase I subunit rpa1-like; K02999 DNA-directed RNA polymerase I subunit RPA1	2.7.7.52	UTP + RNA = Pyrophosphate + RNA
R00443N	Pyrimidine metabolism	101753747	Si031168m	-0.424414	yes	#N/A	#N/A	retrotransposon-like protein 1-like; K03024 DNA-directed RNA polymerase III subunit RPC7	2.7.7.52	UTP + RNA = Pyrophosphate + RNA
R00443N	Pyrimidine metabolism	101754148	Si031148m	-0.338669	no	#N/A	#N/A	DNA-directed RNA polymerase III subunit rpc8-like; K03022 DNA-directed RNA polymerase III subunit RP	2.7.7.52	UTP + RNA = Pyrophosphate + RNA
R00443N	Pyrimidine metabolism	101754829	Si027786m	-0.044331	no	#N/A	#N/A	DNA-directed RNA polymerases I and III subunit RPAC2-like; K03020 DNA-directed RNA polymerases I and	2.7.7.52	UTP + RNA = Pyrophosphate + RNA
R00443N	Pyrimidine metabolism	101755203	Si009186m	0.828238	yes	#N/A	#N/A	DNA-directed RNA polymerase III subunit rpc1-like; K03018 DNA-directed RNA polymerase III subunit RP	2.7.7.52	UTP + RNA = Pyrophosphate + RNA
R01187	Inositol phosphate metabolism; Phosphatidylinositol signaling system	101757463	#N/A	#N/A	#N/A	#N/A	#N/A	inositol-1(or 4)-monophosphatase, putative / inositol monophosphatase, putative / IMPase, putative	3.1.3.25	1D-myo-Inositol 3-phosphate + H2O = myo-Inositol + Orthophosphate
R00443N	Pyrimidine metabolism	101758640	Si038053m	0.0942979	no	#N/A	#N/A	DNA-directed RNA polymerase I subunit RPA12-like; K03000 DNA-directed RNA polymerase I subunit RPA12	2.7.7.52	UTP + RNA = Pyrophosphate + RNA
R00443N	Pyrimidine metabolism	101759935	Si030216m	-0.331648	no	#N/A	#N/A	DNA-directed RNA polymerases I and III subunit rpac1-like; K03027 DNA-directed RNA polymerases I and	2.7.7.52	UTP + RNA = Pyrophosphate + RNA
R00443N	Pyrimidine metabolism	101760096	Si026256m	#N/A	#N/A	#N/A	#N/A	DNA-directed RNA polymerase I subunit rpa49-like; K03005 DNA-directed RNA polymerase I subunit RPA49	2.7.7.52	UTP + RNA = Pyrophosphate + RNA
R00443N	Pyrimidine metabolism	101760622	Si033113m	-0.221905	no	#N/A	#N/A	DNA-directed RNA polymerase II subunit RPB3-A-like; K03011 DNA-directed RNA polymerase II subunit RP	2.7.7.52	UTP + RNA = Pyrophosphate + RNA
R00443N	Pyrimidine metabolism	101761561	Si031560m	-2.04324	yes	#N/A	#N/A	DNA-directed RNA polymerase II subunit RPB9-like; K03017 DNA-directed RNA polymerase II subunit RPB9	2.7.7.52	UTP + RNA = Pyrophosphate + RNA
R00443N	Pyrimidine metabolism	101762596	Si016218m	#N/A	#N/A	#N/A	#N/A	DNA-directed RNA polymerase III subunit rpc2-like; K03021 DNA-directed RNA polymerase III subunit RP	2.7.7.52	UTP + RNA = Pyrophosphate + RNA
R00443N	Pyrimidine metabolism	101763008	Si018628m	1.42492	yes	#N/A	#N/A	DNA-directed RNA polymerase II subunit rpb4-like; K03012 DNA-directed RNA polymerase II subunit RPB4	2.7.7.52	UTP + RNA = Pyrophosphate + RNA
R00443N	Pyrimidine metabolism	101763698	Si019573m	inf	no	#N/A	#N/A	DNA-directed RNA polymerase II subunit rpb4-like; K03012 DNA-directed RNA polymerase II subunit RPB4	2.7.7.52	UTP + RNA = Pyrophosphate + RNA
R00443N	Pyrimidine metabolism	101763855	Si011385m	-2.18026	yes	#N/A	#N/A	DNA-directed RNA polymerase II subunit RPB9-like; K03017 DNA-directed RNA polymerase II subunit RPB9	2.7.7.52	UTP + RNA = Pyrophosphate + RNA
R00443N	Pyrimidine metabolism	101765044	Si018619m	-1.46383	yes	#N/A	#N/A	DNA-directed RNA polymerase II subunit rpb4-like; K03012 DNA-directed RNA polymerase II subunit RPB4	2.7.7.52	UTP + RNA = Pyrophosphate + RNA
R00443N	Pyrimidine metabolism	101766580	Si010877m	0.485829	no	#N/A	#N/A	DNA-directed RNA polymerase III subunit RPC6-like; K03025 DNA-directed RNA polymerase III subunit RP	2.7.7.52	UTP + RNA = Pyrophosphate + RNA
R00443N	Pyrimidine metabolism	101766969	Si015318m	0.600281	yes	#N/A	#N/A	uncharacterized LOC101766969; K14721 DNA-directed RNA polymerase III subunit RPC5	2.7.7.52	UTP + RNA = Pyrophosphate + RNA
R00443N	Pyrimidine metabolism	101768155	Si002922m	1.47248	yes	#N/A	#N/A	DNA-directed RNA polymerases I, II, and III subunit RPABC1-like; K03013 DNA-directed RNA polymerases	2.7.7.52	UTP + RNA = Pyrophosphate + RNA
R00443N	Pyrimidine metabolism	101768486	Si027050m	-0.625256	yes	#N/A	#N/A	DNA-directed RNA polymerases I, II, and III subunit RPABC5-like; K03007 DNA-directed RNA polymerases	2.7.7.52	UTP + RNA = Pyrophosphate + RNA
R00443N	Pyrimidine metabolism	101768881	Si026862m	#N/A	#N/A	#N/A	#N/A	DNA-directed RNA polymerases I, II, and III subunit RPABC1-like; K03013 DNA-directed RNA polymerases	2.7.7.52	UTP + RNA = Pyrophosphate + RNA
R00443N	Pyrimidine metabolism	101768963	Si004603m	-4.77679	no	#N/A	#N/A	retrotransposon-like protein 1-like; K03004 DNA-directed RNA polymerase I subunit RPA43	2.7.7.52	UTP + RNA = Pyrophosphate + RNA
R00443N	Pyrimidine metabolism	101768987	Si018300m	#N/A	#N/A	#N/A	#N/A	uncharacterized LOC101768987; K03012 DNA-directed RNA polymerase II subunit RPB4	2.7.7.52	UTP + RNA = Pyrophosphate + RNA
R00443N	Pyrimidine metabolism	101769176	Si022890m	-0.631293	yes	#N/A	#N/A	DNA-directed RNA polymerase II subunit RPB7-like; K03015 DNA-directed RNA polymerase II subunit RPB7	2.7.7.52	UTP + RNA = Pyrophosphate + RNA
R00443N	Pyrimidine metabolism	101769946	Si031442m	0.358051	yes	#N/A	#N/A	probable DNA-directed RNA polymerases I, II, and III subunit RPABC2-like; K03014 DNA-directed RNA po	2.7.7.52	UTP + RNA = Pyrophosphate + RNA
R00443N	Pyrimidine metabolism	101770061	Si013115m	0.611011	yes	#N/A	#N/A	DNA-directed RNA polymerase II subunit RPB1-like; K03006 DNA-directed RNA polymerase II subunit RPB1	2.7.7.52	UTP + RNA = Pyrophosphate + RNA
R00443N	Pyrimidine metabolism	101770431	Si002945m	-0.292714	no	#N/A	#N/A	DNA-directed RNA polymerases I, II, and III subunit RPABC1-like; K03013 DNA-directed RNA polymerases	2.7.7.52	UTP + RNA = Pyrophosphate + RNA
R00443N	Pyrimidine metabolism	101771355	Si007449m	-0.473608	yes	#N/A	#N/A	DNA-directed RNA polymerases I, II, and III subunit rpabc3-like; K03016 DNA-directed RNA polymerases	2.7.7.52	UTP + RNA = Pyrophosphate + RNA
R00443N	Pyrimidine metabolism	101771454	Si023680m	-0.484314	yes	#N/A	#N/A	DNA-directed RNA polymerase II subunit RPB9-like; K03017 DNA-directed RNA polymerase II subunit RPB9	2.7.7.52	UTP + RNA = Pyrophosphate + RNA
R00443N	Pyrimidine metabolism	101774404	Si011537m	0.00368886	no	#N/A	#N/A	DNA-directed RNA polymerases I, II, and III subunit RPABC5-like; K03007 DNA-directed RNA polymerases	2.7.7.52	UTP + RNA = Pyrophosphate + RNA
R00443N	Pyrimidine metabolism	101775203	Si011067m	-1.21335	yes	#N/A	#N/A	DNA-directed RNA polymerases I, II, and III subunit RPABC1-like; K03013 DNA-directed RNA polymerases	2.7.7.52	UTP + RNA = Pyrophosphate + RNA
R00443N	Pyrimidine metabolism	101777320	Si001120m	0.391774	yes	#N/A	#N/A	DNA-directed RNA polymerase III subunit RPC3-like; K03023 DNA-directed RNA polymerase III subunit RP	2.7.7.52	UTP + RNA = Pyrophosphate + RNA
R00443N	Pyrimidine metabolism	101779103	Si018627m	-0.584826	yes	#N/A	#N/A	DNA-directed RNA polymerase II subunit RPB4-like; K03012 DNA-directed RNA polymerase II subunit RPB4	2.7.7.52	UTP + RNA = Pyrophosphate + RNA
R00443N	Pyrimidine metabolism	101779985	Si037640m	-0.215063	no	#N/A	#N/A	probable DNA-directed RNA polymerase I subunit RPA2-like; K03002 DNA-directed RNA polymerase I subun	2.7.7.52	UTP + RNA = Pyrophosphate + RNA
R00443N	Pyrimidine metabolism	101780577	Si014836m	-0.0374105	no	#N/A	#N/A	DNA-directed RNA polymerases I, II, and III subunit RPABC4-like; K03009 DNA-directed RNA polymerases	2.7.7.52	UTP + RNA = Pyrophosphate + RNA
R00443N	Pyrimidine metabolism	101780789	Si033950m	0.751614	yes	#N/A	#N/A	DNA-directed RNA polymerase II subunit RPB2-like; K03010 DNA-directed RNA polymerase II subunit RPB2	2.7.7.52	UTP + RNA = Pyrophosphate + RNA
R00443N	Pyrimidine metabolism	101781360	Si001898m	0.89875	yes	#N/A	#N/A	DNA-directed RNA polymerases I and III subunit RPAC1-like; K03027 DNA-directed RNA polymerases I and	2.7.7.52	UTP + RNA = Pyrophosphate + RNA
R00443N	Pyrimidine metabolism	101781626	Si002480m	#N/A	#N/A	#N/A	#N/A	DNA-directed RNA polymerase III subunit RPC4-like; K03026 DNA-directed RNA polymerase III subunit RP	2.7.7.52	UTP + RNA = Pyrophosphate + RNA
R01206	Aminosugars metabolism	101759561	#N/A	#N/A	#N/A	#N/A	#N/A	basic endochitinase	3.2.1.14	Chitin + H2O = N-Acetyl-D-glucosamine + Chitin
R00443N	Pyrimidine metabolism	101782188	Si018767m	0.463273	yes	#N/A	#N/A	DNA-directed RNA polymerase III subunit RPC10-like; K03019 DNA-directed RNA polymerase III subunit R	2.7.7.52	UTP + RNA = Pyrophosphate + RNA
R00443N	Pyrimidine metabolism	101782758	Si010781m	0.0857001	no	#N/A	#N/A	vesicle transport protein SEC20-like; K03026 DNA-directed RNA polymerase III subunit RPC4	2.7.7.52	UTP + RNA = Pyrophosphate + RNA
R00443N	Pyrimidine metabolism	101784302	Si039014m	#NAME?	no	#N/A	#N/A	DNA-directed RNA polymerase II subunit RPB9-like; K03017 DNA-directed RNA polymerase II subunit RPB9	2.7.7.52	UTP + RNA = Pyrophosphate + RNA
R01206	Aminosugars metabolism	101762236	#N/A	#N/A	#N/A	#N/A	#N/A	basic endochitinase	3.2.1.14	Chitin + H2O = N-Acetyl-D-glucosamine + Chitin
R01206	Aminosugars metabolism	101767486	#N/A	#N/A	#N/A	#N/A	#N/A	basic endochitinase	3.2.1.14	Chitin + H2O = N-Acetyl-D-glucosamine + Chitin
R00443N	Pyrimidine metabolism	101786108	Si031842m	-0.0605282	no	#N/A	#N/A	DNA-directed RNA polymerases I, II, and III subunit RPABC4-like; K03009 DNA-directed RNA polymerases	2.7.7.52	UTP + RNA = Pyrophosphate + RNA
R01206	Aminosugars metabolism	101769652	#N/A	#N/A	#N/A	#N/A	#N/A	basic endochitinase	3.2.1.14	Chitin + H2O = N-Acetyl-D-glucosamine + Chitin
R00443N	Pyrimidine metabolism	101786403	Si011406m	0.0157533	no	#N/A	#N/A	DNA-directed RNA polymerases I and III subunit RPAC2-like; K03020 DNA-directed RNA polymerases I	2.7.7.52	UTP + RNA = Pyrophosphate + RNA
R00443N	Pyrimidine metabolism	101786879	Si017911m	-0.606765	yes	#N/A	#N/A	uncharacterized LOC101786879; K03026 DNA-directed RNA polymerase III subunit RPC4	2.7.7.52	UTP + RNA = Pyrophosphate + RNA
R01206	Aminosugars metabolism	101783212	#N/A	#N/A	#N/A	#N/A	#N/A	basic endochitinase	3.2.1.14	Chitin + H2O = N-Acetyl-D-glucosamine + Chitin
R01221	Photorespiration	101783792	#N/A	#N/A	#N/A	#N/A	#N/A	glycine decarboxylase	2.1.2.10	Glycine + Tetrahydrofolate + NAD+ = 5,10-Methylenetetrahydrofolate + NH3 + CO2 + NADH + H+
R01221	Nitrogen metabolism	101783792	#N/A	#N/A	#N/A	#N/A	#N/A	aminomethyltransferase, putative	2.1.2.10	Glycine + Tetrahydrofolate + NAD+ = 5,10-Methylenetetrahydrofolate + NH3 + CO2 + NADH + H+
R01280	Fatty acid metabolism	101770882	#N/A	#N/A	#N/A	#N/A	#N/A	long-chain-fatty-acid--CoA ligase / long-chain acyl-CoA synthetase	6.2.1.3	ATP + Hexadecanoic acid + CoA = AMP + Palmitoyl-CoA + Pyrophosphate
R00451	Lysine biosynthesis	101753783	Si021869m	-1.0905	yes	#N/A	#N/A	diaminopimelate decarboxylase, putative / DAP carboxylase, putative	4.1.1.20	meso-2,6-Diaminoheptanedioate = L-Lysine + CO2
R01280	Fatty acid metabolism	101770882	#N/A	#N/A	#N/A	#N/A	#N/A	long-chain-fatty-acid--CoA ligase / long-chain acyl-CoA synthetase (LACS6)	6.2.1.3	ATP + Hexadecanoic acid + CoA = AMP + Palmitoyl-CoA + Pyrophosphate
R00475	Glyoxylate and dicarboxylate metabolism	101764130	Si030190m	0.408128	yes	#N/A	#N/A	(S)-2-hydroxy-acid oxidase, peroxisomal, putative / glycolate oxidase, putative / short chain alpha-hydroxy acid oxidase, putative	1.1.3.15	Glycolate + Oxygen = Glyoxylate + H2O2
R00475	Glyoxylate and dicarboxylate metabolism	101764932	Si029923m	1.67588	yes	0.677673	no	(S)-2-hydroxy-acid oxidase, peroxisomal, putative / glycolate oxidase, putative / short chain alpha-hydroxy acid oxidase, putative	1.1.3.15	Glycolate + Oxygen = Glyoxylate + H2O2
R00475	Glyoxylate and dicarboxylate metabolism	101765752	Si030190m	0.408128	yes	#N/A	#N/A	(S)-2-hydroxy-acid oxidase, peroxisomal, putative / glycolate oxidase, putative / short chain alpha-hydroxy acid oxidase, putative	1.1.3.15	Glycolate + Oxygen = Glyoxylate + H2O2
R00475	Glyoxylate and dicarboxylate metabolism	101770781	Si010412m	0.86539	yes	#N/A	#N/A	(S)-2-hydroxy-acid oxidase, peroxisomal, putative / glycolate oxidase, putative / short chain alpha-hydroxy acid oxidase, putative	1.1.3.15	Glycolate + Oxygen = Glyoxylate + H2O2
R00475	Glyoxylate and dicarboxylate metabolism	101771416	Si010409m	#N/A	#N/A	#N/A	#N/A	(S)-2-hydroxy-acid oxidase, peroxisomal, putative / glycolate oxidase, putative / short chain alpha-hydroxy acid oxidase, putative	1.1.3.15	Glycolate + Oxygen = Glyoxylate + H2O2
R00475	Glyoxylate and dicarboxylate metabolism	101773478	Si040072m	1.9334	yes	#N/A	#N/A	(S)-2-hydroxy-acid oxidase, peroxisomal, putative / glycolate oxidase, putative / short chain alpha-hydroxy acid oxidase, putative	1.1.3.15	Glycolate + Oxygen = Glyoxylate + H2O2
R00479	Glyoxylate and dicarboxylate metabolism	101774000	Si029400m	#N/A	#N/A	#N/A	#N/A	isocitrate lyase, putative	4.1.3.1	Isocitrate = Succinate + Glyoxylate
R00480	Glycine, serine and threonine metabolism; Lysine biosynthesis	101753157	Si013325m	#N/A	#N/A	#N/A	#N/A	bifunctional aspartate kinase/homoserine dehydrogenase / AK-HSDH	1.1.1.3	ATP + L-Aspartate = ADP + 4-Phospho-L-aspartate
R00480	Glycine, serine and threonine metabolism; Lysine biosynthesis	101759358	Si000893m	-0.71777	yes	#N/A	#N/A	bifunctional aspartate kinase/homoserine dehydrogenase / AK-HSDH	1.1.1.3	ATP + L-Aspartate = ADP + 4-Phospho-L-aspartate
R00480	Glycine, serine and threonine metabolism; Lysine biosynthesis	101774791	Si029364m	-0.220904	no	#N/A	#N/A	bifunctional aspartate kinase/homoserine dehydrogenase / AK-HSDH	1.1.1.3	ATP + L-Aspartate = ADP + 4-Phospho-L-aspartate
R00480	Glycine, serine and threonine metabolism; Lysine biosynthesis	101783167	Si028859m	-1.21535	yes	#N/A	#N/A	bifunctional aspartate kinase/homoserine dehydrogenase / AK-HSDH	1.1.1.3	ATP + L-Aspartate = ADP + 4-Phospho-L-aspartate
R00480	Glycine, serine and threonine metabolism; Lysine biosynthesis	101783207	Si034939m	-1.38661	yes	#N/A	#N/A	bifunctional aspartate kinase/homoserine dehydrogenase / AK-HSDH	1.1.1.3	ATP + L-Aspartate = ADP + 4-Phospho-L-aspartate
R00481	Nicotinate and nicotinamide metabolism	101768425	Si016595m	1.18331	yes	#N/A	#N/A	L-aspartate oxidase family	1.4.3.16	L-Aspartate + Oxygen = Iminoaspartate + H2O2
R00489	Alanine and aspartate metabolism; beta-Alanine metabolism	101755874	Si013612m	0.709758	yes	#N/A	#N/A	glutamate decarboxylase 2 (GAD 2)	4.1.1.11	L-Aspartate = beta-Alanine + CO2
R00489	Alanine and aspartate metabolism; beta-Alanine metabolism	101761228	Si035388m	-0.901355	yes	#N/A	#N/A	glutamate decarboxylase 2 (GAD 2)	4.1.1.11	L-Aspartate = beta-Alanine + CO2
R00489	Alanine and aspartate metabolism; beta-Alanine metabolism	101772493	Si011954m	2.11061	no	#N/A	#N/A	glutamate decarboxylase 2 (GAD 2)	4.1.1.11	L-Aspartate = beta-Alanine + CO2
R01326	Fructose and mannose metabolism	101755583	#N/A	#N/A	#N/A	#N/A	#N/A	hexokinase, putative	2.7.1.7	ATP + D-Mannose = ADP + D-Mannose 6-phosphate
R00489	Alanine and aspartate metabolism; beta-Alanine metabolism	101777099	Si009908m	-3.39077	yes	#N/A	#N/A	glutamate decarboxylase 2 (GAD 2)	4.1.1.11	L-Aspartate = beta-Alanine + CO2
R00494	Glutathione metabolism	101768460	Si009697m	-1.62681	yes	#N/A	#N/A	gamma-glutamyltranspeptidase family protein	2.3.2.2	Glutathione + H2O = Cys-Gly + L-Glutamate
R00494	Glutathione metabolism	101785132	Si000659m	0.754932	yes	#N/A	#N/A	gamma-glutamyltranspeptidase family protein	2.3.2.2	Glutathione + H2O = Cys-Gly + L-Glutamate
R00497	Glutamate metabolism; Glutathione metabolism	101778090	Si026207m	0.192367	no	#N/A	#N/A	glutathione synthetase (GSH2)	6.3.2.3	ATP + gamma-L-Glutamyl-L-cysteine + Glycine = ADP + Orthophosphate + Glutathione
R00502	Galactose metabolism; Nucleotide sugars metabolism	101760295	Si005944m	#N/A	#N/A	#N/A	#N/A	galactose-1-phosphate uridyl transferase-related protein	2.7.7.10	UTP + alpha-D-Galactose 1-phosphate = Pyrophosphate + UDP-D-galactose
R00508	Sulfur metabolism	101762224	Si017127m	2.86718	yes	#N/A	#N/A	3(2),5-bisphosphate nucleotidase	3.1.3.57	3'-Phosphoadenylyl sulfate + H2O = Adenylyl sulfate + Orthophosphate
R00508	Sulfur metabolism	101764411	Si010195m	-0.485159	yes	#N/A	#N/A	3(2),5-bisphosphate nucleotidase	3.1.3.57	3'-Phosphoadenylyl sulfate + H2O = Adenylyl sulfate + Orthophosphate
R00508	Sulfur metabolism	101764810	Si010472m	-0.636858	yes	#N/A	#N/A	3(2),5-bisphosphate nucleotidase	3.1.3.57	3'-Phosphoadenylyl sulfate + H2O = Adenylyl sulfate + Orthophosphate
R00508	Sulfur metabolism	101782630	Si033418m	0.181614	no	#N/A	#N/A	3(2),5-bisphosphate nucleotidase	3.1.3.57	3'-Phosphoadenylyl sulfate + H2O = Adenylyl sulfate + Orthophosphate
R00509	Purine metabolism; Sulfur metabolism	101756177	Si026686m	1.94191	yes	#N/A	#N/A	Adenylyl sulfate kinase 1 (AKN1)	2.7.1.25	ATP + Adenylyl sulfate = ADP + 3'-Phosphoadenylyl sulfate
R00509	Purine metabolism; Sulfur metabolism	101778392	Si037527m	-1.79575	yes	#N/A	#N/A	Adenylyl sulfate kinase 1 (AKN1)	2.7.1.25	ATP + Adenylyl sulfate = ADP + 3'-Phosphoadenylyl sulfate
R00509	Purine metabolism; Sulfur metabolism	101782525	Si035458m	1.57505	yes	#N/A	#N/A	Adenylyl sulfate kinase 1 (AKN1)	2.7.1.25	ATP + Adenylyl sulfate = ADP + 3'-Phosphoadenylyl sulfate
R00509	Purine metabolism; Sulfur metabolism	101785436	Si009985m	-0.275277	no	#N/A	#N/A	Adenylyl sulfate kinase 1 (AKN1)	2.7.1.25	ATP + Adenylyl sulfate = ADP + 3'-Phosphoadenylyl sulfate
R00509	Purine metabolism; Sulfur metabolism	101785596	Si030602m	#N/A	#N/A	#N/A	#N/A	Adenylyl sulfate kinase 1 (AKN1)	2.7.1.25	ATP + Adenylyl sulfate = ADP + 3'-Phosphoadenylyl sulfate
R00511	Pyrimidine metabolism	101774708	Si036385m	-0.263357	no	#N/A	#N/A	5'-nucleotidase	3.1.3.5	CMP + H2O = Cytidine + Orthophosphate
R00511	Pyrimidine metabolism	101780960	Si001590m	-0.737257	yes	#N/A	#N/A	5'-nucleotidase	3.1.3.5	CMP + H2O = Cytidine + Orthophosphate
R00511	Pyrimidine metabolism	101786107	Si030635m	#N/A	#N/A	#N/A	#N/A	5'-nucleotidase	3.1.3.5	CMP + H2O = Cytidine + Orthophosphate
R00512	Pyrimidine metabolism	101771934	Si002215m	0.0468952	no	#N/A	#N/A	uridine monophosphate kinase	2.7.4.14	ATP + CMP = ADP + CDP
R00512	Pyrimidine metabolism	101773703	Si030403m	-1.12614	yes	#N/A	#N/A	uridine monophosphate kinase	2.7.4.14	ATP + CMP = ADP + CDP
R00512	Pyrimidine metabolism	101776677	Si013961m	0.609332	yes	#N/A	#N/A	uridine monophosphate kinase	2.7.4.14	ATP + CMP = ADP + CDP
R00512	Pyrimidine metabolism	101777840	Si035174m	-3.3131	yes	#N/A	#N/A	uridine monophosphate kinase	2.7.4.14	ATP + CMP = ADP + CDP
R00512	Pyrimidine metabolism	101771934	Si014455m	0.0468952	no	#N/A	#N/A			ATP + CMP = ADP + CDP
R00512	Pyrimidine metabolism	101773703	Si018340m	-1.12614	yes	#N/A	#N/A			ATP + CMP = ADP + CDP
R00512	Pyrimidine metabolism	101776677	Si012340m	0.609332	yes	#N/A	#N/A			ATP + CMP = ADP + CDP
R00512	Pyrimidine metabolism	101777840	Si007108m	-3.3131	yes	#N/A	#N/A			ATP + CMP = ADP + CDP
R00513	Pyrimidine metabolism	101755252	Si022690m	#N/A	#N/A	#N/A	#N/A			ATP + Cytidine = ADP + CMP
R00513	Pyrimidine metabolism	101758015	Si013653m	3.12702	yes	#N/A	#N/A			ATP + Cytidine = ADP + CMP
R00513	Pyrimidine metabolism	101768331	Si029595m	-0.352284	yes	#N/A	#N/A			ATP + Cytidine = ADP + CMP
R00514	Pyrimidine metabolism	101757382	Si029734m	-0.329372	yes	#N/A	#N/A			CDP + H2O = CMP + Orthophosphate
R00514	Pyrimidine metabolism	101764324	Si035314m	-0.0372218	no	#N/A	#N/A			CDP + H2O = CMP + Orthophosphate
[truncated: 8,282 more rows]

## Sheet: C4 metabolism
rxnID	Pathway	geneID_KEGG	geneName	gene expression	significance	Proteome	significance	EnzymeName	EC	Stoichiometric reaction
Up OR down regulation based on transcriptome and proteome data
R00024	Carbon fixation	101763632	Si023465m	-0.834882	yes	#N/A	#N/A	ribulose bisphosphate carboxylase small chain 1A / RuBisCO small subunit 1A (RBCS-1A) (ATS1A)	4.1.1.39	D-Ribulose 1,5-bisphosphate + CO2 + H2O = 2 3-Phospho-D-glycerate
R00024	Carbon fixation	101763225	Si023466m	-0.230924	no	0.807229	no	ribulose bisphosphate carboxylase small chain 1A / RuBisCO small subunit 1A (RBCS-1A) (ATS1A)	4.1.1.39	D-Ribulose 1,5-bisphosphate + CO2 + H2O = 2 3-Phospho-D-glycerate
R00024	Carbon fixation	101768770	Si023437m	0.272922	no	0.0442923	no	ribulose bisphosphate carboxylase small chain 1A / RuBisCO small subunit 1A (RBCS-1A) (ATS1A)	4.1.1.39	D-Ribulose 1,5-bisphosphate + CO2 + H2O = 2 3-Phospho-D-glycerate
R00206	Carbon fixation; Pyruvate metabolism	101754322	Si034163m	0.461047	yes	#N/A	#N/A	pyruvate phosphate dikinase family protein	2.7.9.1	ATP + Pyruvate + Orthophosphate = AMP + Phosphoenolpyruvate + Pyrophosphate
R00209	Alanine and aspartate metabolism; Pyruvate metabolism	gene found in S. italica genomic DB (Si035817m.g)	Si035817m	-0.348467	yes	#N/A	#N/A	pyruvate dehydrogenase E1 component alpha subunit, chloroplast	2.3.1.12	Pyruvate + CoA + NAD+ = Acetyl-CoA + CO2 + NADH
R00209	Alanine and aspartate metabolism; Pyruvate metabolism	gene found in S. italica genomic DB (Si035817m.g)	Si022257m	#N/A	#N/A	#N/A	#N/A	pyruvate dehydrogenase E1 component alpha subunit, chloroplast	1.8.1.4	Pyruvate + CoA + NAD+ = Acetyl-CoA + CO2 + NADH
R00209	Alanine and aspartate metabolism; Pyruvate metabolism	gene found in S. italica genomic DB (Si035817m.g)	Si010046m	-1.68748	yes	#N/A	#N/A	dihydrolipoamide S-acetyltransferase, putative	1.8.1.4	Pyruvate + CoA + NAD+ = Acetyl-CoA + CO2 + NADH
R00209	Alanine and aspartate metabolism; Pyruvate metabolism	gene found in S. italica genomic DB (Si035817m.g)	Si009915m	-0.509461	yes	#N/A	#N/A	dihydrolipoamide S-acetyltransferase, putative	1.8.1.4	Pyruvate + CoA + NAD+ = Acetyl-CoA + CO2 + NADH
R00209	Alanine and aspartate metabolism; Pyruvate metabolism	gene found in S. italica genomic DB (Si035817m.g)	Si016850m	-0.773904	yes	1.69529	yes	dihydrolipoamide S-acetyltransferase, putative	1.8.1.4	Pyruvate + CoA + NAD+ = Acetyl-CoA + CO2 + NADH
R00209	Alanine and aspartate metabolism; Pyruvate metabolism	gene found in S. italica genomic DB (Si035817m.g)	Si000849m	-1.26769	yes	#N/A	#N/A	pyruvate dehydrogenase E1 component alpha subunit, chloroplast	1.8.1.4	Pyruvate + CoA + NAD+ = Acetyl-CoA + CO2 + NADH
R00210	Alanine and aspartate metabolism; Pyruvate metabolism	gene found in S. italica genomic DB (Si035817m.g)	Si008790m	0.687538	no	#N/A	#N/A	pyruvate dehydrogenase E1 component alpha subunit, chloroplast	1.2.1.51	Pyruvate + CoA + NADP+ = Acetyl-CoA + CO2 + NADPH
R00214	Carbon fixation; Pyruvate metabolism	101754809	Si029215m	-0.476075	yes	#N/A	#N/A	malate oxidoreductase, putative mitochondrial	1.1.1.38	(S)-Malate + NAD+ = Pyruvate + CO2 + NADH
R00214	Carbon fixation; Pyruvate metabolism	101754809	Si029215m	-0.476075	yes	#N/A	#N/A	malate oxidoreductase, putative mitochondrial	4.1.1.3	(S)-Malate + NAD+ = Pyruvate + CO2 + NADH
R00216	Carbon fixation; Pyruvate metabolism	101782922	Si021600m	-1.554	yes	#N/A	#N/A	malate oxidoreductase, putative	1.1.1.38	(S)-Malate + NADP+ = Pyruvate + CO2 + NADPH
R00216	Carbon fixation; Pyruvate metabolism	101782922	Si021600m	-1.554	yes	#N/A	#N/A	malate oxidoreductase, putative	1.1.1.38	(S)-Malate + NADP+ = Pyruvate + CO2 + NADPH
R00216	Carbon fixation; Pyruvate metabolism	101782922	Si021600m	-1.554	yes	#N/A	#N/A	malate oxidoreductase, putative	1.1.1.39	(S)-Malate + NADP+ = Pyruvate + CO2 + NADPH
R00216	Carbon fixation; Pyruvate metabolism	101782922	Si021600m	-1.554	yes	#N/A	#N/A	malate oxidoreductase, putative	4.1.1.3	(S)-Malate + NADP+ = Pyruvate + CO2 + NADPH
R00216	Carbon fixation; Pyruvate metabolism	101757986	Si000808m	-0.465635	no	2.44383	yes	malate oxidoreductase, putative	1.1.1.40	(S)-Malate + NADP+ = Pyruvate + CO2 + NADPH
R00216	Carbon fixation; Pyruvate metabolism	101772838	Si006948m	0.10904	no	#N/A	#N/A	malate oxidoreductase, putative	1.1.1.40	(S)-Malate + NADP+ = Pyruvate + CO2 + NADPH
R00216	Carbon fixation; Pyruvate metabolism	101777875	Si000645m	0.724541	yes	0.167204	yes	malate oxidoreductase, putative	1.1.1.40	(S)-Malate + NADP+ = Pyruvate + CO2 + NADPH
R00216	Carbon fixation; Pyruvate metabolism	101779095	Si000774m	#N/A	#N/A	3.09382	yes	malate oxidoreductase, putative	1.1.1.40	(S)-Malate + NADP+ = Pyruvate + CO2 + NADPH
R00216	Carbon fixation; Pyruvate metabolism	101779604	#N/A	#N/A	#N/A	#N/A	#N/A	malate oxidoreductase, putative	1.1.1.40	(S)-Malate + NADP+ = Pyruvate + CO2 + NADPH
R00216	Carbon fixation; Pyruvate metabolism	101782922	Si021600m	-1.554	yes	#N/A	#N/A	malate oxidoreductase, putative	1.1.1.40	(S)-Malate + NADP+ = Pyruvate + CO2 + NADPH
R00216	Carbon fixation; Pyruvate metabolism	101757986	Si000808m	-0.465635	no	2.44383	yes	malate oxidoreductase, putative	1.1.1.40	(S)-Malate + NADP+ = Pyruvate + CO2 + NADPH
R00216	Carbon fixation; Pyruvate metabolism	101772838	Si006948m	0.10904	no	#N/A	#N/A	malate oxidoreductase, putative	1.1.1.40	(S)-Malate + NADP+ = Pyruvate + CO2 + NADPH
R00216	Carbon fixation; Pyruvate metabolism	101777875	Si000645m	0.724541	yes	0.167204	yes	malate oxidoreductase, putative	1.1.1.40	(S)-Malate + NADP+ = Pyruvate + CO2 + NADPH
R00216	Carbon fixation; Pyruvate metabolism	101779095	Si000774m	#N/A	#N/A	3.09382	yes	malate oxidoreductase, putative	1.1.1.40	(S)-Malate + NADP+ = Pyruvate + CO2 + NADPH
R00216	Carbon fixation; Pyruvate metabolism	101779604	#N/A	#N/A	#N/A	#N/A	#N/A	malate oxidoreductase, putative	1.1.1.40	(S)-Malate + NADP+ = Pyruvate + CO2 + NADPH
R00216	Carbon fixation; Pyruvate metabolism	101782922	Si021600m	-1.554	yes	#N/A	#N/A	malate oxidoreductase, putative	1.1.1.40	(S)-Malate + NADP+ = Pyruvate + CO2 + NADPH
R00216	Carbon fixation; Pyruvate metabolism	101757986	Si000808m	-0.465635	no	2.44383	yes	malate oxidoreductase, putative	1.1.1.40	(S)-Malate + NADP+ = Pyruvate + CO2 + NADPH
R00216	Carbon fixation; Pyruvate metabolism	101772838	Si006948m	0.10904	no	#N/A	#N/A	malate oxidoreductase, putative	1.1.1.40	(S)-Malate + NADP+ = Pyruvate + CO2 + NADPH
R00216	Carbon fixation; Pyruvate metabolism	101777875	Si000645m	#N/A	#N/A	#N/A	#N/A	malate oxidoreductase, putative	1.1.1.40	(S)-Malate + NADP+ = Pyruvate + CO2 + NADPH
R00216	Carbon fixation; Pyruvate metabolism	101779095	Si000774m	3.10778	yes	3.09382	yes	malate oxidoreductase, putative	1.1.1.40	(S)-Malate + NADP+ = Pyruvate + CO2 + NADPH
R00216	Carbon fixation; Pyruvate metabolism	101779604	#N/A	#N/A	#N/A	#N/A	#N/A	malate oxidoreductase, putative	1.1.1.40	(S)-Malate + NADP+ = Pyruvate + CO2 + NADPH
R00216	Carbon fixation; Pyruvate metabolism	101782922	Si021600m	-1.554	yes	#N/A	#N/A	malate oxidoreductase, putative	1.1.1.40	(S)-Malate + NADP+ = Pyruvate + CO2 + NADPH
R00216	Carbon fixation; Pyruvate metabolism	101757986	Si000808m	-0.465635	no	2.44383	yes	malate oxidoreductase, putative	1.1.1.40	(S)-Malate + NADP+ = Pyruvate + CO2 + NADPH
R00216	Carbon fixation; Pyruvate metabolism	101772838	Si006948m	0.10904	no	#N/A	#N/A	malate oxidoreductase, putative	1.1.1.40	(S)-Malate + NADP+ = Pyruvate + CO2 + NADPH
R00216	Carbon fixation; Pyruvate metabolism	101777875	Si000645m	#N/A	#N/A	#N/A	#N/A	malate oxidoreductase, putative	1.1.1.40	(S)-Malate + NADP+ = Pyruvate + CO2 + NADPH
R00216	Carbon fixation; Pyruvate metabolism	101779095	Si000774m	#N/A	#N/A	3.09382	yes	malate oxidoreductase, putative	1.1.1.40	(S)-Malate + NADP+ = Pyruvate + CO2 + NADPH
R00216	Carbon fixation; Pyruvate metabolism	101779604	#N/A	#N/A	#N/A	#N/A	#N/A	malate oxidoreductase, putative	1.1.1.40	(S)-Malate + NADP+ = Pyruvate + CO2 + NADPH
R00216	Carbon fixation; Pyruvate metabolism	101782922	Si021600m	-1.554	yes	#N/A	#N/A	malate oxidoreductase, putative	1.1.1.40	(S)-Malate + NADP+ = Pyruvate + CO2 + NADPH
R00216	Carbon fixation; Pyruvate metabolism	101757986	Si000808m	-0.465635	no	2.44383	yes	malate oxidoreductase, putative	1.1.1.40	(S)-Malate + NADP+ = Pyruvate + CO2 + NADPH
R00216	Carbon fixation; Pyruvate metabolism	101772838	Si006948m	0.10904	no	#N/A	#N/A	malate oxidoreductase, putative	1.1.1.40	(S)-Malate + NADP+ = Pyruvate + CO2 + NADPH
R00216	Carbon fixation; Pyruvate metabolism	101777875	Si000645m	#N/A	#N/A	#N/A	#N/A	malate oxidoreductase, putative	1.1.1.40	(S)-Malate + NADP+ = Pyruvate + CO2 + NADPH
R00216	Carbon fixation; Pyruvate metabolism	101779095	Si000774m	#N/A	#N/A	3.09382	yes	malate oxidoreductase, putative	1.1.1.40	(S)-Malate + NADP+ = Pyruvate + CO2 + NADPH
R00216	Carbon fixation; Pyruvate metabolism	101779604	#N/A	#N/A	#N/A	#N/A	#N/A	malate oxidoreductase, putative	1.1.1.40	(S)-Malate + NADP+ = Pyruvate + CO2 + NADPH
R00216	Carbon fixation; Pyruvate metabolism	101782922	Si021600m	-1.554	yes	#N/A	#N/A	malate oxidoreductase, putative	1.1.1.40	(S)-Malate + NADP+ = Pyruvate + CO2 + NADPH
R00343	Carbon fixation; Pyruvate metabolism	101775740	Si029817m	-1.61291	yes	#N/A	#N/A	malate dehydrogenase [NADP], chloroplast, putative	1.1.1.82	(S)-Malate + NADP+ = Oxaloacetate + NADPH + H+
R00355	Alanine and aspartate metabolism; Carbon fixation; Glutamate metabolism	101754781	Si017156m	0.670724	yes	1.1671	yes	aspartate aminotransferase, cytoplasmic isozyme 2 / transaminase A (ASP4)	2.6.1.1	L-Aspartate + 2-Oxoglutarate = Oxaloacetate + L-Glutamate
R00355	Alanine and aspartate metabolism; Carbon fixation; Glutamate metabolism	101771115	Si001361m	1.14885	yes	0.634488	no	aspartate aminotransferase, cytoplasmic isozyme 2 / transaminase A (ASP4)	2.6.1.1	L-Aspartate + 2-Oxoglutarate = Oxaloacetate + L-Glutamate
R00355	Alanine and aspartate metabolism; Carbon fixation; Glutamate metabolism	101784980	Si006490m	1.70298	yes	#N/A	#N/A	aspartate aminotransferase, cytoplasmic isozyme 2 / transaminase A (ASP4)	2.6.1.1	L-Aspartate + 2-Oxoglutarate = Oxaloacetate + L-Glutamate
R00355	Alanine and aspartate metabolism; Carbon fixation; Glutamate metabolism	101754781	Si017156m	0.670724	yes	1.1671	yes	aspartate aminotransferase, mitochondrial / transaminase A (ASP1)	2.6.1.1	L-Aspartate + 2-Oxoglutarate = Oxaloacetate + L-Glutamate
R00355	Alanine and aspartate metabolism; Carbon fixation; Glutamate metabolism	101771115	Si001361m	1.14885	yes	0.634488	no	aspartate aminotransferase, mitochondrial / transaminase A (ASP1)	2.6.1.1	L-Aspartate + 2-Oxoglutarate = Oxaloacetate + L-Glutamate
R00355	Alanine and aspartate metabolism; Carbon fixation; Glutamate metabolism	101784980	Si006490m	1.70298	yes	#N/A	#N/A	aspartate aminotransferase, mitochondrial / transaminase A (ASP1)	2.6.1.1	L-Aspartate + 2-Oxoglutarate = Oxaloacetate + L-Glutamate
R00355	Alanine and aspartate metabolism; Carbon fixation; Glutamate metabolism	101754781	Si017156m	0.670724	yes	1.1671	yes	aspartate aminotransferase, chloroplast (transaminase A/Asp3)	2.6.1.1	L-Aspartate + 2-Oxoglutarate = Oxaloacetate + L-Glutamate
R00355	Alanine and aspartate metabolism; Carbon fixation; Glutamate metabolism	101771115	Si001361m	1.14885	yes	0.634488	no	aspartate aminotransferase, chloroplast (transaminase A/Asp3)	2.6.1.1	L-Aspartate + 2-Oxoglutarate = Oxaloacetate + L-Glutamate
R00355	Alanine and aspartate metabolism; Carbon fixation; Glutamate metabolism	101784980	Si006490m	1.70298	yes	#N/A	#N/A	aspartate aminotransferase, chloroplast (transaminase A/Asp3)	2.6.1.1	L-Aspartate + 2-Oxoglutarate = Oxaloacetate + L-Glutamate
R00762	Carbon fixation	101755852	Si002088m	-0.567973	yes	#N/A	#N/A	fructose-1,6-bisphosphatase, putative / D-fructose-1,6-bisphosphate 1-phosphohydrolase, putative / FBPase, putative	3.1.3.11	D-Fructose 1,6-bisphosphate + H2O = D-Fructose 6-phosphate + Orthophosphate
R01015	Carbon fixation; Fructose and mannose metabolism; Glycolysis / Gluconeogenesis; Inositol metabolism	101760718	Si002630m	-2.35149	yes	#N/A	#N/A	triosephosphate isomerase, chloroplast, putative	5.3.1.1	(2R)-2-Hydroxy-3-(phosphonooxy)-propanal = Glycerone phosphate
R01015	Carbon fixation; Fructose and mannose metabolism; Glycolysis / Gluconeogenesis; Inositol metabolism	101760718	Si002630m	-2.35149	yes	#N/A	#N/A	triosephosphate isomerase, cytosolic, putative	5.3.1.1	(2R)-2-Hydroxy-3-(phosphonooxy)-propanal = Glycerone phosphate
R01061	Carbon fixation; Glycolysis / Gluconeogenesis	101753287	Si017360m	-1.57808	yes	#N/A	#N/A	glyceraldehyde 3-phosphate dehydrogenase, chloroplast, putative / NADP-dependent glyceraldehydephosphate dehydrogenase, putative	1.2.1.13	(2R)-2-Hydroxy-3-(phosphonooxy)-propanal + Orthophosphate + NAD+ = 3-Phospho-D-glyceroyl phosphate + NADH + H+
R01061	Carbon fixation; Glycolysis / Gluconeogenesis	101785151	Si017082m	-3.17056	yes	-1.71965	yes	glyceraldehyde 3-phosphate dehydrogenase, chloroplast, putative / NADP-dependent glyceraldehydephosphate dehydrogenase, putative	1.2.1.13	(2R)-2-Hydroxy-3-(phosphonooxy)-propanal + Orthophosphate + NAD+ = 3-Phospho-D-glyceroyl phosphate + NADH + H+
R01061	Carbon fixation; Glycolysis / Gluconeogenesis	101753287	Si017360m	-1.57808	yes	#N/A	#N/A	glyceraldehyde 3-phosphate dehydrogenase A, chloroplast (GAPA) / NADP-dependent glyceraldehydephosphate dehydrogenase subunit A	1.2.1.12	(2R)-2-Hydroxy-3-(phosphonooxy)-propanal + Orthophosphate + NAD+ = 3-Phospho-D-glyceroyl phosphate + NADH + H+
R01061	Carbon fixation; Glycolysis / Gluconeogenesis	101785151	Si017082m	-3.17056	yes	-1.71965	yes	glyceraldehyde 3-phosphate dehydrogenase A, chloroplast (GAPA) / NADP-dependent glyceraldehydephosphate dehydrogenase subunit A	1.2.1.12	(2R)-2-Hydroxy-3-(phosphonooxy)-propanal + Orthophosphate + NAD+ = 3-Phospho-D-glyceroyl phosphate + NADH + H+
R01061	Carbon fixation; Glycolysis / Gluconeogenesis	101753287	Si017360m	-1.57808	yes	#N/A	#N/A	glyceraldehyde 3-phosphate dehydrogenase, chloroplast, putative / NADP-dependent glyceraldehydephosphate dehydrogenase, putative	1.2.1.59	(2R)-2-Hydroxy-3-(phosphonooxy)-propanal + Orthophosphate + NAD+ = 3-Phospho-D-glyceroyl phosphate + NADH + H+
R01061	Carbon fixation; Glycolysis / Gluconeogenesis	101785151	Si017082m	-3.17056	yes	-1.71965	yes	glyceraldehyde 3-phosphate dehydrogenase, chloroplast, putative / NADP-dependent glyceraldehydephosphate dehydrogenase, putative	1.2.1.59	(2R)-2-Hydroxy-3-(phosphonooxy)-propanal + Orthophosphate + NAD+ = 3-Phospho-D-glyceroyl phosphate + NADH + H+
R01061	Carbon fixation; Glycolysis / Gluconeogenesis	101753287	Si017360m	-1.57808	yes	#N/A	#N/A	glyceraldehyde 3-phosphate dehydrogenase A, chloroplast (GAPA) / NADP-dependent glyceraldehydephosphate dehydrogenase subunit A	1.2.1.59	(2R)-2-Hydroxy-3-(phosphonooxy)-propanal + Orthophosphate + NAD+ = 3-Phospho-D-glyceroyl phosphate + NADH + H+
R01061	Carbon fixation; Glycolysis / Gluconeogenesis	101785151	Si017082m	-3.17056	yes	-1.71965	yes	glyceraldehyde 3-phosphate dehydrogenase A, chloroplast (GAPA) / NADP-dependent glyceraldehydephosphate dehydrogenase subunit A	1.2.1.59	(2R)-2-Hydroxy-3-(phosphonooxy)-propanal + Orthophosphate + NAD+ = 3-Phospho-D-glyceroyl phosphate + NADH + H+
R01063	Carbon fixation; Glycolysis / Gluconeogenesis	101774537	Si010261m	-0.468262	yes	3.22116	yes	glyceraldehyde 3-phosphate dehydrogenase, chloroplast, putative / NADP-dependent glyceraldehydephosphate dehydrogenase, putative	1.2.1.59	(2R)-2-Hydroxy-3-(phosphonooxy)-propanal + Orthophosphate + NADP+ = 3-Phospho-D-glyceroyl phosphate + NADPH + H+
R01067	Carbon fixation	101762694	Si005927m	1.15721	yes	0.800585	no	transketolase, putative	2.2.1.1	D-Fructose 6-phosphate + (2R)-2-Hydroxy-3-(phosphonooxy)-propanal = D-Erythrose 4-phosphate + D-Xylulose 5-phosphate
R01523	Carbon fixation	101762778	Si010287m	0.72068	yes	#N/A	#N/A	phosphoribulokinase (PRK) / phosphopentokinase	2.7.1.19	ATP + D-Ribulose 5-phosphate = ADP + D-Ribulose 1,5-bisphosphate
R01523	Carbon fixation	101764636	Si017390m	0.689802	yes	1.00654	yes	phosphoribulokinase (PRK) / phosphopentokinase	2.7.1.19	ATP + D-Ribulose 5-phosphate = ADP + D-Ribulose 1,5-bisphosphate
R01529	Carbon fixation; Pentose and glucuronate interconversions; Pentose phosphate pathway	101774062	Si036994m	1.40625	yes	1.29887	no	ribulose-phosphate 3-epimerase, cytosolic, putative / pentose-5-phosphate 3-epimerase, putative	5.1.3.1	D-Ribulose 5-phosphate = D-Xylulose 5-phosphate
R01529	Carbon fixation; Pentose and glucuronate interconversions; Pentose phosphate pathway	101774062	Si036994m	1.40625	yes	1.29887	no	ribulose-5-phosphate-3-epimerase	5.1.3.1	D-Ribulose 5-phosphate = D-Xylulose 5-phosphate
R01641	Carbon fixation; Pentose phosphate pathway	101762694	Si005927m	1.15721	yes	0.800585	no	transketolase, putative	2.2.1.1	D-Sedoheptulose 7-phosphate + (2R)-2-Hydroxy-3-(phosphonooxy)-propanal = D-Ribose 5-phosphate + D-Xylulose 5-phosphate
R01641	Carbon fixation; Pentose phosphate pathway	101762694	Si005927m	1.15721	yes	0.800585	no	transketolase, putative	2.2.1.1	D-Sedoheptulose 7-phosphate + (2R)-2-Hydroxy-3-(phosphonooxy)-propanal = D-Ribose 5-phosphate + D-Xylulose 5-phosphate
Up AND down regulation based on transcriptome and proteome data
R00200	Carbon fixation; Glycolysis / Gluconeogenesis; Purine metabolism; Pyruvate metabolism	101758684	Si001079m	-1.43803	yes	#N/A	#N/A	pyruvate kinase, putative	2.7.1.40	ATP + Pyruvate = ADP + Phosphoenolpyruvate
R00200	Carbon fixation; Glycolysis / Gluconeogenesis; Purine metabolism; Pyruvate metabolism	101760769	Si009556m	0.600853	yes	1.67093	yes	pyruvate kinase, putative	2.7.1.40	ATP + Pyruvate = ADP + Phosphoenolpyruvate
R00200	Carbon fixation; Glycolysis / Gluconeogenesis; Purine metabolism; Pyruvate metabolism	101769458	Si034889m	0.399562	yes	#N/A	#N/A	pyruvate kinase, putative	2.7.1.40	ATP + Pyruvate = ADP + Phosphoenolpyruvate
R00200	Carbon fixation; Glycolysis / Gluconeogenesis; Purine metabolism; Pyruvate metabolism	101769537	Si029361m	-1.16894	yes	#N/A	#N/A	pyruvate kinase, putative	2.7.1.40	ATP + Pyruvate = ADP + Phosphoenolpyruvate
R00200	Carbon fixation; Glycolysis / Gluconeogenesis; Purine metabolism; Pyruvate metabolism	101780488	Si026206m	0.57825	yes	#N/A	#N/A	pyruvate kinase, putative	2.7.1.40	ATP + Pyruvate = ADP + Phosphoenolpyruvate
R00200	Carbon fixation; Glycolysis / Gluconeogenesis; Purine metabolism; Pyruvate metabolism	101781368	Si000796m	-1.83432	yes	#N/A	#N/A	pyruvate kinase, putative	2.7.1.40	ATP + Pyruvate = ADP + Phosphoenolpyruvate
R00200	Carbon fixation; Glycolysis / Gluconeogenesis; Purine metabolism; Pyruvate metabolism	101782013	Si039110m	-2.17372	yes	#N/A	#N/A	pyruvate kinase, putative	2.7.1.40	ATP + Pyruvate = ADP + Phosphoenolpyruvate
R00200	Carbon fixation; Glycolysis / Gluconeogenesis; Purine metabolism; Pyruvate metabolism	101758684	Si001079m	-1.43803	yes	#N/A	#N/A	pyruvate kinase, putative	2.7.1.40	ATP + Pyruvate = ADP + Phosphoenolpyruvate
R00200	Carbon fixation; Glycolysis / Gluconeogenesis; Purine metabolism; Pyruvate metabolism	101760769	Si009556m	0.600853	yes	1.67093	yes	pyruvate kinase, putative	2.7.1.40	ATP + Pyruvate = ADP + Phosphoenolpyruvate
R00200	Carbon fixation; Glycolysis / Gluconeogenesis; Purine metabolism; Pyruvate metabolism	101769458	Si034889m	0.399562	yes	#N/A	#N/A	pyruvate kinase, putative	2.7.1.40	ATP + Pyruvate = ADP + Phosphoenolpyruvate
R00200	Carbon fixation; Glycolysis / Gluconeogenesis; Purine metabolism; Pyruvate metabolism	101769537	Si029361m	-1.16894	yes	#N/A	#N/A	pyruvate kinase, putative	2.7.1.40	ATP + Pyruvate = ADP + Phosphoenolpyruvate
R00200	Carbon fixation; Glycolysis / Gluconeogenesis; Purine metabolism; Pyruvate metabolism	101780488	Si026206m	0.57825	yes	#N/A	#N/A	pyruvate kinase, putative	2.7.1.40	ATP + Pyruvate = ADP + Phosphoenolpyruvate
R00200	Carbon fixation; Glycolysis / Gluconeogenesis; Purine metabolism; Pyruvate metabolism	101781368	Si000796m	-1.83432	yes	#N/A	#N/A	pyruvate kinase, putative	2.7.1.40	ATP + Pyruvate = ADP + Phosphoenolpyruvate
R00200	Carbon fixation; Glycolysis / Gluconeogenesis; Purine metabolism; Pyruvate metabolism	101782013	Si039110m	-2.17372	yes	#N/A	#N/A	pyruvate kinase, putative	2.7.1.40	ATP + Pyruvate = ADP + Phosphoenolpyruvate
R00258	Alanine and aspartate metabolism; Carbon fixation; Glutamate metabolism	101767913	Si029700m	1.27197	yes	0.676566	no	alanine aminotransferase, putative	2.6.1.2	L-Alanine + 2-Oxoglutarate = Pyruvate + L-Glutamate
R00258	Alanine and aspartate metabolism; Carbon fixation; Glutamate metabolism	101784839	Si035423m	-1.13321	yes	#N/A	#N/A	alanine aminotransferase, putative	2.6.1.2	L-Alanine + 2-Oxoglutarate = Pyruvate + L-Glutamate
R00258	Alanine and aspartate metabolism; Carbon fixation; Glutamate metabolism	101767913	Si029700m	1.27197	yes	0.676566	no	glutamate:glyoxylate aminotransferase 1 (GGT1)	2.6.1.2	L-Alanine + 2-Oxoglutarate = Pyruvate + L-Glutamate
R00258	Alanine and aspartate metabolism; Carbon fixation; Glutamate metabolism	101784839	Si035423m	-1.13321	yes	#N/A	#N/A	glutamate:glyoxylate aminotransferase 1 (GGT1)	2.6.1.2	L-Alanine + 2-Oxoglutarate = Pyruvate + L-Glutamate
R00342	Carbon fixation; Citrate cycle (TCA cycle); Glyoxylate and dicarboxylate metabolism; Pyruvate metabolism; Reductive carboxylate cycle (CO2 fixation)	101760979	Si002110m	-1.96045	yes	-0.295652	no	malate dehydrogenase, cytosolic, putative	1.1.1.37	(S)-Malate + NAD+ = Oxaloacetate + NADH + H+
R00342	Carbon fixation; Citrate cycle (TCA cycle); Glyoxylate and dicarboxylate metabolism; Pyruvate metabolism; Reductive carboxylate cycle (CO2 fixation)	101765343	Si010442m	-3.53401	yes	#N/A	#N/A	malate dehydrogenase, cytosolic, putative	1.1.1.37	(S)-Malate + NAD+ = Oxaloacetate + NADH + H+
R00342	Carbon fixation; Citrate cycle (TCA cycle); Glyoxylate and dicarboxylate metabolism; Pyruvate metabolism; Reductive carboxylate cycle (CO2 fixation)	101771167	Si030117m	0.886315	yes	#N/A	#N/A	malate dehydrogenase, cytosolic, putative	1.1.1.37	(S)-Malate + NAD+ = Oxaloacetate + NADH + H+
R00342	Carbon fixation; Citrate cycle (TCA cycle); Glyoxylate and dicarboxylate metabolism; Pyruvate metabolism; Reductive carboxylate cycle (CO2 fixation)	101772404	Si022438m	0.734439	yes	1.88907	no	malate dehydrogenase, cytosolic, putative	1.1.1.37	(S)-Malate + NAD+ = Oxaloacetate + NADH + H+
R00342	Carbon fixation; Citrate cycle (TCA cycle); Glyoxylate and dicarboxylate metabolism; Pyruvate metabolism; Reductive carboxylate cycle (CO2 fixation)	101775144	Si036365m	0.912171	yes	1.31105	yes	malate dehydrogenase, cytosolic, putative	1.1.1.37	(S)-Malate + NAD+ = Oxaloacetate + NADH + H+
R00342	Carbon fixation; Citrate cycle (TCA cycle); Glyoxylate and dicarboxylate metabolism; Pyruvate metabolism; Reductive carboxylate cycle (CO2 fixation)	101779301	Si022574m	-1.30232	yes	0.357661	no	malate dehydrogenase, cytosolic, putative	1.1.1.37	(S)-Malate + NAD+ = Oxaloacetate + NADH + H+
R00342	Carbon fixation; Citrate cycle (TCA cycle); Glyoxylate and dicarboxylate metabolism; Pyruvate metabolism; Reductive carboxylate cycle (CO2 fixation)	101760979	Si002110m	-1.96045	yes	-0.295652	no	malate dehydrogenase [NAD], mitochondrial	1.1.1.37	(S)-Malate + NAD+ = Oxaloacetate + NADH + H+
R00342	Carbon fixation; Citrate cycle (TCA cycle); Glyoxylate and dicarboxylate metabolism; Pyruvate metabolism; Reductive carboxylate cycle (CO2 fixation)	101765343	Si010442m	-3.53401	yes	#N/A	#N/A	malate dehydrogenase [NAD], mitochondrial	1.1.1.37	(S)-Malate + NAD+ = Oxaloacetate + NADH + H+
R00342	Carbon fixation; Citrate cycle (TCA cycle); Glyoxylate and dicarboxylate metabolism; Pyruvate metabolism; Reductive carboxylate cycle (CO2 fixation)	101771167	Si030117m	0.886315	yes	#N/A	#N/A	malate dehydrogenase [NAD], mitochondrial	1.1.1.37	(S)-Malate + NAD+ = Oxaloacetate + NADH + H+
R00342	Carbon fixation; Citrate cycle (TCA cycle); Glyoxylate and dicarboxylate metabolism; Pyruvate metabolism; Reductive carboxylate cycle (CO2 fixation)	101772404	Si022438m	0.734439	yes	1.88907	no	malate dehydrogenase [NAD], mitochondrial	1.1.1.37	(S)-Malate + NAD+ = Oxaloacetate + NADH + H+
R00342	Carbon fixation; Citrate cycle (TCA cycle); Glyoxylate and dicarboxylate metabolism; Pyruvate metabolism; Reductive carboxylate cycle (CO2 fixation)	101775144	Si036365m	0.912171	yes	1.31105	yes	malate dehydrogenase [NAD], mitochondrial	1.1.1.37	(S)-Malate + NAD+ = Oxaloacetate + NADH + H+
R00342	Carbon fixation; Citrate cycle (TCA cycle); Glyoxylate and dicarboxylate metabolism; Pyruvate metabolism; Reductive carboxylate cycle (CO2 fixation)	101779301	Si022574m	-1.30232	yes	0.357661	no	malate dehydrogenase [NAD], mitochondrial	1.1.1.37	(S)-Malate + NAD+ = Oxaloacetate + NADH + H+
R00342	Carbon fixation; Citrate cycle (TCA cycle); Glyoxylate and dicarboxylate metabolism; Pyruvate metabolism; Reductive carboxylate cycle (CO2 fixation)	101760979	Si002110m	-1.96045	yes	-0.295652	no	malate dehydrogenase, glyoxysomal, putative	1.1.1.37	(S)-Malate + NAD+ = Oxaloacetate + NADH + H+
R00342	Carbon fixation; Citrate cycle (TCA cycle); Glyoxylate and dicarboxylate metabolism; Pyruvate metabolism; Reductive carboxylate cycle (CO2 fixation)	101765343	Si010442m	-3.53401	yes	#N/A	#N/A	malate dehydrogenase, glyoxysomal, putative	1.1.1.37	(S)-Malate + NAD+ = Oxaloacetate + NADH + H+
R00342	Carbon fixation; Citrate cycle (TCA cycle); Glyoxylate and dicarboxylate metabolism; Pyruvate metabolism; Reductive carboxylate cycle (CO2 fixation)	101771167	Si030117m	0.886315	yes	#N/A	#N/A	malate dehydrogenase, glyoxysomal, putative	1.1.1.37	(S)-Malate + NAD+ = Oxaloacetate + NADH + H+
R00342	Carbon fixation; Citrate cycle (TCA cycle); Glyoxylate and dicarboxylate metabolism; Pyruvate metabolism; Reductive carboxylate cycle (CO2 fixation)	101772404	Si022438m	0.734439	yes	1.88907	no	malate dehydrogenase, glyoxysomal, putative	1.1.1.37	(S)-Malate + NAD+ = Oxaloacetate + NADH + H+
R00342	Carbon fixation; Citrate cycle (TCA cycle); Glyoxylate and dicarboxylate metabolism; Pyruvate metabolism; Reductive carboxylate cycle (CO2 fixation)	101775144	Si036365m	0.912171	yes	1.31105	yes	malate dehydrogenase, glyoxysomal, putative	1.1.1.37	(S)-Malate + NAD+ = Oxaloacetate + NADH + H+
R00342	Carbon fixation; Citrate cycle (TCA cycle); Glyoxylate and dicarboxylate metabolism; Pyruvate metabolism; Reductive carboxylate cycle (CO2 fixation)	101779301	Si022574m	-1.30232	yes	0.357661	no	malate dehydrogenase, glyoxysomal, putative	1.1.1.37	(S)-Malate + NAD+ = Oxaloacetate + NADH + H+
R00342	Carbon fixation; Citrate cycle (TCA cycle); Glyoxylate and dicarboxylate metabolism; Pyruvate metabolism; Reductive carboxylate cycle (CO2 fixation)	101760979	Si002110m	-1.96045	yes	-0.295652	no	malate dehydrogenase [NAD], chloroplast (MDH)	1.1.1.37	(S)-Malate + NAD+ = Oxaloacetate + NADH + H+
R00342	Carbon fixation; Citrate cycle (TCA cycle); Glyoxylate and dicarboxylate metabolism; Pyruvate metabolism; Reductive carboxylate cycle (CO2 fixation)	101765343	Si010442m	-3.53401	yes	#N/A	#N/A	malate dehydrogenase [NAD], chloroplast (MDH)	1.1.1.37	(S)-Malate + NAD+ = Oxaloacetate + NADH + H+
R00342	Carbon fixation; Citrate cycle (TCA cycle); Glyoxylate and dicarboxylate metabolism; Pyruvate metabolism; Reductive carboxylate cycle (CO2 fixation)	101771167	Si030117m	0.886315	yes	#N/A	#N/A	malate dehydrogenase [NAD], chloroplast (MDH)	1.1.1.37	(S)-Malate + NAD+ = Oxaloacetate + NADH + H+
R00342	Carbon fixation; Citrate cycle (TCA cycle); Glyoxylate and dicarboxylate metabolism; Pyruvate metabolism; Reductive carboxylate cycle (CO2 fixation)	101772404	Si022438m	0.734439	yes	1.88907	no	malate dehydrogenase [NAD], chloroplast (MDH)	1.1.1.37	(S)-Malate + NAD+ = Oxaloacetate + NADH + H+
R00342	Carbon fixation; Citrate cycle (TCA cycle); Glyoxylate and dicarboxylate metabolism; Pyruvate metabolism; Reductive carboxylate cycle (CO2 fixation)	101775144	Si036365m	0.912171	yes	1.31105	yes	malate dehydrogenase [NAD], chloroplast (MDH)	1.1.1.37	(S)-Malate + NAD+ = Oxaloacetate + NADH + H+
R00342	Carbon fixation; Citrate cycle (TCA cycle); Glyoxylate and dicarboxylate metabolism; Pyruvate metabolism; Reductive carboxylate cycle (CO2 fixation)	101779301	Si022574m	-1.30232	yes	0.357661	no	malate dehydrogenase [NAD], chloroplast (MDH)	1.1.1.37	(S)-Malate + NAD+ = Oxaloacetate + NADH + H+
R00342	Carbon fixation; Citrate cycle (TCA cycle); Glyoxylate and dicarboxylate metabolism; Pyruvate metabolism; Reductive carboxylate cycle (CO2 fixation)	101760979	Si002110m	-1.96045	yes	-0.295652	no	malate dehydrogenase, cytosolic, putative	1.1.1.37	(S)-Malate + NAD+ = Oxaloacetate + NADH + H+
R00342	Carbon fixation; Citrate cycle (TCA cycle); Glyoxylate and dicarboxylate metabolism; Pyruvate metabolism; Reductive carboxylate cycle (CO2 fixation)	101765343	Si010442m	-3.53401	yes	#N/A	#N/A	malate dehydrogenase, cytosolic, putative	1.1.1.37	(S)-Malate + NAD+ = Oxaloacetate + NADH + H+
R00342	Carbon fixation; Citrate cycle (TCA cycle); Glyoxylate and dicarboxylate metabolism; Pyruvate metabolism; Reductive carboxylate cycle (CO2 fixation)	101771167	Si030117m	0.886315	yes	#N/A	#N/A	malate dehydrogenase, cytosolic, putative	1.1.1.37	(S)-Malate + NAD+ = Oxaloacetate + NADH + H+
R00342	Carbon fixation; Citrate cycle (TCA cycle); Glyoxylate and dicarboxylate metabolism; Pyruvate metabolism; Reductive carboxylate cycle (CO2 fixation)	101772404	Si022438m	0.734439	yes	1.88907	no	malate dehydrogenase, cytosolic, putative	1.1.1.37	(S)-Malate + NAD+ = Oxaloacetate + NADH + H+
R00342	Carbon fixation; Citrate cycle (TCA cycle); Glyoxylate and dicarboxylate metabolism; Pyruvate metabolism; Reductive carboxylate cycle (CO2 fixation)	101775144	Si036365m	0.912171	yes	1.31105	yes	malate dehydrogenase, cytosolic, putative	1.1.1.37	(S)-Malate + NAD+ = Oxaloacetate + NADH + H+
R00342	Carbon fixation; Citrate cycle (TCA cycle); Glyoxylate and dicarboxylate metabolism; Pyruvate metabolism; Reductive carboxylate cycle (CO2 fixation)	101779301	Si022574m	-1.30232	yes	0.357661	no	malate dehydrogenase, cytosolic, putative	1.1.1.37	(S)-Malate + NAD+ = Oxaloacetate + NADH + H+
R00345	Carbon fixation; Pyruvate metabolism; Reductive carboxylate cycle (CO2 fixation)	101752877	Si016228m	0.933804	yes	#N/A	#N/A	phosphoenolpyruvate carboxylase, putative / PEP carboxylase, putative (PPC1)	4.1.1.31	Orthophosphate + Oxaloacetate = H2O + Phosphoenolpyruvate + CO2
R00345	Carbon fixation; Pyruvate metabolism; Reductive carboxylate cycle (CO2 fixation)	101764206	Si000184m	1.38454	yes	#N/A	#N/A	phosphoenolpyruvate carboxylase, putative / PEP carboxylase, putative (PPC1)	4.1.1.31	Orthophosphate + Oxaloacetate = H2O + Phosphoenolpyruvate + CO2
R00345	Carbon fixation; Pyruvate metabolism; Reductive carboxylate cycle (CO2 fixation)	101764894	Si000160m	-0.619679	yes	#N/A	#N/A	phosphoenolpyruvate carboxylase, putative / PEP carboxylase, putative (PPC1)	4.1.1.31	Orthophosphate + Oxaloacetate = H2O + Phosphoenolpyruvate + CO2
R00345	Carbon fixation; Pyruvate metabolism; Reductive carboxylate cycle (CO2 fixation)	101776545	Si028826m	0.692306	yes	#N/A	#N/A	phosphoenolpyruvate carboxylase, putative / PEP carboxylase, putative (PPC1)	4.1.1.31	Orthophosphate + Oxaloacetate = H2O + Phosphoenolpyruvate + CO2
R00345	Carbon fixation; Pyruvate metabolism; Reductive carboxylate cycle (CO2 fixation)	101778256	Si005789m	1.60322	yes	0.290115	no	phosphoenolpyruvate carboxylase, putative / PEP carboxylase, putative (PPC1)	4.1.1.31	Orthophosphate + Oxaloacetate = H2O + Phosphoenolpyruvate + CO2
R01056	Carbon fixation; Pentose phosphate pathway	101772761	Si010888m	1.55097	yes	#N/A	#N/A	ribose 5-phosphate isomerase-related	5.3.1.6	D-Ribose 5-phosphate = D-Ribulose 5-phosphate
R01056	Carbon fixation; Pentose phosphate pathway	101777690	Si038812m	-0.49799	yes	#N/A	#N/A	ribose 5-phosphate isomerase-related	5.3.1.6	D-Ribose 5-phosphate = D-Ribulose 5-phosphate
R01056	Carbon fixation; Pentose phosphate pathway	101772761	Si010888m	1.55097	yes	#N/A	#N/A	expressed protein	5.3.1.6	D-Ribose 5-phosphate = D-Ribulose 5-phosphate
R01056	Carbon fixation; Pentose phosphate pathway	101777690	Si038812m	-0.49799	yes	#N/A	#N/A	expressed protein	5.3.1.6	D-Ribose 5-phosphate = D-Ribulose 5-phosphate
R01512	Carbon fixation; Glycolysis / Gluconeogenesis	101765234	Si021917m	-0.880516	yes	0.0453997	no	phosphoglycerate kinase, putative	2.7.2.3	ATP + 3-Phospho-D-glycerate = ADP + 3-Phospho-D-glyceroyl phosphate
R01512	Carbon fixation; Glycolysis / Gluconeogenesis	101775268	Si006583m	0.936646	yes	#N/A	#N/A	phosphoglycerate kinase, putative	2.7.2.3	ATP + 3-Phospho-D-glycerate = ADP + 3-Phospho-D-glyceroyl phosphate
R01512	Carbon fixation; Glycolysis / Gluconeogenesis	101785907	Si038742m	-0.576429	yes	#N/A	#N/A	phosphoglycerate kinase, putative	2.7.2.3	ATP + 3-Phospho-D-glycerate = ADP + 3-Phospho-D-glyceroyl phosphate
R01512	Carbon fixation; Glycolysis / Gluconeogenesis	101765234	Si021917m	-0.880516	yes	0.0453997	no	phosphoglycerate kinase, putative	2.7.2.3	ATP + 3-Phospho-D-glycerate = ADP + 3-Phospho-D-glyceroyl phosphate
R01512	Carbon fixation; Glycolysis / Gluconeogenesis	101775268	Si006583m	0.936646	yes	#N/A	#N/A	phosphoglycerate kinase, putative	2.7.2.3	ATP + 3-Phospho-D-glycerate = ADP + 3-Phospho-D-glyceroyl phosphate
R01512	Carbon fixation; Glycolysis / Gluconeogenesis	101785907	Si038742m	-0.576429	yes	#N/A	#N/A	phosphoglycerate kinase, putative	2.7.2.3	ATP + 3-Phospho-D-glycerate = ADP + 3-Phospho-D-glyceroyl phosphate
R01829	Carbon fixation	101753410	Si026480m	1.11466	yes	1.31216	yes	fructose-bisphosphate aldolase, putative	4.1.2.13	Sedoheptulose 1,7-bisphosphate = Glycerone phosphate + D-Erythrose 4-phosphate
R01829	Carbon fixation	101754112	Si017614m	-0.567654	yes	0.645561	no	fructose-bisphosphate aldolase, putative	4.1.2.13	Sedoheptulose 1,7-bisphosphate = Glycerone phosphate + D-Erythrose 4-phosphate
R01829	Carbon fixation	101754815	Si010312m	1.38156	yes	1.83481	no	fructose-bisphosphate aldolase, putative	4.1.2.13	Sedoheptulose 1,7-bisphosphate = Glycerone phosphate + D-Erythrose 4-phosphate
R01829	Carbon fixation	101768485	Si026480m	1.11466	yes	1.31216	yes	fructose-bisphosphate aldolase, putative	4.1.2.13	Sedoheptulose 1,7-bisphosphate = Glycerone phosphate + D-Erythrose 4-phosphate
R01829	Carbon fixation	101786189	Si006745m	0.803615	yes	1.3332	no	fructose-bisphosphate aldolase, putative	4.1.2.13	Sedoheptulose 1,7-bisphosphate = Glycerone phosphate + D-Erythrose 4-phosphate
R01829	Carbon fixation	101753410	Si026480m	1.11466	yes	1.31216	yes	fructose-bisphosphate aldolase, putative	4.1.2.13	Sedoheptulose 1,7-bisphosphate = Glycerone phosphate + D-Erythrose 4-phosphate
R01829	Carbon fixation	101754112	Si017614m	-0.567654	yes	0.645561	no	fructose-bisphosphate aldolase, putative	4.1.2.13	Sedoheptulose 1,7-bisphosphate = Glycerone phosphate + D-Erythrose 4-phosphate
R01829	Carbon fixation	101754815	Si010312m	1.38156	yes	1.83481	no	fructose-bisphosphate aldolase, putative	4.1.2.13	Sedoheptulose 1,7-bisphosphate = Glycerone phosphate + D-Erythrose 4-phosphate
R01829	Carbon fixation	101768485	Si026480m	1.11466	yes	1.31216	yes	fructose-bisphosphate aldolase, putative	4.1.2.13	Sedoheptulose 1,7-bisphosphate = Glycerone phosphate + D-Erythrose 4-phosphate
R01829	Carbon fixation	101786189	Si006745m	0.803615	yes	1.3332	no	fructose-bisphosphate aldolase, putative	4.1.2.13	Sedoheptulose 1,7-bisphosphate = Glycerone phosphate + D-Erythrose 4-phosphate
R02320	Carbon fixation; Pyruvate metabolism	101758684	Si001079m	-1.43803	yes	#N/A	#N/A	pyruvate kinase, putative	2.7.1.40	Nucleoside triphosphate + Pyruvate = NDP + Phosphoenolpyruvate
R02320	Carbon fixation; Pyruvate metabolism	101760769	Si009556m	0.600853	yes	1.67093	yes	pyruvate kinase, putative	2.7.1.40	Nucleoside triphosphate + Pyruvate = NDP + Phosphoenolpyruvate
R02320	Carbon fixation; Pyruvate metabolism	101769458	Si034889m	0.399562	yes	#N/A	#N/A	pyruvate kinase, putative	2.7.1.40	Nucleoside triphosphate + Pyruvate = NDP + Phosphoenolpyruvate
R02320	Carbon fixation; Pyruvate metabolism	101769537	Si029361m	-1.16894	yes	#N/A	#N/A	pyruvate kinase, putative	2.7.1.40	Nucleoside triphosphate + Pyruvate = NDP + Phosphoenolpyruvate
R02320	Carbon fixation; Pyruvate metabolism	101780488	Si026206m	0.57825	yes	#N/A	#N/A	pyruvate kinase, putative	2.7.1.40	Nucleoside triphosphate + Pyruvate = NDP + Phosphoenolpyruvate
R02320	Carbon fixation; Pyruvate metabolism	101781368	Si000796m	-1.83432	yes	#N/A	#N/A	pyruvate kinase, putative	2.7.1.40	Nucleoside triphosphate + Pyruvate = NDP + Phosphoenolpyruvate
R02320	Carbon fixation; Pyruvate metabolism	101782013	Si039110m	-2.17372	yes	#N/A	#N/A	pyruvate kinase, putative	2.7.1.40	Nucleoside triphosphate + Pyruvate = NDP + Phosphoenolpyruvate

## Sheet: Starch metabolism
rxnID	pathwayName	geneID_KEGG	geneName	gene expression	significance (gene expression)	Proteome	EnzymeName	EC	rxn_long
Starch degradation
R02108	Starch and sucrose metabolism	101760405	Si006474m	1.32061	yes	#N/A	alpha-amylase, AMY3, putative / 1,4-alpha-D-glucan glucanohydrolase, putative	3.2.1.1	Starch + H2O = Dextrin + H2O
R02108	Starch and sucrose metabolism	101785335	Si022119m	3.81858	yes	#N/A	alpha-amylase, AMY3, putative / 1,4-alpha-D-glucan glucanohydrolase, putative	3.2.1.1	Starch + H2O = Dextrin + H2O
R02112N	Starch and sucrose metabolism	101761744	Si034983m	2.25013	yes	#N/A	beta-amylase 3, chloroplastic-like; K01177 beta-amylase	3.2.1.2	Starch = Maltose
R02112N	Starch and sucrose metabolism	101778130	Si034946m	2.25532	yes	#N/A	beta-amylase 1, chloroplastic-like; K01177 beta-amylase	3.2.1.2	Starch = Maltose
R02112N	Starch and sucrose metabolism	101785123	Si000924m	0.876959	yes	#N/A	beta-amylase 3, chloroplastic-like; K01177 beta-amylase	3.2.1.2	Starch = Maltose
Starch synthesis
R00948	Starch and sucrose metabolism	101755337	Si029545m	-1.05734	yes	#N/A	glucose-1-phosphate adenylyltransferase, putative / ADP-glucose pyrophosphorylase, putative (APS2)	2.7.7.27	ATP + D-Glucose 1-phosphate = Pyrophosphate + ADP-glucose
R00948	Starch and sucrose metabolism	101759783	Si013665m	#N/A	#N/A	0.18492	glucose-1-phosphate adenylyltransferase, putative / ADP-glucose pyrophosphorylase, putative (APS2)	2.7.7.27	ATP + D-Glucose 1-phosphate = Pyrophosphate + ADP-glucose
R00948	Starch and sucrose metabolism	101765110	Si021771m	-1.40246	yes	#N/A	glucose-1-phosphate adenylyltransferase, putative / ADP-glucose pyrophosphorylase, putative (APS2)	2.7.7.27	ATP + D-Glucose 1-phosphate = Pyrophosphate + ADP-glucose
R00948	Starch and sucrose metabolism	101768017	Si001040m	-4.53779	yes	#N/A	glucose-1-phosphate adenylyltransferase, putative / ADP-glucose pyrophosphorylase, putative (APS2)	2.7.7.27	ATP + D-Glucose 1-phosphate = Pyrophosphate + ADP-glucose
R00948	Starch and sucrose metabolism	101770526	Si035398m	#N/A	#N/A	#N/A	glucose-1-phosphate adenylyltransferase, putative / ADP-glucose pyrophosphorylase, putative (APS2)	2.7.7.27	ATP + D-Glucose 1-phosphate = Pyrophosphate + ADP-glucose
R00948	Starch and sucrose metabolism	101786924	Si030089m	-3.32516	yes	#N/A	glucose-1-phosphate adenylyltransferase, putative / ADP-glucose pyrophosphorylase, putative (APS2)	2.7.7.27	ATP + D-Glucose 1-phosphate = Pyrophosphate + ADP-glucose
R00948	Starch and sucrose metabolism	101768017	Si001040m	-4.53779	yes	#N/A	glucose-1-phosphate adenylyltransferase large subunit 2 (APL2) / ADP-glucose pyrophosphorylase	2.7.7.27	ATP + D-Glucose 1-phosphate = Pyrophosphate + ADP-glucose

## Sheet: Nitrogen metabolism
rxnID	pathwayName	S. italica geneID_KEGG	S italica genes mapped to mRNA transcripts	gene expression	significance (gene expression)	Proteome	significance	EnzymeName	EC	rxn_long
R00021	Nitrogen metabolism	101766581	#N/A	#N/A		#N/A		glutamate synthase, chloroplast (GLU2) / ferredoxin-dependent glutamate synthase (Fd-GOGAT 2)	1.4.7.1	2 L-Glutamate + 2 Oxidized ferredoxin = L-Glutamine + 2-Oxoglutarate + 2 Reduced ferredoxin
R00093	Glutamate metabolism; Nitrogen metabolism	101770266	Si020943m	-0.625952	no	#N/A	#N/A	glutamate synthase, NADH-dependent glutamate synthase, located in plastid	1.4.1.14	2 L-Glutamate + NAD+ = L-Glutamine + 2-Oxoglutarate + NADH + H+
R00093	Glutamate metabolism; Nitrogen metabolism	101785947	Si000006m	0.568615	yes	#N/A	#N/A	glutamate synthase, NADH-dependent glutamate synthase, located in plastid	1.4.1.14	2 L-Glutamate + NAD+ = L-Glutamine + 2-Oxoglutarate + NADH + H+
R00132N	Nitrogen metabolism	101762895	#N/A	#N/A	#N/A	#N/A	#N/A	bifunctional monodehydroascorbate reductase and carbonic anhydrase nectarin-3-like; K01674 carbonic	4.2.1.1	H2O + CO2 = H+ + HCO3-
R00149	Urea cycle and metabolism of amino groups; Glutamate metabolism; Arginine and proline metabolism; Nitrogen metabolism			#N/A	#N/A	#N/A	#N/A	Carbon-dioxide:ammonia ligase	6.3.4.16	2 ATP + NH3 + CO2 + H2O = 2 ADP + Orthophosphate + Carbamoyl phosphate
R00114	Glutamate metabolism; Nitrogen metabolism	101770266	Si020943m	-0.625952	no	#N/A	#N/A	glutamate synthase [NADH], chloroplast, putative	1.4.1.13	2 L-Glutamate + NADP+ = L-Glutamine + 2-Oxoglutarate + NADPH + H+
R00114	Glutamate metabolism; Nitrogen metabolism	101785947	Si000006m	0.568615	yes	#N/A	#N/A	glutamate synthase [NADH], chloroplast, putative	1.4.1.13	2 L-Glutamate + NADP+ = L-Glutamine + 2-Oxoglutarate + NADPH + H+
R00132N	Nitrogen metabolism	101763308	Si014219m	#N/A	#N/A	#N/A	#N/A	bifunctional monodehydroascorbate reductase and carbonic anhydrase nectarin-3-like; K01674 carbonic	4.2.1.1	H2O + CO2 = H+ + HCO3-
R00132N	Nitrogen metabolism	101763568	Si014201m	1.44767	yes	#N/A	#N/A	bifunctional monodehydroascorbate reductase and carbonic anhydrase nectarin-3-like; K01674 carbonic	4.2.1.1	H2O + CO2 = H+ + HCO3-
R00132N	Nitrogen metabolism	101763973	Si014238m	0.0576653	no	#N/A	#N/A	bifunctional monodehydroascorbate reductase and carbonic anhydrase nectarin-3-like; K01674 carbonic	4.2.1.1	H2O + CO2 = H+ + HCO3-
R00132N	Nitrogen metabolism	101764398	Si010817m	-0.232355	no	#N/A	#N/A	bifunctional monodehydroascorbate reductase and carbonic anhydrase nectarin-3-like; K01674 carbonic	4.2.1.1	H2O + CO2 = H+ + HCO3-
R00132N	Nitrogen metabolism	101766319	Si032745m	0	no	#N/A	#N/A	bifunctional monodehydroascorbate reductase and carbonic anhydrase nectarin-3-like; K01674 carbonic	4.2.1.1	H2O + CO2 = H+ + HCO3-
R00132N	Nitrogen metabolism	101779266	Si030928m	#N/A	#N/A	#N/A	#N/A	carbonic anhydrase, chloroplastic-like; K01673 carbonic anhydrase [EC:4.2.1.1]	4.2.1.1	H2O + CO2 = H+ + HCO3-
R00132N	Nitrogen metabolism	101782548	Si008204m	0	no	#N/A	#N/A	bifunctional monodehydroascorbate reductase and carbonic anhydrase nectarin-3-like; K01674 carbonic	4.2.1.1	H2O + CO2 = H+ + HCO3-
R00243	Arginine and proline metabolism; Glutamate metabolism; Nitrogen metabolism; Urea cycle and metabolism of amino groups	101755619	Si010692m	#N/A	#N/A	#N/A	#N/A	glutamate dehydrogenase, putative	1.4.1.2	L-Glutamate + NAD+ + H2O = 2-Oxoglutarate + NH3 + NADH + H+
R00243	Arginine and proline metabolism; Glutamate metabolism; Nitrogen metabolism; Urea cycle and metabolism of amino groups	101778373	Si035910m	#N/A	#N/A	#N/A	#N/A	glutamate dehydrogenase, putative	1.4.1.2	L-Glutamate + NAD+ + H2O = 2-Oxoglutarate + NH3 + NADH + H+
R00243	Arginine and proline metabolism; Glutamate metabolism; Nitrogen metabolism; Urea cycle and metabolism of amino groups	101755619	Si010692m	#N/A	#N/A	#N/A	#N/A	glutamate dehydrogenase, putative, mitochondrial	1.4.1.2	L-Glutamate + NAD+ + H2O = 2-Oxoglutarate + NH3 + NADH + H+
R00243	Arginine and proline metabolism; Glutamate metabolism; Nitrogen metabolism; Urea cycle and metabolism of amino groups	101778373	Si035910m	#N/A	#N/A	#N/A	#N/A	glutamate dehydrogenase, putative, mitochondrial	1.4.1.2	L-Glutamate + NAD+ + H2O = 2-Oxoglutarate + NH3 + NADH + H+
R00243	Arginine and proline metabolism; Glutamate metabolism; Nitrogen metabolism; Urea cycle and metabolism of amino groups	101755619	Si010692m	#N/A	#N/A	#N/A	#N/A	glutamate dehydrogenase, putative	1.4.1.3	L-Glutamate + NAD+ + H2O = 2-Oxoglutarate + NH3 + NADH + H+
R00243	Arginine and proline metabolism; Glutamate metabolism; Nitrogen metabolism; Urea cycle and metabolism of amino groups	101778373	Si035910m	#N/A	#N/A	#N/A	#N/A	glutamate dehydrogenase, putative	1.4.1.3	L-Glutamate + NAD+ + H2O = 2-Oxoglutarate + NH3 + NADH + H+
R00243	Arginine and proline metabolism; Glutamate metabolism; Nitrogen metabolism; Urea cycle and metabolism of amino groups	101755619	Si010692m	#N/A	#N/A	#N/A	#N/A	glutamate dehydrogenase, putative, mitochondrial	1.4.1.4	L-Glutamate + NAD+ + H2O = 2-Oxoglutarate + NH3 + NADH + H+
R00243	Arginine and proline metabolism; Glutamate metabolism; Nitrogen metabolism; Urea cycle and metabolism of amino groups	101778373	Si035910m	#N/A	#N/A	#N/A	#N/A	glutamate dehydrogenase, putative, mitochondrial	1.4.1.4	L-Glutamate + NAD+ + H2O = 2-Oxoglutarate + NH3 + NADH + H+
R00248	Arginine and proline metabolism; Glutamate metabolism; Nitrogen metabolism; Urea cycle and metabolism of amino groups	101755619	Si010692m	#N/A	#N/A	#N/A	#N/A	glutamate dehydrogenase, putative	1.4.1.4	L-Glutamate + NADP+ + H2O = 2-Oxoglutarate + NH3 + NADPH + H+
R00248	Arginine and proline metabolism; Glutamate metabolism; Nitrogen metabolism; Urea cycle and metabolism of amino groups	101770266	Si020943m	-0.625952	no	#N/A	#N/A	glutamate dehydrogenase, putative	1.4.1.4	L-Glutamate + NADP+ + H2O = 2-Oxoglutarate + NH3 + NADPH + H+
R00248	Arginine and proline metabolism; Glutamate metabolism; Nitrogen metabolism; Urea cycle and metabolism of amino groups	101778373	Si035910m	#N/A	#N/A	#N/A	#N/A	glutamate dehydrogenase, putative	1.4.1.4	L-Glutamate + NADP+ + H2O = 2-Oxoglutarate + NH3 + NADPH + H+
R00248	Arginine and proline metabolism; Glutamate metabolism; Nitrogen metabolism; Urea cycle and metabolism of amino groups	101783250	Si000614m	0.415192	yes	#N/A	#N/A	glutamate dehydrogenase, putative	1.4.1.4	L-Glutamate + NADP+ + H2O = 2-Oxoglutarate + NH3 + NADPH + H+
R00248	Arginine and proline metabolism; Glutamate metabolism; Nitrogen metabolism; Urea cycle and metabolism of amino groups	101785947	Si000006m	0.568615	yes	#N/A	#N/A	glutamate dehydrogenase, putative	1.4.1.4	L-Glutamate + NADP+ + H2O = 2-Oxoglutarate + NH3 + NADPH + H+
R00248	Arginine and proline metabolism; Glutamate metabolism; Nitrogen metabolism; Urea cycle and metabolism of amino groups	101755619	Si010692m	#N/A	#N/A	#N/A	#N/A	glutamate dehydrogenase, putative	1.4.1.3	L-Glutamate + NADP+ + H2O = 2-Oxoglutarate + NH3 + NADPH + H+
R00248	Arginine and proline metabolism; Glutamate metabolism; Nitrogen metabolism; Urea cycle and metabolism of amino groups	101770266	Si020943m	-0.625952	no	#N/A	#N/A	glutamate dehydrogenase, putative	1.4.1.3	L-Glutamate + NADP+ + H2O = 2-Oxoglutarate + NH3 + NADPH + H+
R00248	Arginine and proline metabolism; Glutamate metabolism; Nitrogen metabolism; Urea cycle and metabolism of amino groups	101778373	Si035910m	#N/A	#N/A	#N/A	#N/A	glutamate dehydrogenase, putative	1.4.1.3	L-Glutamate + NADP+ + H2O = 2-Oxoglutarate + NH3 + NADPH + H+
R00248	Arginine and proline metabolism; Glutamate metabolism; Nitrogen metabolism; Urea cycle and metabolism of amino groups	101783250	Si000614m	0.415192	yes	#N/A	#N/A	glutamate dehydrogenase, putative	1.4.1.3	L-Glutamate + NADP+ + H2O = 2-Oxoglutarate + NH3 + NADPH + H+
R00248	Arginine and proline metabolism; Glutamate metabolism; Nitrogen metabolism; Urea cycle and metabolism of amino groups	101785947	Si000006m	0.568615	yes	#N/A	#N/A	glutamate dehydrogenase, putative	1.4.1.3	L-Glutamate + NADP+ + H2O = 2-Oxoglutarate + NH3 + NADPH + H+
R00253	Glutamate metabolism; Nitrogen metabolism	101754854	Si036280m	-3.14255	yes	#N/A	#N/A	glutamine synthetase, putative, cytosolic	6.3.1.2	ATP + L-Glutamate + NH3 = ADP + Orthophosphate + L-Glutamine
R00253	Glutamate metabolism; Nitrogen metabolism	101757176	Si036352m	-0.0924036	no	#N/A	#N/A	glutamine synthetase, putative, cytosolic	6.3.1.2	ATP + L-Glutamate + NH3 = ADP + Orthophosphate + L-Glutamine
R00253	Glutamate metabolism; Nitrogen metabolism	101764285	Si022318m	#N/A	#N/A	#N/A	#N/A	glutamine synthetase, putative, cytosolic	6.3.1.2	ATP + L-Glutamate + NH3 = ADP + Orthophosphate + L-Glutamine
R00253	Glutamate metabolism; Nitrogen metabolism	101772334	Si017628m	0.405929	yes	-0.0885848	no	glutamine synthetase, putative, cytosolic	6.3.1.2	ATP + L-Glutamate + NH3 = ADP + Orthophosphate + L-Glutamine
R00253	Glutamate metabolism; Nitrogen metabolism	101754854	Si036280m	-3.14255	yes	#N/A	#N/A	glutamate-ammonia ligase (EC 6.3.1.2) precursor, chloroplast (clone lambdaAtgsl1) (pir||S18600); chloroplast and mitochondrial	6.3.1.2	ATP + L-Glutamate + NH3 = ADP + Orthophosphate + L-Glutamine
R00253	Glutamate metabolism; Nitrogen metabolism	101757176	Si036352m	-0.0924036	no	#N/A	#N/A	glutamate-ammonia ligase (EC 6.3.1.2) precursor, chloroplast (clone lambdaAtgsl1) (pir||S18600); chloroplast and mitochondrial	6.3.1.2	ATP + L-Glutamate + NH3 = ADP + Orthophosphate + L-Glutamine
R00253	Glutamate metabolism; Nitrogen metabolism	101764285	Si022318m	#N/A	#N/A	#N/A	#N/A	glutamate-ammonia ligase (EC 6.3.1.2) precursor, chloroplast (clone lambdaAtgsl1) (pir||S18600); chloroplast and mitochondrial	6.3.1.2	ATP + L-Glutamate + NH3 = ADP + Orthophosphate + L-Glutamine
R00253	Glutamate metabolism; Nitrogen metabolism	101772334	Si017628m	0.405929	yes	-0.0885848	no	glutamate-ammonia ligase (EC 6.3.1.2) precursor, chloroplast (clone lambdaAtgsl1) (pir||S18600); chloroplast and mitochondrial	6.3.1.2	ATP + L-Glutamate + NH3 = ADP + Orthophosphate + L-Glutamine
R01221	Nitrogen metabolism	101783792	#N/A	#N/A	#N/A	#N/A	#N/A	aminomethyltransferase, putative	2.1.2.10	Glycine + Tetrahydrofolate + NAD+ = 5,10-Methylenetetrahydrofolate + NH3 + CO2 + NADH + H+
R00540	Cyanoamino acid metabolism; Nitrogen metabolism	101766965	Si016877m	2.93053	yes	#N/A	#N/A	nitrilase 2 (NIT2)	3.5.5.2	Nitrile + 2 H2O = Carboxylate + NH3
R00540	Cyanoamino acid metabolism; Nitrogen metabolism	101766965	Si016877m	2.93053	yes	#N/A	#N/A	nitrilase 2 (NIT2)	3.5.5.5	Nitrile + 2 H2O = Carboxylate + NH3
R00540	Cyanoamino acid metabolism; Nitrogen metabolism	101766965	Si016877m	2.93053	yes	#N/A	#N/A	nitrilase 2 (NIT2)	3.5.5.7	Nitrile + 2 H2O = Carboxylate + NH3
R00578	Alanine and aspartate metabolism; Nitrogen metabolism	101764329	Si034835m	0.804375	yes	#N/A	#N/A	asparagine synthetase 1 [glutamine-hydrolyzing] / glutamine-dependent asparagine synthetase 1 (ASN1)	6.3.5.4	ATP + L-Aspartate + L-Glutamine + H2O = AMP + Pyrophosphate + L-Asparagine + L-Glutamate
R00578	Alanine and aspartate metabolism; Nitrogen metabolism	101773925	Si034999m	#N/A	#N/A	#N/A	#N/A	asparagine synthetase 1 [glutamine-hydrolyzing] / glutamine-dependent asparagine synthetase 1 (ASN1)	6.3.5.4	ATP + L-Aspartate + L-Glutamine + H2O = AMP + Pyrophosphate + L-Asparagine + L-Glutamate
R00578	Alanine and aspartate metabolism; Nitrogen metabolism	101782389	Si021903m	#N/A	#N/A	#N/A	#N/A	asparagine synthetase 1 [glutamine-hydrolyzing] / glutamine-dependent asparagine synthetase 1 (ASN1)	6.3.5.4	ATP + L-Aspartate + L-Glutamine + H2O = AMP + Pyrophosphate + L-Asparagine + L-Glutamate
R00697	Alkaloid biosynthesis II; Nitrogen metabolism; Phenylalanine metabolism	101756300	Si009509m	2.76353	yes	0.53926	no	phenylalanine ammonia-lyase 1 (PAL1)	4.3.1.24	L-Phenylalanine = trans-Cinnamate + NH3
R00697	Alkaloid biosynthesis II; Nitrogen metabolism; Phenylalanine metabolism	101756700	Si009345m	0.0398017	no	#N/A	#N/A	phenylalanine ammonia-lyase 1 (PAL1)	4.3.1.24	L-Phenylalanine = trans-Cinnamate + NH3
R00697	Alkaloid biosynthesis II; Nitrogen metabolism; Phenylalanine metabolism	101780319	Si016504m	0.435389	yes	1.5004	no	phenylalanine ammonia-lyase 1 (PAL1)	4.3.1.24	L-Phenylalanine = trans-Cinnamate + NH3
R00697	Alkaloid biosynthesis II; Nitrogen metabolism; Phenylalanine metabolism	101780720	Si016467m	-0.282065	no	#N/A	#N/A	phenylalanine ammonia-lyase 1 (PAL1)	4.3.1.24	L-Phenylalanine = trans-Cinnamate + NH3
R00697	Alkaloid biosynthesis II; Nitrogen metabolism; Phenylalanine metabolism	101781123	Si019385m	3.51496	yes	#N/A	#N/A	phenylalanine ammonia-lyase 1 (PAL1)	4.3.1.24	L-Phenylalanine = trans-Cinnamate + NH3
R00697	Alkaloid biosynthesis II; Nitrogen metabolism; Phenylalanine metabolism	101781518	Si016478m	4.56249	yes	#N/A	#N/A	phenylalanine ammonia-lyase 1 (PAL1)	4.3.1.24	L-Phenylalanine = trans-Cinnamate + NH3
R00697	Alkaloid biosynthesis II; Nitrogen metabolism; Phenylalanine metabolism	101781925	Si016475m	1.22886	yes	#N/A	#N/A	phenylalanine ammonia-lyase 1 (PAL1)	4.3.1.24	L-Phenylalanine = trans-Cinnamate + NH3
R00697	Alkaloid biosynthesis II; Nitrogen metabolism; Phenylalanine metabolism	101756300	Si009509m	2.76353	yes	0.53926	no	phenylalanine ammonia-lyase 1 (PAL1)	4.3.1.25	L-Phenylalanine = trans-Cinnamate + NH3
R00697	Alkaloid biosynthesis II; Nitrogen metabolism; Phenylalanine metabolism	101756700	Si009345m	0.0398017	no	#N/A	#N/A	phenylalanine ammonia-lyase 1 (PAL1)	4.3.1.25	L-Phenylalanine = trans-Cinnamate + NH3
R00697	Alkaloid biosynthesis II; Nitrogen metabolism; Phenylalanine metabolism	101780319	Si016504m	0.435389	yes	1.5004	no	phenylalanine ammonia-lyase 1 (PAL1)	4.3.1.25	L-Phenylalanine = trans-Cinnamate + NH3
R00697	Alkaloid biosynthesis II; Nitrogen metabolism; Phenylalanine metabolism	101780720	Si016467m	-0.282065	no	#N/A	#N/A	phenylalanine ammonia-lyase 1 (PAL1)	4.3.1.25	L-Phenylalanine = trans-Cinnamate + NH3
R00697	Alkaloid biosynthesis II; Nitrogen metabolism; Phenylalanine metabolism	101781123	Si019385m	3.51496	yes	#N/A	#N/A	phenylalanine ammonia-lyase 1 (PAL1)	4.3.1.25	L-Phenylalanine = trans-Cinnamate + NH3
R00697	Alkaloid biosynthesis II; Nitrogen metabolism; Phenylalanine metabolism	101781518	Si016478m	4.56249	yes	#N/A	#N/A	phenylalanine ammonia-lyase 1 (PAL1)	4.3.1.25	L-Phenylalanine = trans-Cinnamate + NH3
R00697	Alkaloid biosynthesis II; Nitrogen metabolism; Phenylalanine metabolism	101781925	Si016475m	1.22886	yes	#N/A	#N/A	phenylalanine ammonia-lyase 1 (PAL1)	4.3.1.25	L-Phenylalanine = trans-Cinnamate + NH3
R00790	Nitrogen metabolism	101777206	Si016715m	0.18381	no	#N/A	#N/A	ferredoxin--nitrite reductase, putative	1.7.7.1	NH3 + 2 H2O + 6 Oxidized ferredoxin = Nitrite + 6 Reduced ferredoxin + 7 H+
R00794	Nitrogen metabolism	101754380	Si016274m	-0.271359	no	#N/A	#N/A	nitrate reductase 2 (NR2)	1.7.1.2	Nitrite + NAD+ + H2O = Nitrate + NADH + H+
R00794	Nitrogen metabolism	101760744	Si013224m	2.33789	yes	#N/A	#N/A	nitrate reductase 2 (NR2)	1.7.1.2	Nitrite + NAD+ + H2O = Nitrate + NADH + H+
R01221	Nitrogen metabolism	101756656	Si018557m	-1.34287	yes	#N/A	#N/A	aminomethyltransferase, putative	2.1.2.10	Glycine + Tetrahydrofolate + NAD+ = 5,10-Methylenetetrahydrofolate + NH3 + CO2 + NADH + H+
R01221	Nitrogen metabolism	101756978	Si009681m	-2.10333	yes	#N/A	#N/A	aminomethyltransferase, putative	2.1.2.10	Glycine + Tetrahydrofolate + NAD+ = 5,10-Methylenetetrahydrofolate + NH3 + CO2 + NADH + H+
R01221	Nitrogen metabolism	101760312	Si001653m	-0.381265	yes	0.883633	no	aminomethyltransferase, putative	2.1.2.10	Glycine + Tetrahydrofolate + NAD+ = 5,10-Methylenetetrahydrofolate + NH3 + CO2 + NADH + H+
R01221	Nitrogen metabolism	101763461	Si009915m	-0.509461	yes	#N/A	#N/A	aminomethyltransferase, putative	2.1.2.10	Glycine + Tetrahydrofolate + NAD+ = 5,10-Methylenetetrahydrofolate + NH3 + CO2 + NADH + H+
R01221	Nitrogen metabolism	101763998	Si011300m	#N/A	#N/A	#N/A	#N/A	aminomethyltransferase, putative	2.1.2.10	Glycine + Tetrahydrofolate + NAD+ = 5,10-Methylenetetrahydrofolate + NH3 + CO2 + NADH + H+
R01221	Nitrogen metabolism	101766600	Si023499m	#N/A	#N/A	#N/A	#N/A	aminomethyltransferase, putative	2.1.2.10	Glycine + Tetrahydrofolate + NAD+ = 5,10-Methylenetetrahydrofolate + NH3 + CO2 + NADH + H+
R01221	Nitrogen metabolism	101769227	Si000849m	-1.26769	yes	#N/A	#N/A	aminomethyltransferase, putative	2.1.2.10	Glycine + Tetrahydrofolate + NAD+ = 5,10-Methylenetetrahydrofolate + NH3 + CO2 + NADH + H+
R01221	Nitrogen metabolism	101773028	Si010230m	-0.749381	yes	0.190457	no	aminomethyltransferase, putative	2.1.2.10	Glycine + Tetrahydrofolate + NAD+ = 5,10-Methylenetetrahydrofolate + NH3 + CO2 + NADH + H+
R03546	Nitrogen metabolism	101775389	Si038209m	#N/A	#N/A	#N/A	#N/A	cyanate lyase family	4.2.1.104	Cyanate + H+ + HCO3- = CO2 + Carbamate
R00485	Alanine and aspartate metabolism; Cyanoamino acid metabolism; Nitrogen metabolism	not found, GAP in primary metabolism	#N/A	#N/A	#N/A	#N/A	#N/A	asparaginase	3.5.1.38	L-Asparagine + H2O = L-Aspartate + NH3
R01001	Glycine, serine and threonine metabolism; Methionine metabolism; Nitrogen metabolism			#N/A	#N/A	#N/A	#N/A	L-Cystathionine Lysteine-lyase (deaminating)	4.4.1.1	L-Cystathionine + H2O = L-Cysteine + NH3 + 2-Oxobutanoate
R01395	Nitrogen metabolism (precursor for arginine)			#N/A	#N/A	#N/A	#N/A	ATP:carbamate phosphotransferase	2.7.2.2	ATP + Carbamate = ADP + Carbamoyl phosphate

## Sheet: Fatty acids metabolism
rxnID	pathwayName	geneID_KEGG	geneName	gene expression	significance (gene expression)	Proteome	significance (gene expression)	EnzymeName	EC	rxn_long
R01624	Fatty acid biosynthesis		Si010263m	-0.791149	yes	#N/A	#N/A	3-oxoacyl-[acyl-carrier-protein] synthase III, chloroplast / beta-ketoacyl-ACP synthase III / 3-ketoacyl-acyl carrier protein synthase III (KAS III)	2.3.1.180	Acetyl-CoA + Acyl-carrier protein = CoA + Acetyl-[acyl-carrier protein]
R01624	Fatty acid biosynthesis		Si010263m	-0.791149	yes	#N/A	#N/A	3-ketoacyl-ACP synthase, putative	2.3.1.38	Acetyl-CoA + Acyl-carrier protein = CoA + Acetyl-[acyl-carrier protein]
R01624	Fatty acid biosynthesis		Si010263m	-0.791149	yes	#N/A	#N/A	3-ketoacyl-ACP synthase, putative	2.3.1.85	Acetyl-CoA + Acyl-carrier protein = CoA + Acetyl-[acyl-carrier protein]
R01624	Fatty acid biosynthesis		Si010263m	-0.791149	yes	#N/A	#N/A	3-ketoacyl-ACP synthase, putative	2.3.1.86	Acetyl-CoA + Acyl-carrier protein = CoA + Acetyl-[acyl-carrier protein]
R01624	Fatty acid biosynthesis		Si010263m	-0.791149	yes	#N/A	#N/A	3-ketoacyl-ACP synthase, putative	2.3.1.86	Acetyl-CoA + Acyl-carrier protein = CoA + Acetyl-[acyl-carrier protein]
R01626	Fatty acid biosynthesis	101785376	Si036043m	-0.979117	yes	-0.88474	no	expressed protein	2.3.1.85	Malonyl-CoA + Acyl-carrier protein = CoA + Malonyl-[acyl-carrier protein]
R01626	Fatty acid biosynthesis	101785376	Si036043m	-0.979117	yes	-0.88474	no	expressed protein	2.3.1.86	Malonyl-CoA + Acyl-carrier protein = CoA + Malonyl-[acyl-carrier protein]
R04386	Fatty acid biosynthesis	101776467	Si033837m	-0.407803	yes	#N/A	#N/A	acetyl-CoA carboxylase 1 (ACC1)	6.4.1.2	Acetyl-CoA + Carboxybiotin-carboxyl-carrier protein = Malonyl-CoA + Holo-[carboxylase]
R04386	Fatty acid biosynthesis	101781270	Si009159m	0.317616	no	-0.712	no	acetyl-CoA carboxylase 1 (ACC1)	6.4.1.2	Acetyl-CoA + Carboxybiotin-carboxyl-carrier protein = Malonyl-CoA + Holo-[carboxylase]
R04533	Fatty acid biosynthesis	101774116	Si014119m	-0.772884	yes	-2.89894	yes	3-oxoacyl-[acyl-carrier protein] reductase, chloroplast / 3-ketoacyl-acyl carrier protein reductase	2.3.1.86	(3R)-3-Hydroxybutanoyl-[acyl-carrier protein] + NADP+ = Acetoacetyl-[acp] + NADPH
R04533	Fatty acid biosynthesis	101774116	Si014119m	-0.772884	yes	-2.89894	yes	short-chain dehydrogenase/reductase (SDR) family protein	2.3.1.85	(3R)-3-Hydroxybutanoyl-[acyl-carrier protein] + NADP+ = Acetoacetyl-[acp] + NADPH
R04534	Fatty acid biosynthesis	101774116	Si014119m	-0.772884	yes	-2.89894	yes	3-oxoacyl-[acyl-carrier protein] reductase, chloroplast / 3-ketoacyl-acyl carrier protein reductase	2.3.1.86	(3R)-3-Hydroxydecanoyl-[acyl-carrier protein] + NADP+ = 3-Oxodecanoyl-[acp] + NADPH
R04534	Fatty acid biosynthesis	101774116	Si014119m	-0.772884	yes	-2.89894	yes	short-chain dehydrogenase/reductase (SDR) family protein	2.3.1.85	(3R)-3-Hydroxydecanoyl-[acyl-carrier protein] + NADP+ = 3-Oxodecanoyl-[acp] + NADPH
R04536	Fatty acid biosynthesis	101774116	Si014119m	-0.772884	yes	-2.89894	yes	3-oxoacyl-[acyl-carrier protein] reductase, chloroplast / 3-ketoacyl-acyl carrier protein reductase	2.3.1.86	(3R)-3-Hydroxyoctanoyl-[acyl-carrier protein] + NADP+ = 3-Oxooctanoyl-[acp] + NADPH
R04536	Fatty acid biosynthesis	101774116	Si014119m	-0.772884	yes	-2.89894	yes	short-chain dehydrogenase/reductase (SDR) family protein	2.3.1.85	(3R)-3-Hydroxyoctanoyl-[acyl-carrier protein] + NADP+ = 3-Oxooctanoyl-[acp] + NADPH
R04543	Fatty acid biosynthesis	101774116	Si014119m	-0.772884	yes	-2.89894	yes	3-oxoacyl-[acyl-carrier protein] reductase, chloroplast / 3-ketoacyl-acyl carrier protein reductase	2.3.1.86	(3R)-3-Hydroxypalmitoyl-[acyl-carrier protein] + NADP+ = 3-Oxohexadecanoyl-[acp] + NADPH
R04543	Fatty acid biosynthesis	101774116	Si014119m	-0.772884	yes	-2.89894	yes	short-chain dehydrogenase/reductase (SDR) family protein	2.3.1.85	(3R)-3-Hydroxypalmitoyl-[acyl-carrier protein] + NADP+ = 3-Oxohexadecanoyl-[acp] + NADPH
R04566	Fatty acid biosynthesis	101774116	Si014119m	-0.772884	yes	-2.89894	yes	3-oxoacyl-[acyl-carrier protein] reductase, chloroplast / 3-ketoacyl-acyl carrier protein reductase	2.3.1.86	(3R)-3-Hydroxytetradecanoyl-[acyl-carrier protein] + NADP+ = 3-Oxotetradecanoyl-[acp] + NADPH
R04566	Fatty acid biosynthesis	101774116	Si014119m	-0.772884	yes	-2.89894	yes	short-chain dehydrogenase/reductase (SDR) family protein	2.3.1.85	(3R)-3-Hydroxytetradecanoyl-[acyl-carrier protein] + NADP+ = 3-Oxotetradecanoyl-[acp] + NADPH
R04953	Fatty acid biosynthesis	101774116	Si014119m	-0.772884	yes	-2.89894	yes	3-oxoacyl-[acyl-carrier protein] reductase, chloroplast / 3-ketoacyl-acyl carrier protein reductase	2.3.1.86	(R)-3-Hydroxyhexanoyl-[acp] + NADP+ = 3-Oxohexanoyl-[acp] + NADPH
R04953	Fatty acid biosynthesis	101774116	Si014119m	-0.772884	yes	-2.89894	yes	short-chain dehydrogenase/reductase (SDR) family protein	2.3.1.85	(R)-3-Hydroxyhexanoyl-[acp] + NADP+ = 3-Oxohexanoyl-[acp] + NADPH
R04964	Fatty acid biosynthesis	101774116	Si014119m	-0.772884	yes	-2.89894	yes	3-oxoacyl-[acyl-carrier protein] reductase, chloroplast / 3-ketoacyl-acyl carrier protein reductase	2.3.1.86	(R)-3-Hydroxydodecanoyl-[acp] + NADP+ = 3-Oxododecanoyl-[acp] + NADPH
R04964	Fatty acid biosynthesis	101774116	Si014119m	-0.772884	yes	-2.89894	yes	short-chain dehydrogenase/reductase (SDR) family protein	2.3.1.85	(R)-3-Hydroxydodecanoyl-[acp] + NADP+ = 3-Oxododecanoyl-[acp] + NADPH
R07759	Polyunsaturated fatty acid biosynthesis	101774116	Si014119m	-0.772884	yes	-2.89894	yes	short-chain dehydrogenase/reductase (SDR) family protein	1.1.1.100	3-Oxostearoyl-CoA + NADPH + H+ = 3-Hydroxyoctadecanoyl-CoA + NADP+
R07763	Fatty acid biosynthesis; Polyunsaturated fatty acid biosynthesis	101774116	Si014119m	-0.772884	yes	-2.89894	yes	short-chain dehydrogenase/reductase (SDR) family protein	1.1.1.100	3-Oxostearoyl-[acp] + NADPH + H+ = 3-Hydroxyoctadecanoyl-[acp] + NADP+

## Sheet: Lignin biosynthesis
rxnID	pathwayName	geneID_KEGG	geneName	gene expression	significance (gene expression)	Proteome	significance	EnzymeName	EC	rxn_long
R02596	Stilbene, coumarine and lignin biosynthesis	101753387	Si036566m	0	no	#N/A	#N/A	peroxidase, putative	1.11.1.7	Coniferyl alcohol = Lignin
R02596	Stilbene, coumarine and lignin biosynthesis	101753695	Si003773m	0	no	#N/A	#N/A	peroxidase, putative	1.11.1.7	Coniferyl alcohol = Lignin
R02596	Stilbene, coumarine and lignin biosynthesis	101753704	#N/A	#N/A	#N/A	#N/A	#N/A	peroxidase, putative	1.11.1.7	Coniferyl alcohol = Lignin
R02596	Stilbene, coumarine and lignin biosynthesis	101753799	Si036455m	-0.497197	no	#N/A	#N/A	peroxidase, putative	1.11.1.7	Coniferyl alcohol = Lignin
R02596	Stilbene, coumarine and lignin biosynthesis	101754194	Si040234m	0	no	#N/A	#N/A	peroxidase, putative	1.11.1.7	Coniferyl alcohol = Lignin
R02596	Stilbene, coumarine and lignin biosynthesis	101754287	Si027715m	inf	no	#N/A	#N/A	peroxidase, putative	1.11.1.7	Coniferyl alcohol = Lignin
R02596	Stilbene, coumarine and lignin biosynthesis	101754543	Si010606m	3.29097	yes	#N/A	#N/A	peroxidase, putative	1.11.1.7	Coniferyl alcohol = Lignin
R02596	Stilbene, coumarine and lignin biosynthesis	101755213	Si010572m	-6.47406	no	#N/A	#N/A	peroxidase, putative	1.11.1.7	Coniferyl alcohol = Lignin
R02596	Stilbene, coumarine and lignin biosynthesis	101755294	Si020698m	-5.48635	no	#N/A	#N/A	peroxidase, putative	1.11.1.7	Coniferyl alcohol = Lignin
R02596	Stilbene, coumarine and lignin biosynthesis	101755352	Si012779m	-0.62912	no	#N/A	#N/A	peroxidase, putative	1.11.1.7	Coniferyl alcohol = Lignin
R02596	Stilbene, coumarine and lignin biosynthesis	101755700	Si020695m	-6.03193	no	#N/A	#N/A	peroxidase, putative	1.11.1.7	Coniferyl alcohol = Lignin
R02596	Stilbene, coumarine and lignin biosynthesis	101756102	Si020718m	#NAME?	no	#N/A	#N/A	peroxidase, putative	1.11.1.7	Coniferyl alcohol = Lignin
R02596	Stilbene, coumarine and lignin biosynthesis	101756254	Si019982m	0	no	#N/A	#N/A	peroxidase, putative	1.11.1.7	Coniferyl alcohol = Lignin
R02596	Stilbene, coumarine and lignin biosynthesis	101756505	Si020699m	-7.17443	yes	#N/A	#N/A	peroxidase, putative	1.11.1.7	Coniferyl alcohol = Lignin
R02596	Stilbene, coumarine and lignin biosynthesis	101756531	Si017751m	inf	yes	#N/A	#N/A	peroxidase, putative	1.11.1.7	Coniferyl alcohol = Lignin
R02596	Stilbene, coumarine and lignin biosynthesis	101756652	Si019256m	0	no	#N/A	#N/A	peroxidase, putative	1.11.1.7	Coniferyl alcohol = Lignin
R02596	Stilbene, coumarine and lignin biosynthesis	101756766	Si006919m	-0.753739	no	#N/A	#N/A	peroxidase, putative	1.11.1.7	Coniferyl alcohol = Lignin
R02596	Stilbene, coumarine and lignin biosynthesis	101756919	Si001988m	-1.57649	yes	1.38524	yes	peroxidase, putative	1.11.1.7	Coniferyl alcohol = Lignin
R02596	Stilbene, coumarine and lignin biosynthesis	101757067	Si017811m	-0.789086	yes	#N/A	#N/A	peroxidase, putative	1.11.1.7	Coniferyl alcohol = Lignin
R02596	Stilbene, coumarine and lignin biosynthesis	101757113	Si010547m	-3.78701	yes	#N/A	#N/A	peroxidase, putative	1.11.1.7	Coniferyl alcohol = Lignin
R02596	Stilbene, coumarine and lignin biosynthesis	101757149	Si022555m	-0.666509	yes	#N/A	#N/A	peroxidase, putative	1.11.1.7	Coniferyl alcohol = Lignin
R02596	Stilbene, coumarine and lignin biosynthesis	101757192	Si002064m	0.0396504	no	#N/A	#N/A	peroxidase, putative	1.11.1.7	Coniferyl alcohol = Lignin
R02596	Stilbene, coumarine and lignin biosynthesis	101757315	Si002252m	-3.34264	yes	#N/A	#N/A	peroxidase, putative	1.11.1.7	Coniferyl alcohol = Lignin
R02596	Stilbene, coumarine and lignin biosynthesis	101757317	Si001913m	-0.589684	yes	#N/A	#N/A	peroxidase, putative	1.11.1.7	Coniferyl alcohol = Lignin
R02596	Stilbene, coumarine and lignin biosynthesis	101757536	Si022656m	#NAME?	yes	#N/A	#N/A	peroxidase, putative	1.11.1.7	Coniferyl alcohol = Lignin
R02596	Stilbene, coumarine and lignin biosynthesis	101757638	Si031051m	1.97007	yes	#N/A	#N/A	peroxidase, putative	1.11.1.7	Coniferyl alcohol = Lignin
R02596	Stilbene, coumarine and lignin biosynthesis	101757689	Si036577m	-1.48277	yes	#N/A	#N/A	peroxidase, putative	1.11.1.7	Coniferyl alcohol = Lignin
R02596	Stilbene, coumarine and lignin biosynthesis	101757720	Si001958m	-2.35713	yes	#N/A	#N/A	peroxidase, putative	1.11.1.7	Coniferyl alcohol = Lignin
R02596	Stilbene, coumarine and lignin biosynthesis	101757857	Si017097m	-1.20855	no	#N/A	#N/A	peroxidase, putative	1.11.1.7	Coniferyl alcohol = Lignin
R02596	Stilbene, coumarine and lignin biosynthesis	101757945	Si036628m	-3.67369	yes	#N/A	#N/A	peroxidase, putative	1.11.1.7	Coniferyl alcohol = Lignin
R02596	Stilbene, coumarine and lignin biosynthesis	101758209	Si032796m	#NAME?	no	#N/A	#N/A	peroxidase, putative	1.11.1.7	Coniferyl alcohol = Lignin
R02596	Stilbene, coumarine and lignin biosynthesis	101758277	Si017813m	-4.63323	yes	#N/A	#N/A	peroxidase, putative	1.11.1.7	Coniferyl alcohol = Lignin
R02596	Stilbene, coumarine and lignin biosynthesis	101758359	Si036611m	2.36151	yes	#N/A	#N/A	peroxidase, putative	1.11.1.7	Coniferyl alcohol = Lignin
R02596	Stilbene, coumarine and lignin biosynthesis	101758456	Si030855m	0	no	#N/A	#N/A	peroxidase, putative	1.11.1.7	Coniferyl alcohol = Lignin
R02596	Stilbene, coumarine and lignin biosynthesis	101758680	Si017780m	-3.84574	yes	#N/A	#N/A	peroxidase, putative	1.11.1.7	Coniferyl alcohol = Lignin
R02596	Stilbene, coumarine and lignin biosynthesis	101758864	Si030214m	0	no	#N/A	#N/A	peroxidase, putative	1.11.1.7	Coniferyl alcohol = Lignin
R02596	Stilbene, coumarine and lignin biosynthesis	101759025	Si022620m	-5.55609	yes	#N/A	#N/A	peroxidase, putative	1.11.1.7	Coniferyl alcohol = Lignin
R02596	Stilbene, coumarine and lignin biosynthesis	101759264	Si030304m	#NAME?	no	#N/A	#N/A	peroxidase, putative	1.11.1.7	Coniferyl alcohol = Lignin
R02596	Stilbene, coumarine and lignin biosynthesis	101759461	Si036567m	0	no	#N/A	#N/A	peroxidase, putative	1.11.1.7	Coniferyl alcohol = Lignin
R02596	Stilbene, coumarine and lignin biosynthesis	101759673	Si033034m	-0.0788693	no	#N/A	#N/A	peroxidase, putative	1.11.1.7	Coniferyl alcohol = Lignin
R02596	Stilbene, coumarine and lignin biosynthesis	101759739	Si008158m	0	no	#N/A	#N/A	peroxidase, putative	1.11.1.7	Coniferyl alcohol = Lignin
R02596	Stilbene, coumarine and lignin biosynthesis	101759894	Si002134m	-3.72477	yes	#N/A	#N/A	peroxidase, putative	1.11.1.7	Coniferyl alcohol = Lignin
R02596	Stilbene, coumarine and lignin biosynthesis	101760077	Si032029m	0	no	#N/A	#N/A	peroxidase, putative	1.11.1.7	Coniferyl alcohol = Lignin
R02596	Stilbene, coumarine and lignin biosynthesis	101760193	Si019549m	-1.96403	no	#N/A	#N/A	peroxidase, putative	1.11.1.7	Coniferyl alcohol = Lignin
R02596	Stilbene, coumarine and lignin biosynthesis	101760480	Si032112m	0	no	#N/A	#N/A	peroxidase, putative	1.11.1.7	Coniferyl alcohol = Lignin
R02596	Stilbene, coumarine and lignin biosynthesis	101760583	Si017675m	-8.32921	no	#N/A	#N/A	peroxidase, putative	1.11.1.7	Coniferyl alcohol = Lignin
R02596	Stilbene, coumarine and lignin biosynthesis	101761446	Si030495m	#NAME?	no	#N/A	#N/A	peroxidase, putative	1.11.1.7	Coniferyl alcohol = Lignin
R02596	Stilbene, coumarine and lignin biosynthesis	101761528	Si014105m	7.70875	yes	#N/A	#N/A	peroxidase, putative	1.11.1.7	Coniferyl alcohol = Lignin
R02596	Stilbene, coumarine and lignin biosynthesis	101763195	Si011748m	-1.35252	no	#N/A	#N/A	peroxidase, putative	1.11.1.7	Coniferyl alcohol = Lignin
R02596	Stilbene, coumarine and lignin biosynthesis	101763208	Si022669m	-1.26275	no	#N/A	#N/A	peroxidase, putative	1.11.1.7	Coniferyl alcohol = Lignin
R02596	Stilbene, coumarine and lignin biosynthesis	101763258	Si036541m	3.47473	yes	#N/A	#N/A	peroxidase, putative	1.11.1.7	Coniferyl alcohol = Lignin
R02596	Stilbene, coumarine and lignin biosynthesis	101763346	Si022557m	-4.6483	yes	1.2723	no	peroxidase, putative	1.11.1.7	Coniferyl alcohol = Lignin
R02596	Stilbene, coumarine and lignin biosynthesis	101763613	Si022622m	-2.14882	yes	#N/A	#N/A	peroxidase, putative	1.11.1.7	Coniferyl alcohol = Lignin
R02596	Stilbene, coumarine and lignin biosynthesis	101763664	Si036119m	-4.94473	yes	#N/A	#N/A	peroxidase, putative	1.11.1.7	Coniferyl alcohol = Lignin
R02596	Stilbene, coumarine and lignin biosynthesis	101763748	Si025162m	inf	yes	#N/A	#N/A	peroxidase, putative	1.11.1.7	Coniferyl alcohol = Lignin
R02596	Stilbene, coumarine and lignin biosynthesis	101763937	Si036621m	inf	no	#N/A	#N/A	peroxidase, putative	1.11.1.7	Coniferyl alcohol = Lignin
R02596	Stilbene, coumarine and lignin biosynthesis	101764017	#N/A	#N/A	#N/A	#N/A	#N/A	peroxidase, putative	1.11.1.7	Coniferyl alcohol = Lignin
R02596	Stilbene, coumarine and lignin biosynthesis	101764064	Si036487m	0	no	#N/A	#N/A	peroxidase, putative	1.11.1.7	Coniferyl alcohol = Lignin
R02596	Stilbene, coumarine and lignin biosynthesis	101764149	Si022615m	-1.65084	yes	#N/A	#N/A	peroxidase, putative	1.11.1.7	Coniferyl alcohol = Lignin
R02596	Stilbene, coumarine and lignin biosynthesis	101764346	#N/A	#N/A	#N/A	#N/A	#N/A	peroxidase, putative	1.11.1.7	Coniferyl alcohol = Lignin
R02596	Stilbene, coumarine and lignin biosynthesis	101764549	Si026644m	0.51526	yes	#N/A	#N/A	peroxidase, putative	1.11.1.7	Coniferyl alcohol = Lignin
R02596	Stilbene, coumarine and lignin biosynthesis	101764555	Si025196m	inf	yes	#N/A	#N/A	peroxidase, putative	1.11.1.7	Coniferyl alcohol = Lignin
R02596	Stilbene, coumarine and lignin biosynthesis	101764750	Si036586m	0	no	#N/A	#N/A	peroxidase, putative	1.11.1.7	Coniferyl alcohol = Lignin
R02596	Stilbene, coumarine and lignin biosynthesis	101764788	Si014043m	-2.21401	yes	#N/A	#N/A	peroxidase, putative	1.11.1.7	Coniferyl alcohol = Lignin
R02596	Stilbene, coumarine and lignin biosynthesis	101764825	Si022514m	0.919271	yes	#N/A	#N/A	peroxidase, putative	1.11.1.7	Coniferyl alcohol = Lignin
R02596	Stilbene, coumarine and lignin biosynthesis	101764963	Si026617m	1.53687	yes	#N/A	#N/A	peroxidase, putative	1.11.1.7	Coniferyl alcohol = Lignin
R02596	Stilbene, coumarine and lignin biosynthesis	101765161	Si002248m	inf	no	#N/A	#N/A	peroxidase, putative	1.11.1.7	Coniferyl alcohol = Lignin
R02596	Stilbene, coumarine and lignin biosynthesis	101765212	Si033206m	0	no	#N/A	#N/A	peroxidase, putative	1.11.1.7	Coniferyl alcohol = Lignin
R02596	Stilbene, coumarine and lignin biosynthesis	101765346	Si010431m	2.92503	yes	#N/A	#N/A	peroxidase, putative	1.11.1.7	Coniferyl alcohol = Lignin
R02596	Stilbene, coumarine and lignin biosynthesis	101765618	Si033206m	0	no	#N/A	#N/A	peroxidase, putative	1.11.1.7	Coniferyl alcohol = Lignin
R02596	Stilbene, coumarine and lignin biosynthesis	101765668	Si036480m	-3.13983	yes	#N/A	#N/A	peroxidase, putative	1.11.1.7	Coniferyl alcohol = Lignin
R02596	Stilbene, coumarine and lignin biosynthesis	101766030	Si010422m	-0.447111	yes	3.24995	yes	peroxidase, putative	1.11.1.7	Coniferyl alcohol = Lignin
R02596	Stilbene, coumarine and lignin biosynthesis	101766082	Si036449m	-5.92479	yes	2.07067	yes	peroxidase, putative	1.11.1.7	Coniferyl alcohol = Lignin
R02596	Stilbene, coumarine and lignin biosynthesis	101766490	Si036496m	-1.33043	yes	#N/A	#N/A	peroxidase, putative	1.11.1.7	Coniferyl alcohol = Lignin
R02596	Stilbene, coumarine and lignin biosynthesis	101766751	Si022597m	-0.464561	no	#N/A	#N/A	peroxidase, putative	1.11.1.7	Coniferyl alcohol = Lignin
R02596	Stilbene, coumarine and lignin biosynthesis	101766856	Si010419m	-2.22403	no	#N/A	#N/A	peroxidase, putative	1.11.1.7	Coniferyl alcohol = Lignin
R02596	Stilbene, coumarine and lignin biosynthesis	101767314	Si036462m	-4.04005	yes	#N/A	#N/A	peroxidase, putative	1.11.1.7	Coniferyl alcohol = Lignin
R02596	Stilbene, coumarine and lignin biosynthesis	101768840	Si017824m	0	no	#N/A	#N/A	peroxidase, putative	1.11.1.7	Coniferyl alcohol = Lignin
R02596	Stilbene, coumarine and lignin biosynthesis	101769201	Si007943m	-1.99797	yes	#N/A	#N/A	peroxidase, putative	1.11.1.7	Coniferyl alcohol = Lignin
R02596	Stilbene, coumarine and lignin biosynthesis	101769255	Si017767m	-4.80185	no	#N/A	#N/A	peroxidase, putative	1.11.1.7	Coniferyl alcohol = Lignin
R02596	Stilbene, coumarine and lignin biosynthesis	101769975	Si026601m	-6.59949	yes	#N/A	#N/A	peroxidase, putative	1.11.1.7	Coniferyl alcohol = Lignin
R02596	Stilbene, coumarine and lignin biosynthesis	101770542	Si006873m	0.0397195	no	#N/A	#N/A	peroxidase, putative	1.11.1.7	Coniferyl alcohol = Lignin
R02596	Stilbene, coumarine and lignin biosynthesis	101770951	Si006880m	inf	no	#N/A	#N/A	peroxidase, putative	1.11.1.7	Coniferyl alcohol = Lignin
R02596	Stilbene, coumarine and lignin biosynthesis	101771235	Si039321m	inf	no	#N/A	#N/A	peroxidase, putative	1.11.1.7	Coniferyl alcohol = Lignin
R02596	Stilbene, coumarine and lignin biosynthesis	101771343	Si006881m	4.77781	yes	#N/A	#N/A	peroxidase, putative	1.11.1.7	Coniferyl alcohol = Lignin
R02596	Stilbene, coumarine and lignin biosynthesis	101771903	Si002089m	-0.234505	no	#N/A	#N/A	peroxidase, putative	1.11.1.7	Coniferyl alcohol = Lignin
R02596	Stilbene, coumarine and lignin biosynthesis	101772496	Si030428m	-4.66821	yes	#N/A	#N/A	peroxidase, putative	1.11.1.7	Coniferyl alcohol = Lignin
R02596	Stilbene, coumarine and lignin biosynthesis	101772567	Si002216m	-0.137741	no	#N/A	#N/A	peroxidase, putative	1.11.1.7	Coniferyl alcohol = Lignin
R02596	Stilbene, coumarine and lignin biosynthesis	101773534	Si003834m	-5.04384	yes	#N/A	#N/A	peroxidase, putative	1.11.1.7	Coniferyl alcohol = Lignin
R02596	Stilbene, coumarine and lignin biosynthesis	101774598	Si006833m	-0.996376	yes	#N/A	#N/A	peroxidase, putative	1.11.1.7	Coniferyl alcohol = Lignin
R02596	Stilbene, coumarine and lignin biosynthesis	101774929	Si011734m	-8.06746	no	#N/A	#N/A	peroxidase, putative	1.11.1.7	Coniferyl alcohol = Lignin
R02596	Stilbene, coumarine and lignin biosynthesis	101774991	Si006924m	1.80116	yes	#N/A	#N/A	peroxidase, putative	1.11.1.7	Coniferyl alcohol = Lignin
R02596	Stilbene, coumarine and lignin biosynthesis	101775003	Si039012m	inf	no	#N/A	#N/A	peroxidase, putative	1.11.1.7	Coniferyl alcohol = Lignin
R02596	Stilbene, coumarine and lignin biosynthesis	101775109	Si025059m	0	no	#N/A	#N/A	peroxidase, putative	1.11.1.7	Coniferyl alcohol = Lignin
[truncated: 507 more rows]

## Sheet: Cellulose biosynthesis
rxnID	pathwayName	geneID_KEGG	geneName	gene expression	significance (gene expression)	Proteome	significance	EnzymeName	EC	rxn_long
[truncated: 50 more rows]
