# Supplementary material for: Metabolic Reconstruction of Setaria italica: A Systems Biology Approach for Integrating Tissue-Specific Omics and Pathway Analysis of Bioenergy Grasses
Source: Front Plant Sci. 2016 Aug 10;7:1138. doi: 10.3389/fpls.2016.01138 (PMC4978736; doi:10.3389/fpls.2016.01138)
Supplement: Supplementary file 6 [file Table6.XLSX]

## Sheet: gene_exp
test_id	gene_id	Trasncript ID	gene	locus	sample_1	sample_2	status	value_1	value_2	log2(fold_change)	test_stat	p_value	q_value	significant
XLOC_000001	XLOC_000001	Si016158m	Si016158m.g	SETITscaffold_1:10196-13618	Immature	Mature	OK	0.391461	0.817178	1.06178	2.29348	0.00015	0.000344099	yes
XLOC_000002	XLOC_000002	Si018185m	Si018185m.g	SETITscaffold_1:55107-57492	Immature	Mature	OK	231.579	190.188	-0.28408	-1.07113	0.06045	0.0885405	no
XLOC_000003	XLOC_000003	Si017130m	Si017130m.g	SETITscaffold_1:74817-82041	Immature	Mature	OK	16.2983	5.7373	-1.50628	-1.39494	0.0287	0.0453637	yes
XLOC_000004	XLOC_000004	Si020621m	Si020621m.g	SETITscaffold_1:82224-86187	Immature	Mature	OK	46.8914	45.3104	-0.049479	-0.189575	0.7454	0.787743	no
XLOC_000005	XLOC_000005	Si018367m	Si018367m.g	SETITscaffold_1:87277-87927	Immature	Mature	OK	2.33257	1.20935	-0.947683	-0.925352	0.15495	0.203705	no
XLOC_000006	XLOC_000006	Si020212m	Si020212m.g	SETITscaffold_1:88173-89200	Immature	Mature	OK	0.593403	0.233953	-1.34279	-1.15106	0.07085	0.101838	no
XLOC_000007	XLOC_000007	Si019109m	Si019109m.g	SETITscaffold_1:91003-92146	Immature	Mature	NOTEST	0.303898	0	#NAME?	0	1	1	no
XLOC_000008	XLOC_000008	Si019749m	Si019749m.g	SETITscaffold_1:109758-110626	Immature	Mature	NOTEST	0	0	0	0	1	1	no
XLOC_000009	XLOC_000009	Si017542m	Si017542m.g	SETITscaffold_1:118882-120843	Immature	Mature	OK	80.6932	2.72416	-4.88856	-13.0279	5e-05	0.000120698	yes
XLOC_000010	XLOC_000010	Si019569m	Si019569m.g	SETITscaffold_1:145210-146466	Immature	Mature	OK	0	0.523953	inf	#NAME?	0.00145	0.00289147	yes
XLOC_000011	XLOC_000011	Si018637m	Si018637m.g	SETITscaffold_1:153842-157806	Immature	Mature	OK	79.2968	451.309	2.50878	8.85615	5e-05	0.000120698	yes
XLOC_000012	XLOC_000012	Si018529m	Si018529m.g	SETITscaffold_1:161038-163461	Immature	Mature	OK	66.1997	81.667	0.302927	1.15324	0.04485	0.0680186	no
XLOC_000013	XLOC_000013	Si016426m	Si016426m.g	SETITscaffold_1:170726-175345	Immature	Mature	NOTEST	0.0100881	0.0185664	0.880038	0	1	1	no
XLOC_000014	XLOC_000014	Si016700m	Si016700m.g	SETITscaffold_1:179728-189251	Immature	Mature	OK	26.5751	22.5719	-0.235549	-0.61711	0.28755	0.347218	no
XLOC_000015	XLOC_000015	Si016141m	Si016141m.g	SETITscaffold_1:192777-208071	Immature	Mature	OK	3.78277	6.81723	0.849743	3.09502	5e-05	0.000120698	yes
XLOC_000016	XLOC_000016	Si020505m	Si020505m.g	SETITscaffold_1:208555-208834	Immature	Mature	OK	1.04871	0.673864	-0.638093	-0.4435	0.44395	0.508808	no
XLOC_000017	XLOC_000017	Si017621m	Si017621m.g	SETITscaffold_1:218734-220279	Immature	Mature	OK	0.583015	0.10257	-2.50692	-1.92908	0.01745	0.028792	yes
XLOC_000018	XLOC_000018	Si019985m	Si019985m.g	SETITscaffold_1:229377-236527	Immature	Mature	OK	54.4906	68.2971	0.325818	1.24711	0.02735	0.0434185	yes
XLOC_000019	XLOC_000019	Si020469m	Si020469m.g	SETITscaffold_1:229377-236527	Immature	Mature	OK	0.198511	0.497324	1.32497	0.193541	0.4547	0.519252	no
XLOC_000020	XLOC_000020	Si016825m	Si016825m.g	SETITscaffold_1:262052-265876	Immature	Mature	OK	36.1432	30.4854	-0.245607	-0.935222	0.1049	0.145449	no
XLOC_000021	XLOC_000021	Si018031m	Si018031m.g	SETITscaffold_1:266185-269359	Immature	Mature	OK	21.0974	12.1368	-0.797676	-2.76312	5e-05	0.000120698	yes
XLOC_000022	XLOC_000022	Si018291m	Si018291m.g	SETITscaffold_1:269572-271738	Immature	Mature	OK	9.32243	8.63276	-0.110885	-0.350771	0.53615	0.598185	no
XLOC_000023	XLOC_000023	Si016087m	Si016087m.g	SETITscaffold_1:272613-279528	Immature	Mature	OK	14.5858	24.4253	0.743812	2.85299	5e-05	0.000120698	yes
XLOC_000024	XLOC_000024	Si016850m	Si016850m.g	SETITscaffold_1:280196-286802	Immature	Mature	OK	64.6851	37.83	-0.773904	-2.94318	5e-05	0.000120698	yes
XLOC_000025	XLOC_000025	Si020440m	Si020440m.g	SETITscaffold_1:280196-286802	Immature	Mature	OK	1.18978	1.22214	0.0387177	0.00744365	0.977	0.980408	no
XLOC_000026	XLOC_000026	Si017639m	Si017639m.g	SETITscaffold_1:287951-290424	Immature	Mature	OK	17.578	21.2853	0.276088	0.957437	0.0942	0.131817	no
XLOC_000027	XLOC_000027	Si019533m	Si019533m.g	SETITscaffold_1:293767-294826	Immature	Mature	OK	0.531907	0.246223	-1.11121	-0.691705	0.33285	0.395434	no
XLOC_000028	XLOC_000028	Si016881m	Si016881m.g	SETITscaffold_1:296070-299282	Immature	Mature	OK	145.119	22.605	-2.68252	-9.89201	5e-05	0.000120698	yes
XLOC_000029	XLOC_000029	Si016887m	Si016887m.g	SETITscaffold_1:309763-313288	Immature	Mature	OK	39.3097	2.60063	-3.91795	-10.8294	5e-05	0.000120698	yes
XLOC_000030	XLOC_000030	Si019781m	Si019781m.g	SETITscaffold_1:323950-325186	Immature	Mature	NOTEST	0	0.0474317	inf	0	1	1	no
XLOC_000031	XLOC_000031	Si017361m	Si017361m.g	SETITscaffold_1:347630-351455	Immature	Mature	OK	2.24025	3.61597	0.69072	1.98681	0.0007	0.00146569	yes
XLOC_000032	XLOC_000032	Si020531m	Si020531m.g	SETITscaffold_1:347630-351455	Immature	Mature	OK	0.936879	0.876519	-0.096077	-0.0354373	0.9367	0.948041	no
XLOC_000033	XLOC_000033	Si017635m	Si017635m.g	SETITscaffold_1:352586-356810	Immature	Mature	OK	22.8215	26.5595	0.218834	0.821943	0.1589	0.208289	no
XLOC_000034	XLOC_000034	Si016063m	Si016063m.g	SETITscaffold_1:366657-375263	Immature	Mature	OK	14.559	33.0765	1.18389	4.36736	5e-05	0.000120698	yes
XLOC_000035	XLOC_000035	Si017818m	Si017818m.g	SETITscaffold_1:384614-386665	Immature	Mature	OK	5.23391	6.25401	0.256893	0.654829	0.25475	0.31226	no
XLOC_000036	XLOC_000036	Si017406m	Si017406m.g	SETITscaffold_1:406823-412429	Immature	Mature	OK	7.21763	11.9914	0.732402	1.95523	0.0006	0.00126855	yes
XLOC_000037	XLOC_000037	Si016712m	Si016712m.g	SETITscaffold_1:421956-425592	Immature	Mature	NOTEST	0.245658	0.314248	0.355254	0	1	1	no
XLOC_000038	XLOC_000038	Si019113m	Si019113m.g	SETITscaffold_1:442494-445492	Immature	Mature	NOTEST	0.0308995	0.00639519	-2.27252	0	1	1	no
XLOC_000039	XLOC_000039	Si020472m	Si020472m.g	SETITscaffold_1:480403-481198	Immature	Mature	OK	6.34123	3.7411	-0.761301	-1.77804	0.00315	0.00591758	yes
XLOC_000040	XLOC_000040	Si016973m	Si016973m.g	SETITscaffold_1:488909-490951	Immature	Mature	OK	79.6621	82.1783	0.0448641	0.17022	0.7668	0.806638	no
XLOC_000041	XLOC_000041	Si020517m	Si020517m.g	SETITscaffold_1:520709-522991	Immature	Mature	NOTEST	0	0.403914	inf	0	1	1	no
XLOC_000042	XLOC_000042	Si018889m	Si018889m.g	SETITscaffold_1:552953-556095	Immature	Mature	OK	2.12336	7.8655	1.88919	4.46065	5e-05	0.000120698	yes
XLOC_000043	XLOC_000043	Si016437m	Si016437m.g	SETITscaffold_1:566578-570198	Immature	Mature	OK	19.8387	37.1005	0.90312	3.35871	5e-05	0.000120698	yes
XLOC_000044	XLOC_000044	Si018581m	Si018581m.g	SETITscaffold_1:573179-574287	Immature	Mature	OK	52.0114	18.249	-1.51101	-4.32784	5e-05	0.000120698	yes
XLOC_000045	XLOC_000045	Si017325m	Si017325m.g	SETITscaffold_1:593606-598308	Immature	Mature	OK	43.3376	57.6421	0.411503	1.48976	0.008	0.0140167	yes
XLOC_000046	XLOC_000046	Si018002m	Si018002m.g	SETITscaffold_1:608528-614657	Immature	Mature	OK	23.706	18.7714	-0.336721	-1.21641	0.0335	0.0523389	no
XLOC_000047	XLOC_000047	Si017105m	Si017105m.g	SETITscaffold_1:625477-628388	Immature	Mature	OK	47.7586	54.8448	0.199593	0.763737	0.1864	0.23954	no
XLOC_000048	XLOC_000048	Si017048m	Si017048m.g	SETITscaffold_1:676262-679614	Immature	Mature	OK	24.5651	21.4275	-0.197149	-0.746474	0.19575	0.250204	no
XLOC_000049	XLOC_000049	Si018264m	Si018264m.g	SETITscaffold_1:684362-687558	Immature	Mature	OK	51.32	43.8098	-0.228267	-0.859395	0.13775	0.185984	no
XLOC_000050	XLOC_000050	Si019519m	Si019519m.g	SETITscaffold_1:711346-715919	Immature	Mature	NOTEST	0	0	0	0	1	1	no
XLOC_000051	XLOC_000051	Si020507m	Si020507m.g	SETITscaffold_1:717564-725584	Immature	Mature	OK	1.17244	1.6977	0.534061	0.126186	0.76335	0.803624	no
XLOC_000052	XLOC_000052	Si018427m	Si018427m.g	SETITscaffold_1:729722-735220	Immature	Mature	OK	65.6638	51.5898	-0.348013	-1.32096	0.02115	0.0343879	yes
XLOC_000053	XLOC_000053	Si019537m	Si019537m.g	SETITscaffold_1:738792-739834	Immature	Mature	NOTEST	0	0	0	0	1	1	no
XLOC_000054	XLOC_000054	Si018358m	Si018358m.g	SETITscaffold_1:760714-763460	Immature	Mature	OK	51.5995	2.43067	-4.40793	-9.06234	5e-05	0.000120698	yes
XLOC_000055	XLOC_000055	Si019761m	Si019761m.g	SETITscaffold_1:770120-771041	Immature	Mature	NOTEST	0	0	0	0	1	1	no
XLOC_000056	XLOC_000056	Si019805m	Si019805m.g	SETITscaffold_1:778136-779297	Immature	Mature	NOTEST	0	0	0	0	1	1	no
XLOC_000057	XLOC_000057	Si020230m	Si020230m.g	SETITscaffold_1:806101-810262	Immature	Mature	OK	4.67038	13.9596	1.57965	5.84631	5e-05	0.000120698	yes
XLOC_000058	XLOC_000058	Si020528m	Si020528m.g	SETITscaffold_1:811349-811853	Immature	Mature	OK	44.3139	54.4467	0.297085	0.99502	0.08035	0.11397	no
XLOC_000059	XLOC_000059	Si019449m	Si019449m.g	SETITscaffold_1:812865-814132	Immature	Mature	NOTEST	0	0	0	0	1	1	no
XLOC_000060	XLOC_000060	Si019558m	Si019558m.g	SETITscaffold_1:839258-841187	Immature	Mature	NOTEST	0.0180312	0	#NAME?	0	1	1	no
XLOC_000061	XLOC_000061	Si020348m	Si020348m.g	SETITscaffold_1:847227-849335	Immature	Mature	OK	5.46274	5.12068	-0.0932892	-0.275754	0.62475	0.680198	no
XLOC_000062	XLOC_000062	Si017757m	Si017757m.g	SETITscaffold_1:864483-867020	Immature	Mature	OK	6.98258	11.7541	0.751327	2.46963	5e-05	0.000120698	yes
XLOC_000063	XLOC_000063	Si019730m	Si019730m.g	SETITscaffold_1:867533-869348	Immature	Mature	OK	0.293752	0.727866	1.30908	1.5411	0.0131	0.0220874	yes
XLOC_000064	XLOC_000064	Si017880m	Si017880m.g	SETITscaffold_1:872276-874467	Immature	Mature	OK	1.57614	1.61711	0.0370231	0.080493	0.88335	0.904441	no
XLOC_000065	XLOC_000065	Si020256m	Si020256m.g	SETITscaffold_1:877184-877610	Immature	Mature	OK	0.976387	2.63619	1.43293	1.68746	0.0096	0.016591	yes
XLOC_000066	XLOC_000066	Si020586m	Si020586m.g	SETITscaffold_1:920253-920549	Immature	Mature	NOTEST	0.0706313	0	#NAME?	0	1	1	no
XLOC_000067	XLOC_000067	Si020624m	Si020624m.g	SETITscaffold_1:972363-972818	Immature	Mature	NOTEST	0	0	0	0	1	1	no
XLOC_000068	XLOC_000068	Si018321m	Si018321m.g	SETITscaffold_1:991746-994346	Immature	Mature	OK	135.398	64.3734	-1.07267	-3.94977	5e-05	0.000120698	yes
XLOC_000069	XLOC_000069	Si016628m	Si016628m.g	SETITscaffold_1:1004438-1009706	Immature	Mature	OK	11.1673	26.8757	1.26702	4.75218	5e-05	0.000120698	yes
XLOC_000070	XLOC_000070	Si020584m	Si020584m.g	SETITscaffold_1:1004438-1009706	Immature	Mature	NOTEST	0.145798	0.341082	1.22615	0	1	1	no
XLOC_000071	XLOC_000071	Si016657m	Si016657m.g	SETITscaffold_1:1017160-1021545	Immature	Mature	OK	15.2716	34.7462	1.186	4.4095	5e-05	0.000120698	yes
XLOC_000072	XLOC_000072	Si016295m	Si016295m.g	SETITscaffold_1:1036048-1040797	Immature	Mature	OK	17.1339	1.81085	-3.24211	-10.4562	5e-05	0.000120698	yes
XLOC_000073	XLOC_000073	Si017040m	Si017040m.g	SETITscaffold_1:1041396-1043719	Immature	Mature	OK	60.4746	0.323319	-7.54723	-15.656	5e-05	0.000120698	yes
XLOC_000074	XLOC_000074	Si020267m	Si020267m.g	SETITscaffold_1:1045786-1046077	Immature	Mature	NOTEST	0.101508	0	#NAME?	0	1	1	no
XLOC_000075	XLOC_000075	Si017482m	Si017482m.g	SETITscaffold_1:1096290-1099680	Immature	Mature	OK	0.555486	0	#NAME?	#NAME?	5e-05	0.000120698	yes
XLOC_000076	XLOC_000076	Si019659m	Si019659m.g	SETITscaffold_1:1113460-1114663	Immature	Mature	NOTEST	0	0	0	0	1	1	no
XLOC_000077	XLOC_000077	Si017774m	Si017774m.g	SETITscaffold_1:1132399-1133784	Immature	Mature	OK	5.15524	27.8778	2.435	6.66425	5e-05	0.000120698	yes
XLOC_000078	XLOC_000078	Si016638m	Si016638m.g	SETITscaffold_1:1226565-1233804	Immature	Mature	OK	13.7385	18.6616	0.441852	1.66303	0.00355	0.00661378	yes
XLOC_000079	XLOC_000079	Si020209m	Si020209m.g	SETITscaffold_1:1233940-1238018	Immature	Mature	NOTEST	0.064778	0.100471	0.633207	0	1	1	no
XLOC_000080	XLOC_000080	Si020398m	Si020398m.g	SETITscaffold_1:1243743-1249128	Immature	Mature	OK	38.6454	35.3976	-0.126642	-0.483507	0.3996	0.464084	no
XLOC_000081	XLOC_000081	Si017876m	Si017876m.g	SETITscaffold_1:1250391-1252909	Immature	Mature	OK	18.2333	22.7429	0.318839	1.18943	0.0402	0.061846	no
XLOC_000082	XLOC_000082	Si018670m	Si018670m.g	SETITscaffold_1:1263726-1264750	Immature	Mature	OK	20.3748	2.44296	-3.06009	-6.67017	5e-05	0.000120698	yes
XLOC_000083	XLOC_000083	Si019866m	Si019866m.g	SETITscaffold_1:1269470-1273308	Immature	Mature	NOTEST	0	0	0	0	1	1	no
XLOC_000084	XLOC_000084	Si019220m	Si019220m.g	SETITscaffold_1:1284654-1285772	Immature	Mature	NOTEST	0	0	0	0	1	1	no
XLOC_000085	XLOC_000085	Si019438m	Si019438m.g	SETITscaffold_1:1341860-1342593	Immature	Mature	OK	0	1.74256	inf	#NAME?	5e-05	0.000120698	yes
XLOC_000086	XLOC_000086	Si018158m	Si018158m.g	SETITscaffold_1:1345237-1346666	Immature	Mature	OK	0.441871	9.65559	4.44967	3.99185	0.044	0.06691	no
XLOC_000087	XLOC_000087	Si020289m	Si020289m.g	SETITscaffold_1:1359532-1359995	Immature	Mature	NOTEST	0.250223	0.408716	0.707882	0	1	1	no
XLOC_000088	XLOC_000088	Si020263m	Si020263m.g	SETITscaffold_1:1360158-1360482	Immature	Mature	NOTEST	0.0498583	0.119044	1.25559	0	1	1	no
XLOC_000089	XLOC_000089	Si016486m	Si016486m.g	SETITscaffold_1:1360995-1363670	Immature	Mature	OK	0.0878055	1.83533	4.38558	3.95517	0.07255	0.103992	no
XLOC_000090	XLOC_000090	Si016203m	Si016203m.g	SETITscaffold_1:1369695-1372823	Immature	Mature	NOTEST	0.0949746	0.421334	2.14935	0	1	1	no
XLOC_000091	XLOC_000091	Si018878m	Si018878m.g	SETITscaffold_1:1390181-1390572	Immature	Mature	OK	39.6886	30.3328	-0.387846	-1.23775	0.0284	0.0449412	yes
XLOC_000092	XLOC_000092	Si018904m	Si018904m.g	SETITscaffold_1:1417514-1417957	Immature	Mature	NOTEST	0	0.431328	inf	0	1	1	no
XLOC_000093	XLOC_000093	Si017209m	Si017209m.g	SETITscaffold_1:1429264-1430688	Immature	Mature	NOTEST	0.25236	0.32617	0.370144	0	1	1	no
XLOC_000094	XLOC_000094	Si019055m	Si019055m.g	SETITscaffold_1:1451444-1451936	Immature	Mature	OK	0.247533	5.79828	4.54993	4.7506	0.15	0.199421	no
XLOC_000095	XLOC_000095	Si019534m	Si019534m.g	SETITscaffold_1:1457734-1458277	Immature	Mature	NOTEST	0	0	0	0	1	1	no
XLOC_000096	XLOC_000096	Si019018m	Si019018m.g	SETITscaffold_1:1460230-1462499	Immature	Mature	OK	0.568094	3.04443	2.42197	2.75998	0.00085	0.00176011	yes
XLOC_000097	XLOC_000097	Si019553m	Si019553m.g	SETITscaffold_1:1465441-1466089	Immature	Mature	NOTEST	0	0	0	0	1	1	no
XLOC_000098	XLOC_000098	Si019285m	Si019285m.g	SETITscaffold_1:1469637-1471105	Immature	Mature	OK	0.646385	0.128955	-2.32553	-2.5716	0.0102	0.0175373	yes
XLOC_000099	XLOC_000099	Si019456m	Si019456m.g	SETITscaffold_1:1475258-1475856	Immature	Mature	NOTEST	0	0	0	0	1	1	no
XLOC_000100	XLOC_000100	Si019776m	Si019776m.g	SETITscaffold_1:1478565-1479160	Immature	Mature	NOTEST	0	0	0	0	1	1	no
XLOC_000101	XLOC_000101	Si020324m	Si020324m.g	SETITscaffold_1:1483059-1483502	Immature	Mature	OK	0	2.25543	inf	#NAME?	5e-05	0.000120698	yes
XLOC_000102	XLOC_000102	Si020090m	Si020090m.g	SETITscaffold_1:1500725-1501367	Immature	Mature	NOTEST	0	0	0	0	1	1	no
XLOC_000103	XLOC_000103	Si019747m	Si019747m.g	SETITscaffold_1:1515485-1516160	Immature	Mature	NOTEST	0.120121	0	#NAME?	0	1	1	no
XLOC_000104	XLOC_000104	Si019592m	Si019592m.g	SETITscaffold_1:1525263-1525812	Immature	Mature	NOTEST	0	0	0	0	1	1	no
XLOC_000105	XLOC_000105	Si020043m	Si020043m.g	SETITscaffold_1:1534651-1535360	Immature	Mature	NOTEST	0	0	0	0	1	1	no
XLOC_000106	XLOC_000106	Si019454m	Si019454m.g	SETITscaffold_1:1542004-1545166	Immature	Mature	NOTEST	0.0683341	0.0876368	0.358931	0	1	1	no
XLOC_000107	XLOC_000107	Si019658m	Si019658m.g	SETITscaffold_1:1555226-1555820	Immature	Mature	NOTEST	0	0	0	0	1	1	no
XLOC_000108	XLOC_000108	Si019514m	Si019514m.g	SETITscaffold_1:1574635-1577695	Immature	Mature	NOTEST	0.187034	0	#NAME?	0	1	1	no
XLOC_000109	XLOC_000109	Si019155m	Si019155m.g	SETITscaffold_1:1581375-1583477	Immature	Mature	NOTEST	0	0	0	0	1	1	no
XLOC_000110	XLOC_000110	Si019453m	Si019453m.g	SETITscaffold_1:1601080-1601776	Immature	Mature	NOTEST	0	0.0657208	inf	0	1	1	no
XLOC_000111	XLOC_000111	Si018773m	Si018773m.g	SETITscaffold_1:1637040-1644465	Immature	Mature	OK	1.01392	0.176088	-2.52558	-1.11532	0.2465	0.306752	no
XLOC_000112	XLOC_000112	Si016455m	Si016455m.g	SETITscaffold_1:1731072-1735015	Immature	Mature	OK	5.212	4.44468	-0.229757	-0.788169	0.16995	0.221273	no
XLOC_000113	XLOC_000113	Si020012m	Si020012m.g	SETITscaffold_1:1740137-1742711	Immature	Mature	NOTEST	0	0	0	0	1	1	no
XLOC_000114	XLOC_000114	Si020589m	Si020589m.g	SETITscaffold_1:1746355-1746803	Immature	Mature	NOTEST	0	0	0	0	1	1	no
XLOC_000115	XLOC_000115	Si017266m	Si017266m.g	SETITscaffold_1:1747626-1752840	Immature	Mature	OK	10.7895	15.1306	0.487848	1.73037	0.0022	0.00426938	yes
XLOC_000116	XLOC_000116	Si016222m	Si016222m.g	SETITscaffold_1:1759078-1767436	Immature	Mature	OK	16.2674	16.3774	0.00972229	0.037363	0.9492	0.958536	no
XLOC_000117	XLOC_000117	Si017677m	Si017677m.g	SETITscaffold_1:1779802-1783580	Immature	Mature	OK	42.6705	25.3839	-0.749323	-2.6764	5e-05	0.000120698	yes
XLOC_000118	XLOC_000118	Si018983m	Si018983m.g	SETITscaffold_1:1807707-1808162	Immature	Mature	OK	1.91429	1.645	-0.218728	-0.385759	0.4973	0.560119	no
XLOC_000119	XLOC_000119	Si019023m	Si019023m.g	SETITscaffold_1:1810165-1810624	Immature	Mature	NOTEST	0.0611167	0	#NAME?	0	1	1	no
XLOC_000120	XLOC_000120	Si019420m	Si019420m.g	SETITscaffold_1:1812729-1814181	Immature	Mature	NOTEST	0	0	0	0	1	1	no
XLOC_000121	XLOC_000121	Si016987m	Si016987m.g	SETITscaffold_1:1841130-1842747	Immature	Mature	OK	0.462832	2.54254	2.45771	4.43333	0.0007	0.00146569	yes
XLOC_000122	XLOC_000122	Si020652m	Si020652m.g	SETITscaffold_1:1863478-1863878	Immature	Mature	OK	1.48386	0.0777919	-4.25359	-2.02195	0.25235	0.309932	no
XLOC_000123	XLOC_000123	Si020110m	Si020110m.g	SETITscaffold_1:1905455-1906385	Immature	Mature	NOTEST	0	0	0	0	1	1	no
XLOC_000124	XLOC_000124	Si016646m	Si016646m.g	SETITscaffold_1:1918806-1921652	Immature	Mature	OK	10.5201	5.72107	-0.878784	-2.64303	5e-05	0.000120698	yes
XLOC_000125	XLOC_000125	Si017680m	Si017680m.g	SETITscaffold_1:1992337-1994439	Immature	Mature	OK	5.48311	55.8836	3.34936	10.1104	5e-05	0.000120698	yes
XLOC_000126	XLOC_000126	Si017780m	Si017780m.g	SETITscaffold_1:2037273-2039775	Immature	Mature	OK	51.9258	3.61161	-3.84574	-11.3857	5e-05	0.000120698	yes
XLOC_000127	XLOC_000127	Si017348m	Si017348m.g	SETITscaffold_1:2058520-2064402	Immature	Mature	OK	87.8399	106.315	0.275403	1.00414	0.0791	0.112384	no
XLOC_000128	XLOC_000128	Si016636m	Si016636m.g	SETITscaffold_1:2067126-2071722	Immature	Mature	OK	7.64655	11.042	0.530116	1.80293	0.00165	0.00326268	yes
XLOC_000129	XLOC_000129	Si018125m	Si018125m.g	SETITscaffold_1:2114296-2117100	Immature	Mature	OK	78.9076	34.6301	-1.18814	-4.46182	5e-05	0.000120698	yes
XLOC_000130	XLOC_000130	Si018792m	Si018792m.g	SETITscaffold_1:2132479-2133101	Immature	Mature	OK	6.56986	8.73733	0.41133	0.774053	0.178	0.229783	no
XLOC_000131	XLOC_000131	Si020297m	Si020297m.g	SETITscaffold_1:2140502-2140749	Immature	Mature	NOTEST	0	0.145769	inf	0	1	1	no
XLOC_000132	XLOC_000132	Si019582m	Si019582m.g	SETITscaffold_1:2175667-2177993	Immature	Mature	NOTEST	0	0	0	0	1	1	no
XLOC_000133	XLOC_000133	Si017933m	Si017933m.g	SETITscaffold_1:2188875-2193253	Immature	Mature	OK	41.3572	41.8411	0.0167834	0.06404	0.9111	0.927481	no
XLOC_000134	XLOC_000134	Si018035m	Si018035m.g	SETITscaffold_1:2256091-2258864	Immature	Mature	OK	162.605	4.75639	-5.09536	-14.8366	5e-05	0.000120698	yes
XLOC_000135	XLOC_000135	Si020369m	Si020369m.g	SETITscaffold_1:2260881-2261391	Immature	Mature	OK	0	0.601871	inf	#NAME?	0.02395	0.0383979	yes
XLOC_000136	XLOC_000136	Si020457m	Si020457m.g	SETITscaffold_1:2261776-2262306	Immature	Mature	OK	11.0428	10.8975	-0.0191027	-0.0432565	0.9355	0.946904	no
XLOC_000137	XLOC_000137	Si017828m	Si017828m.g	SETITscaffold_1:2266521-2267701	Immature	Mature	OK	0.222066	2.11253	3.24991	4.11023	0.0001	0.000234065	yes
XLOC_000138	XLOC_000138	Si020173m	Si020173m.g	SETITscaffold_1:2323503-2325104	Immature	Mature	NOTEST	0	0	0	0	1	1	no
XLOC_000139	XLOC_000139	Si016771m	Si016771m.g	SETITscaffold_1:2342919-2351950	Immature	Mature	OK	21.2719	37.9107	0.833658	1.80498	0.00155	0.00307749	yes
XLOC_000140	XLOC_000140	Si018737m	Si018737m.g	SETITscaffold_1:2354328-2354856	Immature	Mature	NOTEST	0	0.038712	inf	0	1	1	no
XLOC_000141	XLOC_000141	Si019914m	Si019914m.g	SETITscaffold_1:2356629-2358965	Immature	Mature	NOTEST	0	0	0	0	1	1	no
XLOC_000142	XLOC_000142	Si017476m	Si017476m.g	SETITscaffold_1:2367511-2369486	Immature	Mature	OK	3.08172	4.63488	0.588797	1.37011	0.01815	0.0298693	yes
XLOC_000143	XLOC_000143	Si019073m	Si019073m.g	SETITscaffold_1:2379020-2379482	Immature	Mature	NOTEST	0	0	0	0	1	1	no
XLOC_000144	XLOC_000144	Si018977m	Si018977m.g	SETITscaffold_1:2392518-2392715	Immature	Mature	NOTEST	0	0	0	0	1	1	no
XLOC_000145	XLOC_000145	Si018188m	Si018188m.g	SETITscaffold_1:2404438-2405599	Immature	Mature	OK	9.85452	1.15489	-3.09303	-4.61586	5e-05	0.000120698	yes
XLOC_000146	XLOC_000146	Si018222m	Si018222m.g	SETITscaffold_1:2430335-2431493	Immature	Mature	OK	7.15284	1.08085	-2.72635	-4.6049	5e-05	0.000120698	yes
XLOC_000147	XLOC_000147	Si018860m	Si018860m.g	SETITscaffold_1:2482562-2487164	Immature	Mature	OK	10.9248	5.01683	-1.12276	-2.54957	5e-05	0.000120698	yes
XLOC_000148	XLOC_000148	Si019834m	Si019834m.g	SETITscaffold_1:2510310-2514326	Immature	Mature	OK	1.58587	0.591409	-1.42304	-3.8481	5e-05	0.000120698	yes
XLOC_000149	XLOC_000149	Si018655m	Si018655m.g	SETITscaffold_1:2537469-2539316	Immature	Mature	OK	313.338	157.279	-0.994391	-3.74035	5e-05	0.000120698	yes
XLOC_000150	XLOC_000150	Si018041m	Si018041m.g	SETITscaffold_1:2545887-2550548	Immature	Mature	OK	24.0179	3.50758	-2.77556	-8.54708	5e-05	0.000120698	yes
XLOC_000151	XLOC_000151	Si016146m	Si016146m.g	SETITscaffold_1:2573974-2578006	Immature	Mature	OK	13.0403	44.8067	1.78074	6.48599	5e-05	0.000120698	yes
XLOC_000152	XLOC_000152	Si017956m	Si017956m.g	SETITscaffold_1:2591776-2593625	Immature	Mature	OK	1.27746	5.06942	1.98854	4.48125	5e-05	0.000120698	yes
XLOC_000153	XLOC_000153	Si018739m	Si018739m.g	SETITscaffold_1:2624207-2624973	Immature	Mature	OK	8.19811	6.72644	-0.285449	-0.772338	0.18305	0.235589	no
XLOC_000154	XLOC_000154	Si018924m	Si018924m.g	SETITscaffold_1:2638433-2644279	Immature	Mature	OK	3.05658	2.18081	-0.487054	-0.483918	0.39285	0.457038	no
XLOC_000155	XLOC_000155	Si020163m	Si020163m.g	SETITscaffold_1:2647240-2649685	Immature	Mature	OK	153.327	166.091	0.115361	0.398407	0.4853	0.548952	no
XLOC_000156	XLOC_000156	Si019651m	Si019651m.g	SETITscaffold_1:2687520-2688802	Immature	Mature	OK	1.04407	0	#NAME?	#NAME?	5e-05	0.000120698	yes
XLOC_000157	XLOC_000157	Si018066m	Si018066m.g	SETITscaffold_1:2700724-2707147	Immature	Mature	NOTEST	0.0149714	0	#NAME?	0	1	1	no
XLOC_000158	XLOC_000158	Si018836m	Si018836m.g	SETITscaffold_1:2774697-2775353	Immature	Mature	NOTEST	0	0	0	0	1	1	no
XLOC_000159	XLOC_000159	Si019746m	Si019746m.g	SETITscaffold_1:2790276-2790561	Immature	Mature	NOTEST	0	0	0	0	1	1	no
XLOC_000160	XLOC_000160	Si018833m	Si018833m.g	SETITscaffold_1:2801729-2802379	Immature	Mature	NOTEST	0.29935	0.0549697	-2.44512	0	1	1	no
XLOC_000161	XLOC_000161	Si018838m	Si018838m.g	SETITscaffold_1:2813646-2814323	Immature	Mature	NOTEST	0	0	0	0	1	1	no
XLOC_000162	XLOC_000162	Si020539m	Si020539m.g	SETITscaffold_1:2814563-2815014	Immature	Mature	NOTEST	0	0	0	0	1	1	no
XLOC_000163	XLOC_000163	Si017379m	Si017379m.g	SETITscaffold_1:2834410-2836150	Immature	Mature	OK	29.4058	8.66752	-1.76241	-5.5609	5e-05	0.000120698	yes
XLOC_000164	XLOC_000164	Si018428m	Si018428m.g	SETITscaffold_1:2842138-2844263	Immature	Mature	OK	0.561924	38.2846	6.09025	7.78501	5e-05	0.000120698	yes
XLOC_000165	XLOC_000165	Si019908m	Si019908m.g	SETITscaffold_1:2850275-2853437	Immature	Mature	OK	1.24537	3.54725	1.51012	3.86468	5e-05	0.000120698	yes
XLOC_000166	XLOC_000166	Si018901m	Si018901m.g	SETITscaffold_1:2855212-2857746	Immature	Mature	OK	4.48403	6.05061	0.432285	1.01427	0.07865	0.111809	no
XLOC_000167	XLOC_000167	Si020279m	Si020279m.g	SETITscaffold_1:2855212-2857746	Immature	Mature	OK	0.995762	2.60368	1.38668	1.30886	0.0351	0.0546248	no
XLOC_000168	XLOC_000168	Si018378m	Si018378m.g	SETITscaffold_1:2860823-2861790	Immature	Mature	OK	3.60188	5.00034	0.473276	0.885214	0.12455	0.170112	no
XLOC_000169	XLOC_000169	Si020542m	Si020542m.g	SETITscaffold_1:2898564-2902548	Immature	Mature	NOTEST	0.127875	0.0556145	-1.2012	0	1	1	no
XLOC_000170	XLOC_000170	Si018070m	Si018070m.g	SETITscaffold_1:2926055-2929605	Immature	Mature	OK	36.0944	29.2159	-0.305023	-1.11767	0.0548	0.0809551	no
XLOC_000171	XLOC_000171	Si020130m	Si020130m.g	SETITscaffold_1:2940898-2942173	Immature	Mature	OK	0.309114	3.28998	3.41186	2.99915	0.0452	0.0685032	no
XLOC_000172	XLOC_000172	Si020503m	Si020503m.g	SETITscaffold_1:2946403-2946822	Immature	Mature	OK	2.13496	0.388737	-2.45734	-2.33931	0.00085	0.00176011	yes
XLOC_000173	XLOC_000173	Si016655m	Si016655m.g	SETITscaffold_1:2995703-3005376	Immature	Mature	OK	40.0183	39.002	-0.0371135	-0.141919	0.80285	0.837087	no
XLOC_000174	XLOC_000174	Si018776m	Si018776m.g	SETITscaffold_1:3006724-3009792	Immature	Mature	OK	1.27558	7.83055	2.61796	2.62143	0.0003	0.000661578	yes
XLOC_000175	XLOC_000175	Si019650m	Si019650m.g	SETITscaffold_1:3071226-3075104	Immature	Mature	NOTEST	0	0	0	0	1	1	no
XLOC_000176	XLOC_000176	Si017237m	Si017237m.g	SETITscaffold_1:3107192-3111923	Immature	Mature	OK	18.2422	17.3207	-0.0747845	-0.274278	0.63345	0.687975	no
XLOC_000177	XLOC_000177	Si016980m	Si016980m.g	SETITscaffold_1:3119322-3125282	Immature	Mature	OK	4.42031	5.44727	0.301383	0.748177	0.18695	0.240159	no
XLOC_000178	XLOC_000178	Si016280m	Si016280m.g	SETITscaffold_1:3127116-3134294	Immature	Mature	OK	28.8268	31.4549	0.125875	0.481132	0.40475	0.469162	no
XLOC_000179	XLOC_000179	Si016441m	Si016441m.g	SETITscaffold_1:3155102-3159503	Immature	Mature	OK	1.41222	0.0257466	-5.77744	-3.66275	0.04575	0.0688392	no
XLOC_000180	XLOC_000180	Si019843m	Si019843m.g	SETITscaffold_1:3167704-3169204	Immature	Mature	NOTEST	0	0	0	0	1	1	no
XLOC_000181	XLOC_000181	Si018437m	Si018437m.g	SETITscaffold_1:3188749-3191464	Immature	Mature	OK	13.1305	10.2438	-0.358164	-1.15013	0.04415	0.067068	no
XLOC_000182	XLOC_000182	Si019820m	Si019820m.g	SETITscaffold_1:3223705-3224359	Immature	Mature	OK	37.6713	45.6209	0.276232	0.725623	0.2177	0.275063	no
XLOC_000183	XLOC_000183	Si019278m	Si019278m.g	SETITscaffold_1:3240877-3242713	Immature	Mature	NOTEST	0	0.0135779	inf	0	1	1	no
XLOC_000184	XLOC_000184	Si019752m	Si019752m.g	SETITscaffold_1:3248600-3250387	Immature	Mature	NOTEST	0.0108393	0	#NAME?	0	1	1	no
XLOC_000185	XLOC_000185	Si017342m	Si017342m.g	SETITscaffold_1:3291807-3297465	Immature	Mature	OK	48.8473	60.8455	0.316871	1.21269	0.0329	0.0514502	no
XLOC_000186	XLOC_000186	Si017398m	Si017398m.g	SETITscaffold_1:3312970-3322398	Immature	Mature	OK	2.76484	4.05337	0.551924	1.44776	0.0136	0.0228449	yes
XLOC_000187	XLOC_000187	Si019540m	Si019540m.g	SETITscaffold_1:3328709-3331318	Immature	Mature	NOTEST	0.0836158	0.242545	1.53641	0	1	1	no
XLOC_000188	XLOC_000188	Si017038m	Si017038m.g	SETITscaffold_1:3350469-3355732	Immature	Mature	OK	26.6008	13.425	-0.986548	-3.71135	5e-05	0.000120698	yes
XLOC_000189	XLOC_000189	Si019845m	Si019845m.g	SETITscaffold_1:3388438-3390218	Immature	Mature	NOTEST	0	0	0	0	1	1	no
XLOC_000190	XLOC_000190	Si020164m	Si020164m.g	SETITscaffold_1:3399496-3401707	Immature	Mature	NOTEST	0	0	0	0	1	1	no
XLOC_000191	XLOC_000191	Si019734m	Si019734m.g	SETITscaffold_1:3403916-3404608	Immature	Mature	NOTEST	0	0	0	0	1	1	no
XLOC_000192	XLOC_000192	Si017512m	Si017512m.g	SETITscaffold_1:3422470-3426806	Immature	Mature	OK	15.7461	7.80742	-1.01208	-3.29944	5e-05	0.000120698	yes
XLOC_000193	XLOC_000193	Si017713m	Si017713m.g	SETITscaffold_1:3434754-3436947	Immature	Mature	OK	4.72317	4.94053	0.0649132	0.189449	0.7393	0.782433	no
XLOC_000194	XLOC_000194	Si018499m	Si018499m.g	SETITscaffold_1:3451713-3452482	Immature	Mature	OK	18.1991	226.94	3.64037	10.3948	5e-05	0.000120698	yes
XLOC_000195	XLOC_000195	Si018705m	Si018705m.g	SETITscaffold_1:3453481-3453925	Immature	Mature	OK	2.56421	11.9121	2.21584	3.28032	5e-05	0.000120698	yes
XLOC_000196	XLOC_000196	Si018877m	Si018877m.g	SETITscaffold_1:3468308-3471581	Immature	Mature	OK	10.0195	45.807	2.19276	7.27423	5e-05	0.000120698	yes
XLOC_000197	XLOC_000197	Si018543m	Si018543m.g	SETITscaffold_1:3477074-3480363	Immature	Mature	OK	6.67574	36.5979	2.45476	9.01718	5e-05	0.000120698	yes
XLOC_000198	XLOC_000198	Si018711m	Si018711m.g	SETITscaffold_1:3495742-3496345	Immature	Mature	OK	4.56199	7.36954	0.69191	1.16256	0.04445	0.0674699	no
XLOC_000199	XLOC_000199	Si020520m	Si020520m.g	SETITscaffold_1:3497741-3499514	Immature	Mature	OK	3.53372	9.44789	1.4188	3.2099	5e-05	0.000120698	yes
XLOC_000200	XLOC_000200	Si020191m	Si020191m.g	SETITscaffold_1:3500863-3501310	Immature	Mature	OK	82.456	63.9163	-0.367439	-1.24242	0.0317	0.0496992	yes
XLOC_000201	XLOC_000201	Si019098m	Si019098m.g	SETITscaffold_1:3503349-3504664	Immature	Mature	OK	26.1163	7.13597	-1.87177	-6.2932	5e-05	0.000120698	yes
XLOC_000202	XLOC_000202	Si018846m	Si018846m.g	SETITscaffold_1:3504868-3508184	Immature	Mature	OK	11.2146	1.33643	-3.06892	-6.3818	5e-05	0.000120698	yes
XLOC_000203	XLOC_000203	Si020313m	Si020313m.g	SETITscaffold_1:3504868-3508184	Immature	Mature	OK	1.52786	0.207416	-2.88091	-1.1736	0.21125	0.267939	no
XLOC_000204	XLOC_000204	Si020561m	Si020561m.g	SETITscaffold_1:3509483-3510035	Immature	Mature	OK	1.21651	0.0508628	-4.57999	-1.32809	0.15115	0.199421	no
XLOC_000205	XLOC_000205	Si019463m	Si019463m.g	SETITscaffold_1:3518229-3518652	Immature	Mature	NOTEST	0.220399	0	#NAME?	0	1	1	no
XLOC_000206	XLOC_000206	Si018604m	Si018604m.g	SETITscaffold_1:3655617-3658184	Immature	Mature	OK	10.1912	22.5549	1.14612	3.55194	5e-05	0.000120698	yes
XLOC_000207	XLOC_000207	Si019697m	Si019697m.g	SETITscaffold_1:3720243-3721424	Immature	Mature	NOTEST	0	0	0	0	1	1	no
XLOC_000208	XLOC_000208	Si016457m	Si016457m.g	SETITscaffold_1:3726308-3733784	Immature	Mature	OK	10.5133	15.6517	0.574105	2.09595	0.0004	0.000866427	yes
XLOC_000209	XLOC_000209	Si018696m	Si018696m.g	SETITscaffold_1:3733861-3734631	Immature	Mature	OK	5.89243	6.49253	0.139917	0.24933	0.6696	0.720219	no
XLOC_000210	XLOC_000210	Si017224m	Si017224m.g	SETITscaffold_1:3738357-3739680	Immature	Mature	NOTEST	0.0484466	0.0222179	-1.12467	0	1	1	no
XLOC_000211	XLOC_000211	Si019242m	Si019242m.g	SETITscaffold_1:3778971-3779998	Immature	Mature	OK	0.318986	0.968413	1.60213	0.982494	0.1429	0.192151	no
XLOC_000212	XLOC_000212	Si020296m	Si020296m.g	SETITscaffold_1:3786057-3787148	Immature	Mature	OK	4.53795	20.6505	2.18606	5.34699	5e-05	0.000120698	yes
XLOC_000213	XLOC_000213	Si019630m	Si019630m.g	SETITscaffold_1:3794482-3796444	Immature	Mature	NOTEST	0	0.0182112	inf	0	1	1	no
XLOC_000214	XLOC_000214	Si019512m	Si019512m.g	SETITscaffold_1:3887612-3888642	Immature	Mature	NOTEST	0.0551025	0	#NAME?	0	1	1	no
XLOC_000215	XLOC_000215	Si019222m	Si019222m.g	SETITscaffold_1:3892031-3892666	Immature	Mature	NOTEST	0	0	0	0	1	1	no
XLOC_000216	XLOC_000216	Si019765m	Si019765m.g	SETITscaffold_1:3895191-3895845	Immature	Mature	NOTEST	0	0	0	0	1	1	no
XLOC_000217	XLOC_000217	Si019663m	Si019663m.g	SETITscaffold_1:3900408-3901284	Immature	Mature	NOTEST	0	0	0	0	1	1	no
XLOC_000218	XLOC_000218	Si019857m	Si019857m.g	SETITscaffold_1:3903859-3904158	Immature	Mature	OK	27.6364	19.4832	-0.504337	-0.73327	0.205	0.260761	no
XLOC_000219	XLOC_000219	Si017832m	Si017832m.g	SETITscaffold_1:3905841-3907230	Immature	Mature	OK	2.55362	12.6002	2.30283	4.78887	5e-05	0.000120698	yes
XLOC_000220	XLOC_000220	Si016125m	Si016125m.g	SETITscaffold_1:3909584-3920476	Immature	Mature	OK	49.3987	46.7792	-0.0786059	-0.284781	0.62185	0.677608	no
XLOC_000221	XLOC_000221	Si019469m	Si019469m.g	SETITscaffold_1:3939498-3940605	Immature	Mature	NOTEST	0	0	0	0	1	1	no
XLOC_000222	XLOC_000222	Si016548m	Si016548m.g	SETITscaffold_1:3996935-4000524	Immature	Mature	OK	12.2148	24.9209	1.02872	3.82475	5e-05	0.000120698	yes
XLOC_000223	XLOC_000223	Si020001m	Si020001m.g	SETITscaffold_1:4025820-4025988	Immature	Mature	OK	259.942	145.596	-0.836222	-2.10892	0.00025	0.000556924	yes
XLOC_000224	XLOC_000224	Si017116m	Si017116m.g	SETITscaffold_1:4090080-4091638	Immature	Mature	OK	1.82418	7.87114	2.10933	3.65196	5e-05	0.000120698	yes
XLOC_000225	XLOC_000225	Si016382m	Si016382m.g	SETITscaffold_1:4104640-4107247	Immature	Mature	OK	2.78636	7.28965	1.38747	3.72269	5e-05	0.000120698	yes
XLOC_000226	XLOC_000226	Si016703m	Si016703m.g	SETITscaffold_1:4183746-4186398	Immature	Mature	OK	7.0913	38.2458	2.43118	7.64496	5e-05	0.000120698	yes
XLOC_000227	XLOC_000227	Si017313m	Si017313m.g	SETITscaffold_1:4194803-4199261	Immature	Mature	OK	89.2622	84.5671	-0.0779522	-0.296209	0.60765	0.664358	no
XLOC_000228	XLOC_000228	Si017538m	Si017538m.g	SETITscaffold_1:4201729-4203285	Immature	Mature	OK	3.82671	0.0290189	-7.04297	-3.51162	0.1512	0.199421	no
XLOC_000229	XLOC_000229	Si020132m	Si020132m.g	SETITscaffold_1:4233357-4235942	Immature	Mature	OK	1.99816	1.42642	-0.486271	-0.833237	0.14795	0.19745	no
XLOC_000230	XLOC_000230	Si019375m	Si019375m.g	SETITscaffold_1:4257014-4257911	Immature	Mature	NOTEST	0	0	0	0	1	1	no
XLOC_000231	XLOC_000231	Si020451m	Si020451m.g	SETITscaffold_1:4271901-4282040	Immature	Mature	NOTEST	0.0295111	0.242108	3.03632	0	1	1	no
XLOC_000232	XLOC_000232	Si018988m	Si018988m.g	SETITscaffold_1:4271901-4282040	Immature	Mature	OK	0.73389	1.25339	0.772205	0.183576	0.67065	0.721035	no
XLOC_000233	XLOC_000233	Si020567m	Si020567m.g	SETITscaffold_1:4289090-4290640	Immature	Mature	OK	8.66215	4.52738	-0.936048	-1.99884	0.0011	0.00224325	yes
XLOC_000234	XLOC_000234	Si018497m	Si018497m.g	SETITscaffold_1:4298342-4300207	Immature	Mature	OK	204.807	114.471	-0.839283	-3.1602	5e-05	0.000120698	yes
XLOC_000235	XLOC_000235	Si020424m	Si020424m.g	SETITscaffold_1:4298342-4300207	Immature	Mature	OK	3.30337	0.757077	-2.12542	-0.705432	0.4308	0.495596	no
XLOC_000236	XLOC_000236	Si016181m	Si016181m.g	SETITscaffold_1:4304070-4307942	Immature	Mature	OK	7.83064	20.7316	1.40463	5.26371	5e-05	0.000120698	yes
XLOC_000237	XLOC_000237	Si019895m	Si019895m.g	SETITscaffold_1:4308246-4308750	Immature	Mature	OK	0.688822	0.385977	-0.835616	-0.499635	0.4931	0.556199	no
XLOC_000238	XLOC_000238	Si018524m	Si018524m.g	SETITscaffold_1:4311194-4313806	Immature	Mature	OK	16.9552	6.39369	-1.407	-3.89162	5e-05	0.000120698	yes
XLOC_000239	XLOC_000239	Si020250m	Si020250m.g	SETITscaffold_1:4311194-4313806	Immature	Mature	OK	1.16007	0.183763	-2.6583	-0.89367	0.32345	0.385414	no
XLOC_000240	XLOC_000240	Si017291m	Si017291m.g	SETITscaffold_1:4324177-4326794	Immature	Mature	OK	3.03982	0.783393	-1.95618	-2.88851	5e-05	0.000120698	yes
XLOC_000241	XLOC_000241	Si018013m	Si018013m.g	SETITscaffold_1:4328946-4332366	Immature	Mature	OK	10.8549	8.58043	-0.339219	-1.1017	0.0545	0.0805792	no
XLOC_000242	XLOC_000242	Si018626m	Si018626m.g	SETITscaffold_1:4333601-4336007	Immature	Mature	OK	66.6854	27.1897	-1.29431	-4.52426	5e-05	0.000120698	yes
XLOC_000243	XLOC_000243	Si016074m	Si016074m.g	SETITscaffold_1:4345801-4364789	Immature	Mature	OK	8.47833	14.0255	0.726204	2.78072	5e-05	0.000120698	yes
XLOC_000244	XLOC_000244	Si018780m	Si018780m.g	SETITscaffold_1:4365471-4366617	Immature	Mature	OK	2.6968	2.55223	-0.0794882	-0.175537	0.7589	0.799858	no
XLOC_000245	XLOC_000245	Si019886m	Si019886m.g	SETITscaffold_1:4395399-4396344	Immature	Mature	OK	0.489985	1.70517	1.79911	1.45961	0.1283	0.174559	no
XLOC_000246	XLOC_000246	Si016847m	Si016847m.g	SETITscaffold_1:4396691-4399128	Immature	Mature	OK	3.47475	5.88502	0.760137	2.42995	5e-05	0.000120698	yes
XLOC_000247	XLOC_000247	Si020643m	Si020643m.g	SETITscaffold_1:4400110-4400588	Immature	Mature	OK	0.102399	0.718008	2.8098	1.53545	0.02665	0.0423725	yes
XLOC_000248	XLOC_000248	Si018175m	Si018175m.g	SETITscaffold_1:4402943-4405573	Immature	Mature	OK	27.1679	1.96631	-3.78834	-8.46776	5e-05	0.000120698	yes
XLOC_000249	XLOC_000249	Si020438m	Si020438m.g	SETITscaffold_1:4406123-4407323	Immature	Mature	OK	2.13543	1.94519	-0.13461	-0.231873	0.6891	0.737857	no
XLOC_000250	XLOC_000250	Si017454m	Si017454m.g	SETITscaffold_1:4417385-4421327	Immature	Mature	OK	2.43234	0.430731	-2.49748	-4.13652	5e-05	0.000120698	yes
XLOC_000251	XLOC_000251	Si018602m	Si018602m.g	SETITscaffold_1:4449374-4450846	Immature	Mature	OK	5.16408	16.6126	1.68569	4.32151	5e-05	0.000120698	yes
XLOC_000252	XLOC_000252	Si018492m	Si018492m.g	SETITscaffold_1:4470436-4474125	Immature	Mature	OK	77.0488	126.191	0.711764	2.69575	5e-05	0.000120698	yes
XLOC_000253	XLOC_000253	Si018295m	Si018295m.g	SETITscaffold_1:4474501-4475416	Immature	Mature	NOTEST	0.0679854	0.0659519	-0.0438109	0	1	1	no
XLOC_000254	XLOC_000254	Si017577m	Si017577m.g	SETITscaffold_1:4490276-4491635	Immature	Mature	OK	3.55238	19.8749	2.48409	6.66845	5e-05	0.000120698	yes
XLOC_000255	XLOC_000255	Si016594m	Si016594m.g	SETITscaffold_1:4499745-4502884	Immature	Mature	OK	77.1733	305.222	1.98368	6.88237	5e-05	0.000120698	yes
XLOC_000256	XLOC_000256	Si019990m	Si019990m.g	SETITscaffold_1:4512466-4515587	Immature	Mature	NOTEST	0	0	0	0	1	1	no
XLOC_000257	XLOC_000257	Si017121m	Si017121m.g	SETITscaffold_1:4526514-4528913	Immature	Mature	OK	11.5743	32.7193	1.49922	4.88554	5e-05	0.000120698	yes
XLOC_000258	XLOC_000258	Si017174m	Si017174m.g	SETITscaffold_1:4537693-4543291	Immature	Mature	OK	70.3334	71.8276	0.0303282	0.115389	0.83855	0.867256	no
XLOC_000259	XLOC_000259	Si019516m	Si019516m.g	SETITscaffold_1:4544183-4548216	Immature	Mature	NOTEST	0.00400429	0.017577	2.13407	0	1	1	no
XLOC_000260	XLOC_000260	Si018328m	Si018328m.g	SETITscaffold_1:4570516-4572350	Immature	Mature	OK	10.3673	6.16976	-0.748748	-2.12258	0.00015	0.000344099	yes
XLOC_000261	XLOC_000261	Si018417m	Si018417m.g	SETITscaffold_1:4574903-4577106	Immature	Mature	OK	20.5505	22.1682	0.109318	0.399266	0.4821	0.545831	no
XLOC_000262	XLOC_000262	Si020387m	Si020387m.g	SETITscaffold_1:4574903-4577106	Immature	Mature	NOTEST	0.210759	0.181917	-0.212316	0	1	1	no
XLOC_000263	XLOC_000263	Si018714m	Si018714m.g	SETITscaffold_1:4580497-4580937	Immature	Mature	NOTEST	0	0	0	0	1	1	no
XLOC_000264	XLOC_000264	Si016344m	Si016344m.g	SETITscaffold_1:4585450-4591630	Immature	Mature	OK	14.86	3.76452	-1.9809	-5.65537	5e-05	0.000120698	yes
XLOC_000265	XLOC_000265	Si020310m	Si020310m.g	SETITscaffold_1:4602332-4602955	Immature	Mature	OK	11.5201	4.72623	-1.28539	-2.22797	0.0006	0.00126855	yes
XLOC_000266	XLOC_000266	Si016195m	Si016195m.g	SETITscaffold_1:4609956-4616404	Immature	Mature	OK	2.45717	0.0365885	-6.06946	-7.5552	5e-05	0.000120698	yes
XLOC_000267	XLOC_000267	Si019410m	Si019410m.g	SETITscaffold_1:4618361-4623506	Immature	Mature	NOTEST	0	0	0	0	1	1	no
XLOC_000268	XLOC_000268	Si019194m	Si019194m.g	SETITscaffold_1:4627451-4632661	Immature	Mature	NOTEST	0	0	0	0	1	1	no
XLOC_000269	XLOC_000269	Si019494m	Si019494m.g	SETITscaffold_1:4637357-4639542	Immature	Mature	OK	0.650454	1.43983	1.14638	2.45683	0.0001	0.000234065	yes
XLOC_000270	XLOC_000270	Si019284m	Si019284m.g	SETITscaffold_1:4640868-4641523	Immature	Mature	OK	0.978251	0.913702	-0.0984804	-0.0801397	0.91965	0.934237	no
XLOC_000271	XLOC_000271	Si019817m	Si019817m.g	SETITscaffold_1:4707235-4708787	Immature	Mature	OK	2.99075	2.26358	-0.401899	-0.824758	0.15505	0.203825	no
XLOC_000272	XLOC_000272	Si017210m	Si017210m.g	SETITscaffold_1:4709979-4712812	Immature	Mature	OK	4.99342	7.9848	0.677228	2.11161	0.0003	0.000661578	yes
XLOC_000273	XLOC_000273	Si019143m	Si019143m.g	SETITscaffold_1:4713082-4713522	Immature	Mature	OK	5.79239	4.52249	-0.357041	-0.503139	0.3766	0.440598	no
XLOC_000274	XLOC_000274	Si019936m	Si019936m.g	SETITscaffold_1:4723534-4724763	Immature	Mature	NOTEST	0	0	0	0	1	1	no
XLOC_000275	XLOC_000275	Si020647m	Si020647m.g	SETITscaffold_1:4725105-4729092	Immature	Mature	OK	1.12029	0.0734404	-3.93115	-2.22318	0.23345	0.292439	no
XLOC_000276	XLOC_000276	Si020181m	Si020181m.g	SETITscaffold_1:4756553-4760499	Immature	Mature	OK	7.7217	7.99414	0.0500235	0.153175	0.78915	0.82597	no
XLOC_000277	XLOC_000277	Si017294m	Si017294m.g	SETITscaffold_1:4762654-4766258	Immature	Mature	OK	37.0814	17.0897	-1.11757	-4.17836	5e-05	0.000120698	yes
XLOC_000278	XLOC_000278	Si016588m	Si016588m.g	SETITscaffold_1:4801998-4808814	Immature	Mature	OK	29.2308	23.421	-0.319685	-1.22344	0.0324	0.0507356	no
XLOC_000279	XLOC_000279	Si018504m	Si018504m.g	SETITscaffold_1:4826946-4828726	Immature	Mature	OK	138.429	235.26	0.765112	2.88866	5e-05	0.000120698	yes
XLOC_000280	XLOC_000280	Si018211m	Si018211m.g	SETITscaffold_1:4839634-4842604	Immature	Mature	OK	5.13671	0.488396	-3.39472	-7.04427	5e-05	0.000120698	yes
XLOC_000281	XLOC_000281	Si018508m	Si018508m.g	SETITscaffold_1:4844759-4846639	Immature	Mature	OK	127.058	274.925	1.11354	4.11945	5e-05	0.000120698	yes
XLOC_000282	XLOC_000282	Si019000m	Si019000m.g	SETITscaffold_1:4846744-4847292	Immature	Mature	OK	0.618634	6.52168	3.39808	5.32856	5e-05	0.000120698	yes
XLOC_000283	XLOC_000283	Si017573m	Si017573m.g	SETITscaffold_1:4853903-4858139	Immature	Mature	OK	9.7325	7.92821	-0.295816	-1.05152	0.0685	0.0988854	no
XLOC_000284	XLOC_000284	Si019118m	Si019118m.g	SETITscaffold_1:4875631-4876882	Immature	Mature	NOTEST	0.0849818	0	#NAME?	0	1	1	no
XLOC_000285	XLOC_000285	Si016753m	Si016753m.g	SETITscaffold_1:4877949-4886048	Immature	Mature	OK	30.1527	19.2183	-0.649803	-2.45274	5e-05	0.000120698	yes
XLOC_000286	XLOC_000286	Si016269m	Si016269m.g	SETITscaffold_1:4897006-4900990	Immature	Mature	OK	337.664	479.994	0.50743	1.55954	0.0082	0.0143458	yes
XLOC_000287	XLOC_000287	Si019784m	Si019784m.g	SETITscaffold_1:4926458-4928548	Immature	Mature	NOTEST	0	0	0	0	1	1	no
XLOC_000288	XLOC_000288	Si019352m	Si019352m.g	SETITscaffold_1:4940589-4945389	Immature	Mature	NOTEST	0	0	0	0	1	1	no
XLOC_000289	XLOC_000289	Si020596m	Si020596m.g	SETITscaffold_1:4951040-4952252	Immature	Mature	OK	0.351899	0.510727	0.537394	0.293082	0.39225	0.456447	no
XLOC_000290	XLOC_000290	Si017646m	Si017646m.g	SETITscaffold_1:4955583-4959131	Immature	Mature	OK	8.495	12.6916	0.579184	1.97044	0.0007	0.00146569	yes
XLOC_000291	XLOC_000291	Si017002m	Si017002m.g	SETITscaffold_1:4963442-4968659	Immature	Mature	OK	50.0698	20.9696	-1.25564	-4.75453	5e-05	0.000120698	yes
XLOC_000292	XLOC_000292	Si019243m	Si019243m.g	SETITscaffold_1:4969575-4970977	Immature	Mature	NOTEST	0	0	0	0	1	1	no
XLOC_000293	XLOC_000293	Si019931m	Si019931m.g	SETITscaffold_1:4974415-4975292	Immature	Mature	NOTEST	0	0	0	0	1	1	no
XLOC_000294	XLOC_000294	Si017422m	Si017422m.g	SETITscaffold_1:4990439-4994923	Immature	Mature	OK	16.7982	19.7899	0.236455	0.876932	0.128	0.174208	no
XLOC_000295	XLOC_000295	Si017847m	Si017847m.g	SETITscaffold_1:5005298-5008429	Immature	Mature	OK	9.23845	14.7889	0.678794	2.16381	0.0002	0.00045135	yes
XLOC_000296	XLOC_000296	Si016128m	Si016128m.g	SETITscaffold_1:5015076-5022225	Immature	Mature	OK	3.37622	0.0873292	-5.2728	-9.65528	5e-05	0.000120698	yes
XLOC_000297	XLOC_000297	Si016080m	Si016080m.g	SETITscaffold_1:5032574-5040893	Immature	Mature	OK	3.72205	5.43565	0.546356	2.00994	0.00035	0.000764212	yes
XLOC_000298	XLOC_000298	Si020088m	Si020088m.g	SETITscaffold_1:5052469-5053017	Immature	Mature	NOTEST	0	0	0	0	1	1	no
XLOC_000299	XLOC_000299	Si019600m	Si019600m.g	SETITscaffold_1:5072253-5072827	Immature	Mature	NOTEST	0	0	0	0	1	1	no
XLOC_000300	XLOC_000300	Si019344m	Si019344m.g	SETITscaffold_1:5084657-5085607	Immature	Mature	NOTEST	0	0	0	0	1	1	no
XLOC_000301	XLOC_000301	Si019174m	Si019174m.g	SETITscaffold_1:5095129-5096357	Immature	Mature	NOTEST	0	0	0	0	1	1	no
XLOC_000302	XLOC_000302	Si016184m	Si016184m.g	SETITscaffold_1:5107068-5110876	Immature	Mature	NOTEST	0.003707	0.012768	1.78421	0	1	1	no
XLOC_000303	XLOC_000303	Si020103m	Si020103m.g	SETITscaffold_1:5121957-5122507	Immature	Mature	NOTEST	0	0	0	0	1	1	no
XLOC_000304	XLOC_000304	Si020157m	Si020157m.g	SETITscaffold_1:5126828-5127455	Immature	Mature	NOTEST	0	0	0	0	1	1	no
XLOC_000305	XLOC_000305	Si018363m	Si018363m.g	SETITscaffold_1:5151211-5151841	Immature	Mature	OK	0.388065	16.7985	5.43589	5.96661	0.0227	0.0366742	yes
XLOC_000306	XLOC_000306	Si020008m	Si020008m.g	SETITscaffold_1:5159215-5159839	Immature	Mature	OK	0.512153	1.36669	1.41604	1.3658	0.183	0.235537	no
XLOC_000307	XLOC_000307	Si019430m	Si019430m.g	SETITscaffold_1:5168051-5168726	Immature	Mature	OK	60.3398	7.08717	-3.08983	-7.37319	5e-05	0.000120698	yes
XLOC_000308	XLOC_000308	Si016912m	Si016912m.g	SETITscaffold_1:5186306-5192967	Immature	Mature	OK	108.278	33.0361	-1.71262	-6.48384	5e-05	0.000120698	yes
XLOC_000309	XLOC_000309	Si019901m	Si019901m.g	SETITscaffold_1:5195263-5196322	Immature	Mature	NOTEST	0	0	0	0	1	1	no
XLOC_000310	XLOC_000310	Si017008m	Si017008m.g	SETITscaffold_1:5232377-5235680	Immature	Mature	OK	11.5121	9.68996	-0.248593	-0.846801	0.14345	0.192817	no
XLOC_000311	XLOC_000311	Si020315m	Si020315m.g	SETITscaffold_1:5239284-5239983	Immature	Mature	OK	1.60452	0.653773	-1.29528	-1.7239	0.0209	0.0340127	yes
XLOC_000312	XLOC_000312	Si018606m	Si018606m.g	SETITscaffold_1:5297152-5297992	Immature	Mature	OK	7.64209	31.3787	2.03775	4.84356	5e-05	0.000120698	yes
XLOC_000313	XLOC_000313	Si016836m	Si016836m.g	SETITscaffold_1:5303368-5307619	Immature	Mature	OK	5.19843	9.30172	0.83942	2.92744	5e-05	0.000120698	yes
XLOC_000314	XLOC_000314	Si019099m	Si019099m.g	SETITscaffold_1:5311181-5311658	Immature	Mature	OK	0.329601	1.44231	2.12958	2.15551	0.02775	0.0439914	yes
XLOC_000315	XLOC_000315	Si017155m	Si017155m.g	SETITscaffold_1:5319434-5322793	Immature	Mature	OK	5.71885	60.4794	3.40265	11.7139	5e-05	0.000120698	yes
XLOC_000316	XLOC_000316	Si018683m	Si018683m.g	SETITscaffold_1:5323478-5326323	Immature	Mature	OK	34.0809	30.3794	-0.16587	-0.550455	0.3283	0.390497	no
XLOC_000317	XLOC_000317	Si017345m	Si017345m.g	SETITscaffold_1:5329219-5334117	Immature	Mature	OK	18.455	29.9225	0.697219	2.5402	5e-05	0.000120698	yes
XLOC_000318	XLOC_000318	Si019251m	Si019251m.g	SETITscaffold_1:5338483-5339042	Immature	Mature	NOTEST	0	0	0	0	1	1	no
XLOC_000319	XLOC_000319	Si020188m	Si020188m.g	SETITscaffold_1:5340956-5342444	Immature	Mature	OK	18.3889	24.6733	0.424117	1.2373	0.0304	0.0478673	yes
XLOC_000320	XLOC_000320	Si018523m	Si018523m.g	SETITscaffold_1:5354241-5356174	Immature	Mature	OK	11.0599	12.0652	0.125517	0.367826	0.516	0.578364	no
XLOC_000321	XLOC_000321	Si016918m	Si016918m.g	SETITscaffold_1:5366146-5371693	Immature	Mature	OK	0.405741	1.47474	1.86182	2.29049	0.00165	0.00326268	yes
XLOC_000322	XLOC_000322	Si020392m	Si020392m.g	SETITscaffold_1:5366146-5371693	Immature	Mature	NOTEST	0.130283	0	#NAME?	0	1	1	no
XLOC_000323	XLOC_000323	Si016411m	Si016411m.g	SETITscaffold_1:5372320-5375391	Immature	Mature	OK	2.82203	2.76631	-0.0287711	-0.0909791	0.8712	0.894184	no
XLOC_000324	XLOC_000324	Si016123m	Si016123m.g	SETITscaffold_1:5381437-5387634	Immature	Mature	NOTEST	0	0	0	0	1	1	no
XLOC_000325	XLOC_000325	Si019718m	Si019718m.g	SETITscaffold_1:5420479-5422391	Immature	Mature	OK	5.55689	0.975757	-2.50968	-4.40008	5e-05	0.000120698	yes
XLOC_000326	XLOC_000326	Si019236m	Si019236m.g	SETITscaffold_1:5424437-5425533	Immature	Mature	NOTEST	0.0076784	0	#NAME?	0	1	1	no
XLOC_000327	XLOC_000327	Si019183m	Si019183m.g	SETITscaffold_1:5436172-5438189	Immature	Mature	NOTEST	0	0	0	0	1	1	no
XLOC_000328	XLOC_000328	Si018558m	Si018558m.g	SETITscaffold_1:5440005-5441944	Immature	Mature	OK	19.0538	14.7419	-0.370161	-1.17102	0.03745	0.0579431	no
XLOC_000329	XLOC_000329	Si020345m	Si020345m.g	SETITscaffold_1:5442058-5442552	Immature	Mature	OK	0.46519	0.398179	-0.224405	-0.254657	0.6536	0.706048	no
XLOC_000330	XLOC_000330	Si018970m	Si018970m.g	SETITscaffold_1:5445521-5446319	Immature	Mature	OK	3.10384	1.54996	-1.00182	-2.09717	0.00065	0.00136771	yes
XLOC_000331	XLOC_000331	Si018649m	Si018649m.g	SETITscaffold_1:5447078-5448641	Immature	Mature	OK	69.9515	38.4496	-0.863385	-2.94703	5e-05	0.000120698	yes
XLOC_000332	XLOC_000332	Si018859m	Si018859m.g	SETITscaffold_1:5449599-5450068	Immature	Mature	NOTEST	0.0820077	0	#NAME?	0	1	1	no
XLOC_000333	XLOC_000333	Si018935m	Si018935m.g	SETITscaffold_1:5453716-5454153	Immature	Mature	NOTEST	0.252311	0.0935622	-1.43121	0	1	1	no
XLOC_000334	XLOC_000334	Si018082m	Si018082m.g	SETITscaffold_1:5454819-5457151	Immature	Mature	OK	7.6236	9.68597	0.345424	1.07545	0.0571	0.0840267	no
XLOC_000335	XLOC_000335	Si016917m	Si016917m.g	SETITscaffold_1:5481092-5482960	Immature	Mature	OK	6.08591	5.7884	-0.0723072	-0.167221	0.7755	0.81437	no
XLOC_000336	XLOC_000336	Si020650m	Si020650m.g	SETITscaffold_1:5487386-5488729	Immature	Mature	OK	1.91371	1.48728	-0.363701	-0.493865	0.38545	0.449825	no
XLOC_000337	XLOC_000337	Si020475m	Si020475m.g	SETITscaffold_1:5490561-5492427	Immature	Mature	OK	1.79683	0.86532	-1.05415	-1.30582	0.03585	0.0556834	no
XLOC_000338	XLOC_000338	Si017253m	Si017253m.g	SETITscaffold_1:5494592-5498845	Immature	Mature	OK	51.5253	59.0656	0.197035	0.732885	0.2027	0.258127	no
XLOC_000339	XLOC_000339	Si020343m	Si020343m.g	SETITscaffold_1:5504738-5508238	Immature	Mature	OK	1.32846	1.83869	0.468923	0.132885	0.8197	0.851463	no
XLOC_000340	XLOC_000340	Si018616m	Si018616m.g	SETITscaffold_1:5512223-5514085	Immature	Mature	OK	18.8595	16.2925	-0.211079	-0.67858	0.239	0.298424	no
XLOC_000341	XLOC_000341	Si020031m	Si020031m.g	SETITscaffold_1:5515834-5519327	Immature	Mature	NOTEST	0.0250016	0	#NAME?	0	1	1	no
XLOC_000342	XLOC_000342	Si019995m	Si019995m.g	SETITscaffold_1:5527652-5530258	Immature	Mature	OK	1.21413	3.49062	1.52355	3.21941	5e-05	0.000120698	yes
XLOC_000343	XLOC_000343	Si017359m	Si017359m.g	SETITscaffold_1:5531136-5535119	Immature	Mature	OK	9.26028	7.39736	-0.324046	-1.05843	0.06305	0.091973	no
XLOC_000344	XLOC_000344	Si016954m	Si016954m.g	SETITscaffold_1:5557330-5559135	Immature	Mature	OK	1.23251	4.37039	1.82616	3.40704	5e-05	0.000120698	yes
XLOC_000345	XLOC_000345	Si017544m	Si017544m.g	SETITscaffold_1:5569365-5573315	Immature	Mature	OK	22.0084	18.9261	-0.217683	-0.806757	0.1572	0.206334	no
XLOC_000346	XLOC_000346	Si017021m	Si017021m.g	SETITscaffold_1:5577380-5579765	Immature	Mature	OK	3.83319	5.20318	0.440848	1.4767	0.00915	0.0158776	yes
XLOC_000347	XLOC_000347	Si019065m	Si019065m.g	SETITscaffold_1:5618419-5619783	Immature	Mature	NOTEST	0	0	0	0	1	1	no
XLOC_000348	XLOC_000348	Si019286m	Si019286m.g	SETITscaffold_1:5664466-5667307	Immature	Mature	NOTEST	0.257947	0.0371749	-2.79468	0	1	1	no
XLOC_000349	XLOC_000349	Si020010m	Si020010m.g	SETITscaffold_1:5667884-5668199	Immature	Mature	NOTEST	0	0	0	0	1	1	no
XLOC_000350	XLOC_000350	Si020337m	Si020337m.g	SETITscaffold_1:5680216-5686425	Immature	Mature	OK	0.754914	1.51343	1.00344	0.249225	0.62125	0.677103	no
XLOC_000351	XLOC_000351	Si016229m	Si016229m.g	SETITscaffold_1:5697445-5705143	Immature	Mature	OK	16.7639	22.3518	0.415028	1.59437	0.00485	0.00882769	yes
XLOC_000352	XLOC_000352	Si018050m	Si018050m.g	SETITscaffold_1:5707033-5710587	Immature	Mature	OK	48.5428	59.7725	0.300224	1.12572	0.0466	0.0699353	no
XLOC_000353	XLOC_000353	Si020271m	Si020271m.g	SETITscaffold_1:5729273-5729765	Immature	Mature	NOTEST	0.0524285	0	#NAME?	0	1	1	no
XLOC_000354	XLOC_000354	Si018806m	Si018806m.g	SETITscaffold_1:5742404-5743067	Immature	Mature	OK	3.69782	1.70041	-1.1208	-1.98809	0.00105	0.00214854	yes
XLOC_000355	XLOC_000355	Si017103m	Si017103m.g	SETITscaffold_1:5763677-5767295	Immature	Mature	OK	18.108	2.2871	-2.98504	-9.1436	5e-05	0.000120698	yes
XLOC_000356	XLOC_000356	Si018126m	Si018126m.g	SETITscaffold_1:5768996-5772842	Immature	Mature	OK	37.1863	27.3524	-0.443103	-1.59851	0.00555	0.00999372	yes
XLOC_000357	XLOC_000357	Si018405m	Si018405m.g	SETITscaffold_1:5773239-5774035	Immature	Mature	NOTEST	0	0	0	0	1	1	no
XLOC_000358	XLOC_000358	Si018603m	Si018603m.g	SETITscaffold_1:5779799-5781030	Immature	Mature	OK	1.23242	0.409406	-1.58989	-0.843248	0.12295	0.168065	no
XLOC_000359	XLOC_000359	Si016630m	Si016630m.g	SETITscaffold_1:5791854-5796147	Immature	Mature	OK	13.1003	49.8331	1.92751	7.21606	5e-05	0.000120698	yes
XLOC_000360	XLOC_000360	Si016214m	Si016214m.g	SETITscaffold_1:5798067-5804551	Immature	Mature	OK	3.23218	2.99453	-0.110177	-0.358721	0.5254	0.587384	no
XLOC_000361	XLOC_000361	Si018927m	Si018927m.g	SETITscaffold_1:5806489-5806991	Immature	Mature	NOTEST	0	0	0	0	1	1	no
XLOC_000362	XLOC_000362	Si018976m	Si018976m.g	SETITscaffold_1:5902637-5907071	Immature	Mature	OK	2.30959	8.04528	1.8005	4.19764	5e-05	0.000120698	yes
XLOC_000363	XLOC_000363	Si018128m	Si018128m.g	SETITscaffold_1:5915540-5918446	Immature	Mature	OK	26.6034	15.6526	-0.76521	-2.55196	5e-05	0.000120698	yes
XLOC_000364	XLOC_000364	Si018873m	Si018873m.g	SETITscaffold_1:5918884-5919624	Immature	Mature	NOTEST	0.444307	0.213853	-1.05494	0	1	1	no
XLOC_000365	XLOC_000365	Si018657m	Si018657m.g	SETITscaffold_1:5967955-5969039	Immature	Mature	NOTEST	0	0	0	0	1	1	no
XLOC_000366	XLOC_000366	Si016148m	Si016148m.g	SETITscaffold_1:5993838-5999109	Immature	Mature	OK	7.07526	16.6694	1.23635	4.66038	5e-05	0.000120698	yes
XLOC_000367	XLOC_000367	Si016576m	Si016576m.g	SETITscaffold_1:6000229-6002460	Immature	Mature	OK	1.09208	2.26165	1.0503	1.77365	0.00455	0.00832574	yes
XLOC_000368	XLOC_000368	Si017366m	Si017366m.g	SETITscaffold_1:6021523-6023506	Immature	Mature	OK	6.6733	0.106198	-5.97358	-4.78187	0.0002	0.00045135	yes
XLOC_000369	XLOC_000369	Si017978m	Si017978m.g	SETITscaffold_1:6032114-6033163	Immature	Mature	NOTEST	0	0.0521471	inf	0	1	1	no
XLOC_000370	XLOC_000370	Si017936m	Si017936m.g	SETITscaffold_1:6035149-6036389	Immature	Mature	NOTEST	0.0996353	0.258884	1.37758	0	1	1	no
XLOC_000371	XLOC_000371	Si019038m	Si019038m.g	SETITscaffold_1:6039932-6040112	Immature	Mature	NOTEST	0	0	0	0	1	1	no
XLOC_000372	XLOC_000372	Si019548m	Si019548m.g	SETITscaffold_1:6040244-6041141	Immature	Mature	OK	4.08845	4.10862	0.00710127	0.0119862	0.9719	0.976399	no
XLOC_000373	XLOC_000373	Si019979m	Si019979m.g	SETITscaffold_1:6071521-6072521	Immature	Mature	NOTEST	0	0	0	0	1	1	no
XLOC_000374	XLOC_000374	Si018662m	Si018662m.g	SETITscaffold_1:6077271-6077852	Immature	Mature	OK	6.65488	5.62373	-0.242887	-0.313434	0.58125	0.640276	no
XLOC_000375	XLOC_000375	Si016605m	Si016605m.g	SETITscaffold_1:6083866-6086603	Immature	Mature	OK	16.1111	6.55357	-1.2977	-4.54278	5e-05	0.000120698	yes
XLOC_000376	XLOC_000376	Si018919m	Si018919m.g	SETITscaffold_1:6086802-6087466	Immature	Mature	OK	17.1632	8.63537	-0.990991	-2.96237	5e-05	0.000120698	yes
XLOC_000377	XLOC_000377	Si018423m	Si018423m.g	SETITscaffold_1:6094368-6095242	Immature	Mature	OK	21.7381	21.3494	-0.0260265	-0.0732791	0.8962	0.914986	no
XLOC_000378	XLOC_000378	Si016666m	Si016666m.g	SETITscaffold_1:6126183-6132146	Immature	Mature	OK	63.8278	116.377	0.866551	3.18319	5e-05	0.000120698	yes
XLOC_000379	XLOC_000379	Si018386m	Si018386m.g	SETITscaffold_1:6133891-6135507	Immature	Mature	OK	4.86084	4.58124	-0.0854666	-0.158946	0.78035	0.818699	no
XLOC_000380	XLOC_000380	Si018870m	Si018870m.g	SETITscaffold_1:6157426-6159929	Immature	Mature	OK	45.9199	25.2281	-0.864091	-3.03861	5e-05	0.000120698	yes
XLOC_000381	XLOC_000381	Si019179m	Si019179m.g	SETITscaffold_1:6167183-6169040	Immature	Mature	OK	0.464979	0	#NAME?	#NAME?	5e-05	0.000120698	yes
XLOC_000382	XLOC_000382	Si017840m	Si017840m.g	SETITscaffold_1:6199844-6204354	Immature	Mature	OK	0.411378	6.32676	3.94293	7.96571	5e-05	0.000120698	yes
XLOC_000383	XLOC_000383	Si019764m	Si019764m.g	SETITscaffold_1:6205483-6206554	Immature	Mature	OK	27.0768	65.4039	1.27232	4.81712	5e-05	0.000120698	yes
XLOC_000384	XLOC_000384	Si017602m	Si017602m.g	SETITscaffold_1:6220575-6222262	Immature	Mature	OK	14.7199	22.2241	0.594361	2.08698	0.00025	0.000556924	yes
XLOC_000385	XLOC_000385	Si018812m	Si018812m.g	SETITscaffold_1:6225745-6228940	Immature	Mature	OK	9.78107	2.64317	-1.88772	-3.6774	5e-05	0.000120698	yes
XLOC_000386	XLOC_000386	Si020639m	Si020639m.g	SETITscaffold_1:6235379-6235865	Immature	Mature	NOTEST	0	0	0	0	1	1	no
XLOC_000387	XLOC_000387	Si016161m	Si016161m.g	SETITscaffold_1:6250470-6265968	Immature	Mature	OK	18.6289	12.1925	-0.611552	-2.33962	5e-05	0.000120698	yes
XLOC_000388	XLOC_000388	Si018797m	Si018797m.g	SETITscaffold_1:6272952-6274530	Immature	Mature	OK	34.2211	41.7171	0.285752	0.96522	0.0904	0.126923	no
XLOC_000389	XLOC_000389	Si016339m	Si016339m.g	SETITscaffold_1:6279812-6286891	Immature	Mature	OK	23.4856	14.2928	-0.716486	-2.72446	5e-05	0.000120698	yes
XLOC_000390	XLOC_000390	Si017047m	Si017047m.g	SETITscaffold_1:6303100-6306748	Immature	Mature	OK	14.0625	15.1972	0.111957	0.391224	0.5026	0.565419	no
XLOC_000391	XLOC_000391	Si016618m	Si016618m.g	SETITscaffold_1:6339959-6345399	Immature	Mature	OK	5.38488	6.33179	0.233698	0.325296	0.56995	0.630269	no
XLOC_000392	XLOC_000392	Si019804m	Si019804m.g	SETITscaffold_1:6367972-6370207	Immature	Mature	NOTEST	0	0	0	0	1	1	no
XLOC_000393	XLOC_000393	Si017293m	Si017293m.g	SETITscaffold_1:6393776-6397113	Immature	Mature	OK	21.841	34.8514	0.674181	2.55957	5e-05	0.000120698	yes
XLOC_000394	XLOC_000394	Si017608m	Si017608m.g	SETITscaffold_1:6423555-6425841	Immature	Mature	OK	21.2961	24.8774	0.224246	0.827365	0.15085	0.199421	no
XLOC_000395	XLOC_000395	Si017672m	Si017672m.g	SETITscaffold_1:6441583-6444971	Immature	Mature	OK	12.7966	40.1828	1.65082	6.18739	5e-05	0.000120698	yes
XLOC_000396	XLOC_000396	Si017284m	Si017284m.g	SETITscaffold_1:6494126-6497899	Immature	Mature	OK	3.66311	5.37109	0.552144	1.46871	0.01215	0.0206163	yes
XLOC_000397	XLOC_000397	Si016209m	Si016209m.g	SETITscaffold_1:6518921-6523775	Immature	Mature	OK	10.6546	24.9692	1.22867	4.66322	5e-05	0.000120698	yes
XLOC_000398	XLOC_000398	Si017310m	Si017310m.g	SETITscaffold_1:6569385-6575650	Immature	Mature	OK	3.62713	1.93814	-0.904158	-2.0104	0.00025	0.000556924	yes
XLOC_000399	XLOC_000399	Si018151m	Si018151m.g	SETITscaffold_1:6578990-6582303	Immature	Mature	OK	63.8161	88.4136	0.470347	1.78372	0.0021	0.00408654	yes
XLOC_000400	XLOC_000400	Si019616m	Si019616m.g	SETITscaffold_1:6591243-6596733	Immature	Mature	NOTEST	0.0161762	0.0301492	0.898246	0	1	1	no
XLOC_000401	XLOC_000401	Si018183m	Si018183m.g	SETITscaffold_1:6601960-6604471	Immature	Mature	NOTEST	0	0	0	0	1	1	no
XLOC_000402	XLOC_000402	Si018886m	Si018886m.g	SETITscaffold_1:6608047-6608941	Immature	Mature	OK	1.27213	2.55253	1.00468	1.66716	0.0053	0.0095777	yes
XLOC_000403	XLOC_000403	Si016621m	Si016621m.g	SETITscaffold_1:6643886-6646214	Immature	Mature	OK	0.188906	1.13464	2.58649	3.84722	5e-05	0.000120698	yes
XLOC_000404	XLOC_000404	Si018922m	Si018922m.g	SETITscaffold_1:6665711-6666390	Immature	Mature	NOTEST	0.0222947	0	#NAME?	0	1	1	no
XLOC_000405	XLOC_000405	Si019535m	Si019535m.g	SETITscaffold_1:6706874-6707312	Immature	Mature	OK	181.089	53.3722	-1.76254	-5.70649	5e-05	0.000120698	yes
XLOC_000406	XLOC_000406	Si017436m	Si017436m.g	SETITscaffold_1:6710206-6713507	Immature	Mature	OK	11.8607	6.68672	-0.826814	-2.71311	5e-05	0.000120698	yes
XLOC_000407	XLOC_000407	Si018611m	Si018611m.g	SETITscaffold_1:6716727-6717297	Immature	Mature	NOTEST	0	0	0	0	1	1	no
XLOC_000408	XLOC_000408	Si018534m	Si018534m.g	SETITscaffold_1:6731049-6732877	Immature	Mature	OK	10.3174	9.52355	-0.115509	-0.359794	0.53095	0.592999	no
XLOC_000409	XLOC_000409	Si018361m	Si018361m.g	SETITscaffold_1:6738085-6740048	Immature	Mature	OK	16.5678	12.448	-0.412464	-1.31347	0.02185	0.0354073	yes
XLOC_000410	XLOC_000410	Si018275m	Si018275m.g	SETITscaffold_1:6741145-6744841	Immature	Mature	OK	29.5756	18.6004	-0.669076	-2.40496	5e-05	0.000120698	yes
XLOC_000411	XLOC_000411	Si019848m	Si019848m.g	SETITscaffold_1:6759106-6761822	Immature	Mature	NOTEST	0	0	0	0	1	1	no
XLOC_000412	XLOC_000412	Si017353m	Si017353m.g	SETITscaffold_1:6779808-6782875	Immature	Mature	NOTEST	0.376964	0.357239	-0.0775401	0	1	1	no
XLOC_000413	XLOC_000413	Si020421m	Si020421m.g	SETITscaffold_1:6784521-6784978	Immature	Mature	OK	0.321207	0.61825	0.944688	0.790378	0.15935	0.208846	no
XLOC_000414	XLOC_000414	Si018769m	Si018769m.g	SETITscaffold_1:6790078-6790561	Immature	Mature	OK	0.543118	1.60932	1.56712	1.50692	0.02715	0.0431204	yes
XLOC_000415	XLOC_000415	Si020444m	Si020444m.g	SETITscaffold_1:6794832-6795294	Immature	Mature	OK	1.14802	1.63465	0.509833	0.742457	0.1963	0.250842	no
XLOC_000416	XLOC_000416	Si020305m	Si020305m.g	SETITscaffold_1:6797566-6798056	Immature	Mature	NOTEST	0	0	0	0	1	1	no
XLOC_000417	XLOC_000417	Si017217m	Si017217m.g	SETITscaffold_1:6809209-6811461	Immature	Mature	OK	74.7735	134.258	0.844408	3.19054	5e-05	0.000120698	yes
XLOC_000418	XLOC_000418	Si016131m	Si016131m.g	SETITscaffold_1:6824896-6835160	Immature	Mature	OK	20.8607	26.7358	0.357988	1.36574	0.0172	0.0284136	yes
XLOC_000419	XLOC_000419	Si020318m	Si020318m.g	SETITscaffold_1:6854322-6854876	Immature	Mature	OK	0.333478	1.78985	2.42418	1.84975	0.0119	0.0202282	yes
XLOC_000420	XLOC_000420	Si016249m	Si016249m.g	SETITscaffold_1:6854901-6860611	Immature	Mature	OK	16.4349	23.3686	0.507809	1.90615	0.0009	0.00185603	yes
XLOC_000421	XLOC_000421	Si019685m	Si019685m.g	SETITscaffold_1:6876309-6878733	Immature	Mature	OK	0.306606	0.680854	1.15096	2.03546	0.0015	0.00298468	yes
XLOC_000422	XLOC_000422	Si020081m	Si020081m.g	SETITscaffold_1:6942609-6942879	Immature	Mature	OK	0.993583	0.289661	-1.77828	-0.94507	0.29865	0.35894	no
XLOC_000423	XLOC_000423	Si018403m	Si018403m.g	SETITscaffold_1:6956773-6957376	Immature	Mature	NOTEST	0.0664339	0.344695	2.37533	0	1	1	no
XLOC_000424	XLOC_000424	Si018785m	Si018785m.g	SETITscaffold_1:6978373-6979156	Immature	Mature	OK	3.05575	0.591457	-2.36918	-3.01495	0.00025	0.000556924	yes
XLOC_000425	XLOC_000425	Si016055m	Si016055m.g	SETITscaffold_1:7055661-7079200	Immature	Mature	OK	5.88582	11.0129	0.903879	3.45535	5e-05	0.000120698	yes
XLOC_000426	XLOC_000426	Si020108m	Si020108m.g	SETITscaffold_1:7088476-7094652	Immature	Mature	NOTEST	0.0029559	0.00332407	0.169352	0	1	1	no
XLOC_000427	XLOC_000427	Si018598m	Si018598m.g	SETITscaffold_1:7106259-7108363	Immature	Mature	OK	37.9294	16.5403	-1.19733	-4.08437	5e-05	0.000120698	yes
XLOC_000428	XLOC_000428	Si017023m	Si017023m.g	SETITscaffold_1:7120300-7123365	Immature	Mature	OK	95.8369	216.966	1.17881	4.29138	5e-05	0.000120698	yes
XLOC_000429	XLOC_000429	Si016868m	Si016868m.g	SETITscaffold_1:7132502-7136040	Immature	Mature	OK	218.578	511.217	1.22578	3.7737	5e-05	0.000120698	yes
XLOC_000430	XLOC_000430	Si017675m	Si017675m.g	SETITscaffold_1:7137298-7141027	Immature	Mature	OK	11.9232	0.0370722	-8.32921	-6.38589	0.24955	0.308376	no
XLOC_000431	XLOC_000431	Si017133m	Si017133m.g	SETITscaffold_1:7157897-7160360	Immature	Mature	OK	6.85346	11.793	0.783022	2.87478	5e-05	0.000120698	yes
XLOC_000432	XLOC_000432	Si018962m	Si018962m.g	SETITscaffold_1:7165758-7166287	Immature	Mature	NOTEST	0	0.0500796	inf	0	1	1	no
XLOC_000433	XLOC_000433	Si020255m	Si020255m.g	SETITscaffold_1:7174715-7175544	Immature	Mature	OK	180.54	1178.19	2.70618	9.61247	5e-05	0.000120698	yes
XLOC_000434	XLOC_000434	Si020194m	Si020194m.g	SETITscaffold_1:7211601-7222035	Immature	Mature	OK	4.06416	9.83955	1.27563	4.49289	5e-05	0.000120698	yes
XLOC_000435	XLOC_000435	Si017631m	Si017631m.g	SETITscaffold_1:7226098-7228885	Immature	Mature	OK	16.2941	14.8562	-0.133289	-0.496328	0.3863	0.450626	no
XLOC_000436	XLOC_000436	Si017878m	Si017878m.g	SETITscaffold_1:7229510-7233636	Immature	Mature	OK	6.76383	4.7745	-0.502491	-1.47839	0.01015	0.0174622	yes
XLOC_000437	XLOC_000437	Si019680m	Si019680m.g	SETITscaffold_1:7247379-7247921	Immature	Mature	NOTEST	0	0	0	0	1	1	no
XLOC_000438	XLOC_000438	Si018498m	Si018498m.g	SETITscaffold_1:7277192-7281108	Immature	Mature	OK	13.2332	19.492	0.558722	1.85833	0.00095	0.00195426	yes
XLOC_000439	XLOC_000439	Si017772m	Si017772m.g	SETITscaffold_1:7282163-7283625	Immature	Mature	OK	25.3977	8.99484	-1.49753	-4.22879	5e-05	0.000120698	yes
XLOC_000440	XLOC_000440	Si018290m	Si018290m.g	SETITscaffold_1:7285326-7288027	Immature	Mature	OK	13.0395	5.45251	-1.2579	-3.64534	5e-05	0.000120698	yes
XLOC_000441	XLOC_000441	Si016830m	Si016830m.g	SETITscaffold_1:7305359-7309346	Immature	Mature	OK	5.86831	0.169371	-5.11468	-8.50066	5e-05	0.000120698	yes
XLOC_000442	XLOC_000442	Si018254m	Si018254m.g	SETITscaffold_1:7336583-7339748	Immature	Mature	OK	9.42442	10.2917	0.12701	0.391031	0.4893	0.552794	no
XLOC_000443	XLOC_000443	Si016561m	Si016561m.g	SETITscaffold_1:7356246-7366665	Immature	Mature	OK	16.9329	29.8404	0.817434	3.04883	5e-05	0.000120698	yes
XLOC_000444	XLOC_000444	Si020178m	Si020178m.g	SETITscaffold_1:7372321-7374784	Immature	Mature	NOTEST	0	0.14393	inf	0	1	1	no
XLOC_000445	XLOC_000445	Si016488m	Si016488m.g	SETITscaffold_1:7381032-7383274	Immature	Mature	NOTEST	0.142189	0.077477	-0.875972	0	1	1	no
XLOC_000446	XLOC_000446	Si016526m	Si016526m.g	SETITscaffold_1:7390544-7393667	Immature	Mature	OK	0.219912	2.35534	3.42094	7.06815	5e-05	0.000120698	yes
XLOC_000447	XLOC_000447	Si016523m	Si016523m.g	SETITscaffold_1:7396642-7398715	Immature	Mature	OK	0.56397	0.188566	-1.58055	-2.43076	0.0004	0.000866427	yes
XLOC_000448	XLOC_000448	Si019815m	Si019815m.g	SETITscaffold_1:7406778-7407486	Immature	Mature	OK	2.35128	1.45959	-0.687886	-1.28351	0.0278	0.0440566	yes
XLOC_000449	XLOC_000449	Si020166m	Si020166m.g	SETITscaffold_1:7409063-7409624	Immature	Mature	OK	1.7096	2.6338	0.623483	0.882442	0.13435	0.18187	no
XLOC_000450	XLOC_000450	Si019130m	Si019130m.g	SETITscaffold_1:7410559-7411267	Immature	Mature	OK	2.30489	2.1081	-0.128756	-0.25266	0.66385	0.715402	no
XLOC_000451	XLOC_000451	Si016982m	Si016982m.g	SETITscaffold_1:7415005-7417447	Immature	Mature	OK	0.741328	0.437979	-0.759249	-1.29958	0.02905	0.0458877	yes
XLOC_000452	XLOC_000452	Si016496m	Si016496m.g	SETITscaffold_1:7438179-7444525	Immature	Mature	OK	22.2431	23.5392	0.0817073	0.314121	0.5877	0.646086	no
XLOC_000453	XLOC_000453	Si019260m	Si019260m.g	SETITscaffold_1:7472241-7474455	Immature	Mature	NOTEST	0	0	0	0	1	1	no
XLOC_000454	XLOC_000454	Si019813m	Si019813m.g	SETITscaffold_1:7474881-7476274	Immature	Mature	NOTEST	0.0970136	0	#NAME?	0	1	1	no
XLOC_000455	XLOC_000455	Si019884m	Si019884m.g	SETITscaffold_1:7478363-7480456	Immature	Mature	NOTEST	0	0.00595188	inf	0	1	1	no
XLOC_000456	XLOC_000456	Si019304m	Si019304m.g	SETITscaffold_1:7487285-7492869	Immature	Mature	NOTEST	0	0	0	0	1	1	no
XLOC_000457	XLOC_000457	Si020142m	Si020142m.g	SETITscaffold_1:7494623-7496747	Immature	Mature	NOTEST	0.0174231	0.033054	0.923821	0	1	1	no
XLOC_000458	XLOC_000458	Si019427m	Si019427m.g	SETITscaffold_1:7501030-7501706	Immature	Mature	NOTEST	0	0	0	0	1	1	no
XLOC_000459	XLOC_000459	Si019741m	Si019741m.g	SETITscaffold_1:7503911-7507882	Immature	Mature	OK	0.293332	1.06684	1.86274	3.38578	5e-05	0.000120698	yes
XLOC_000460	XLOC_000460	Si019932m	Si019932m.g	SETITscaffold_1:7509828-7511811	Immature	Mature	OK	1.70213	1.22491	-0.474672	-1.20417	0.03865	0.0596728	no
XLOC_000461	XLOC_000461	Si020141m	Si020141m.g	SETITscaffold_1:7515853-7517851	Immature	Mature	OK	0.480793	0.969756	1.01221	2.07266	0.0008	0.00166298	yes
XLOC_000462	XLOC_000462	Si020044m	Si020044m.g	SETITscaffold_1:7519649-7521479	Immature	Mature	OK	1.44475	3.37401	1.22364	3.03235	5e-05	0.000120698	yes
XLOC_000463	XLOC_000463	Si016468m	Si016468m.g	SETITscaffold_1:7552422-7554805	Immature	Mature	OK	0.111947	0.640112	2.51551	3.60576	5e-05	0.000120698	yes
XLOC_000464	XLOC_000464	Si019206m	Si019206m.g	SETITscaffold_1:7558347-7558835	Immature	Mature	NOTEST	0	0.0826632	inf	0	1	1	no
XLOC_000465	XLOC_000465	Si019587m	Si019587m.g	SETITscaffold_1:7569518-7571546	Immature	Mature	NOTEST	0.00528566	0.214496	5.34272	0	1	1	no
XLOC_000466	XLOC_000466	Si016175m	Si016175m.g	SETITscaffold_1:7581287-7584464	Immature	Mature	NOTEST	0.137163	0.0716334	-0.937192	0	1	1	no
XLOC_000467	XLOC_000467	Si019283m	Si019283m.g	SETITscaffold_1:7586874-7590027	Immature	Mature	NOTEST	0.0613832	0.0287172	-1.09593	0	1	1	no
XLOC_000468	XLOC_000468	Si016170m	Si016170m.g	SETITscaffold_1:7595730-7599231	Immature	Mature	NOTEST	0.397551	0.158713	-1.32472	0	1	1	no
XLOC_000469	XLOC_000469	Si019531m	Si019531m.g	SETITscaffold_1:7602004-7605757	Immature	Mature	NOTEST	0.0034032	0	#NAME?	0	1	1	no
XLOC_000470	XLOC_000470	Si016179m	Si016179m.g	SETITscaffold_1:7607808-7610958	Immature	Mature	NOTEST	0.187699	0.131444	-0.513974	0	1	1	no
XLOC_000471	XLOC_000471	Si019488m	Si019488m.g	SETITscaffold_1:7612842-7616004	Immature	Mature	OK	0.768752	0.409934	-0.907127	-1.9988	0.00075	0.00156456	yes
XLOC_000472	XLOC_000472	Si018570m	Si018570m.g	SETITscaffold_1:7626133-7630260	Immature	Mature	OK	39.6013	15.1956	-1.38189	-4.83497	5e-05	0.000120698	yes
XLOC_000473	XLOC_000473	Si016066m	Si016066m.g	SETITscaffold_1:7633755-7647523	Immature	Mature	OK	11.4371	8.86028	-0.368298	-1.41056	0.0158	0.026271	yes
XLOC_000474	XLOC_000474	Si018076m	Si018076m.g	SETITscaffold_1:7647784-7652793	Immature	Mature	OK	11.1173	8.30761	-0.420304	-1.33777	0.01905	0.0312341	yes
XLOC_000475	XLOC_000475	Si017159m	Si017159m.g	SETITscaffold_1:7653385-7656770	Immature	Mature	OK	31.9452	36.8879	0.207551	0.794565	0.1635	0.213651	no
XLOC_000476	XLOC_000476	Si019025m	Si019025m.g	SETITscaffold_1:7657517-7658141	Immature	Mature	NOTEST	0	0	0	0	1	1	no
XLOC_000477	XLOC_000477	Si016427m	Si016427m.g	SETITscaffold_1:7723427-7730000	Immature	Mature	OK	24.7964	45.0788	0.862319	3.25414	5e-05	0.000120698	yes
XLOC_000478	XLOC_000478	Si016857m	Si016857m.g	SETITscaffold_1:7740625-7744237	Immature	Mature	OK	9.25345	1.86512	-2.31072	-4.74223	5e-05	0.000120698	yes
XLOC_000479	XLOC_000479	Si019294m	Si019294m.g	SETITscaffold_1:7745838-7751784	Immature	Mature	NOTEST	0.0404848	0.112262	1.47142	0	1	1	no
XLOC_000480	XLOC_000480	Si016287m	Si016287m.g	SETITscaffold_1:7753766-7759223	Immature	Mature	OK	0.754778	1.14687	0.603584	1.48085	0.01195	0.0203062	yes
XLOC_000481	XLOC_000481	Si020331m	Si020331m.g	SETITscaffold_1:7763331-7763875	Immature	Mature	OK	2.63308	4.88879	0.892728	1.71454	0.00385	0.00712921	yes
XLOC_000482	XLOC_000482	Si019289m	Si019289m.g	SETITscaffold_1:7764161-7765717	Immature	Mature	OK	15.8045	35.9816	1.18692	4.2797	5e-05	0.000120698	yes
XLOC_000483	XLOC_000483	Si019010m	Si019010m.g	SETITscaffold_1:7783170-7785900	Immature	Mature	OK	2.15186	0.443478	-2.27865	-1.39808	0.03235	0.0506637	no
XLOC_000484	XLOC_000484	Si019086m	Si019086m.g	SETITscaffold_1:7786829-7788224	Immature	Mature	NOTEST	0	0	0	0	1	1	no
XLOC_000485	XLOC_000485	Si016661m	Si016661m.g	SETITscaffold_1:7790344-7793659	Immature	Mature	OK	12.8064	14.1086	0.139707	0.509553	0.3733	0.437089	no
XLOC_000486	XLOC_000486	Si020035m	Si020035m.g	SETITscaffold_1:7796512-7796965	Immature	Mature	NOTEST	0	0	0	0	1	1	no
XLOC_000487	XLOC_000487	Si018539m	Si018539m.g	SETITscaffold_1:7807800-7808768	Immature	Mature	NOTEST	0	0.331036	inf	0	1	1	no
XLOC_000488	XLOC_000488	Si017150m	Si017150m.g	SETITscaffold_1:7837723-7840266	Immature	Mature	OK	20.6461	27.5721	0.417341	1.38069	0.01585	0.0263436	yes
XLOC_000489	XLOC_000489	Si019700m	Si019700m.g	SETITscaffold_1:7840870-7841131	Immature	Mature	NOTEST	0	0	0	0	1	1	no
XLOC_000490	XLOC_000490	Si018734m	Si018734m.g	SETITscaffold_1:7842872-7843578	Immature	Mature	OK	5.71566	3.59192	-0.670165	-1.72702	0.0032	0.00600649	yes
XLOC_000491	XLOC_000491	Si016577m	Si016577m.g	SETITscaffold_1:7850408-7852412	Immature	Mature	OK	3.86669	1.74558	-1.14739	-2.8526	5e-05	0.000120698	yes
XLOC_000492	XLOC_000492	Si019007m	Si019007m.g	SETITscaffold_1:7854296-7857578	Immature	Mature	OK	1.16186	1.86665	0.684017	0.0723296	0.6245	0.680016	no
XLOC_000493	XLOC_000493	Si017554m	Si017554m.g	SETITscaffold_1:7886460-7890224	Immature	Mature	OK	8.26793	29.6053	1.84026	6.40269	5e-05	0.000120698	yes
XLOC_000494	XLOC_000494	Si018885m	Si018885m.g	SETITscaffold_1:7911125-7911588	Immature	Mature	OK	0.370074	0.939806	1.34455	1.17492	0.0421	0.0643728	no
XLOC_000495	XLOC_000495	Si019234m	Si019234m.g	SETITscaffold_1:7935818-7937279	Immature	Mature	NOTEST	0	0.0937374	inf	0	1	1	no
XLOC_000496	XLOC_000496	Si017281m	Si017281m.g	SETITscaffold_1:7956547-7958088	Immature	Mature	OK	16.4817	16.7567	0.0238713	0.0879336	0.8764	0.898664	no
XLOC_000497	XLOC_000497	Si019196m	Si019196m.g	SETITscaffold_1:7961502-7961880	Immature	Mature	NOTEST	0.101507	0.103312	0.0254295	0	1	1	no
XLOC_000498	XLOC_000498	Si017874m	Si017874m.g	SETITscaffold_1:7988113-7991799	Immature	Mature	OK	5.81893	10.4145	0.839764	2.58334	5e-05	0.000120698	yes
XLOC_000499	XLOC_000499	Si016213m	Si016213m.g	SETITscaffold_1:7993419-8001805	Immature	Mature	OK	4.62775	21.7779	2.23448	7.96861	5e-05	0.000120698	yes
XLOC_000500	XLOC_000500	Si016147m	Si016147m.g	SETITscaffold_1:8014440-8021664	Immature	Mature	OK	13.1321	104.534	2.9928	10.6646	5e-05	0.000120698	yes
XLOC_000501	XLOC_000501	Si019860m	Si019860m.g	SETITscaffold_1:8038454-8038652	Immature	Mature	NOTEST	0	0	0	0	1	1	no
XLOC_000502	XLOC_000502	Si020355m	Si020355m.g	SETITscaffold_1:8042290-8043146	Immature	Mature	NOTEST	0.228164	0.439506	0.945812	0	1	1	no
XLOC_000503	XLOC_000503	Si016614m	Si016614m.g	SETITscaffold_1:8043366-8050126	Immature	Mature	OK	1.73281	1.67023	-0.0530681	-0.147844	0.79885	0.83383	no
XLOC_000504	XLOC_000504	Si019921m	Si019921m.g	SETITscaffold_1:8053023-8063978	Immature	Mature	NOTEST	0.00530698	0	#NAME?	0	1	1	no
XLOC_000505	XLOC_000505	Si020351m	Si020351m.g	SETITscaffold_1:8053023-8063978	Immature	Mature	NOTEST	0	0	0	0	1	1	no
XLOC_000506	XLOC_000506	Si019767m	Si019767m.g	SETITscaffold_1:8081101-8081299	Immature	Mature	NOTEST	0	0	0	0	1	1	no
XLOC_000507	XLOC_000507	Si016615m	Si016615m.g	SETITscaffold_1:8085404-8091677	Immature	Mature	OK	0.784888	1.1475	0.547933	1.27237	0.02605	0.0414612	yes
XLOC_000508	XLOC_000508	Si020609m	Si020609m.g	SETITscaffold_1:8099840-8100336	Immature	Mature	NOTEST	0	0	0	0	1	1	no
XLOC_000509	XLOC_000509	Si016414m	Si016414m.g	SETITscaffold_1:8101810-8112598	Immature	Mature	OK	27.3737	22.1188	-0.307521	-1.15763	0.04355	0.0663848	no
XLOC_000510	XLOC_000510	Si020461m	Si020461m.g	SETITscaffold_1:8113054-8113658	Immature	Mature	OK	42.7175	17.3507	-1.29983	-4.1038	5e-05	0.000120698	yes
XLOC_000511	XLOC_000511	Si016599m	Si016599m.g	SETITscaffold_1:8139308-8145632	Immature	Mature	OK	17.356	15.9527	-0.121628	-0.456401	0.4226	0.487341	no
XLOC_000512	XLOC_000512	Si018395m	Si018395m.g	SETITscaffold_1:8150938-8153989	Immature	Mature	OK	26.8511	47.0783	0.810078	2.93329	5e-05	0.000120698	yes
XLOC_000513	XLOC_000513	Si020496m	Si020496m.g	SETITscaffold_1:8150938-8153989	Immature	Mature	OK	0.667237	1.19667	0.842752	0.327326	0.6935	0.741542	no
XLOC_000514	XLOC_000514	Si017191m	Si017191m.g	SETITscaffold_1:8156611-8159790	Immature	Mature	OK	17.3763	20.1322	0.212381	0.785077	0.17635	0.228631	no
XLOC_000515	XLOC_000515	Si020202m	Si020202m.g	SETITscaffold_1:8177175-8179568	Immature	Mature	OK	47.3294	19.1722	-1.30372	-4.31915	5e-05	0.000120698	yes
XLOC_000516	XLOC_000516	Si016138m	Si016138m.g	SETITscaffold_1:8193217-8201984	Immature	Mature	OK	2.03797	0.725036	-1.49101	-4.17486	5e-05	0.000120698	yes
XLOC_000517	XLOC_000517	Si018102m	Si018102m.g	SETITscaffold_1:8270219-8271686	Immature	Mature	OK	127.777	64.1478	-0.994158	-3.67893	5e-05	0.000120698	yes
XLOC_000518	XLOC_000518	Si018969m	Si018969m.g	SETITscaffold_1:8271778-8276351	Immature	Mature	OK	0.912494	0.598213	-0.609155	-0.193878	0.7779	0.816544	no
XLOC_000519	XLOC_000519	Si016430m	Si016430m.g	SETITscaffold_1:8299490-8302510	Immature	Mature	OK	0.176781	6.33923	5.16427	7.77058	5e-05	0.000120698	yes
XLOC_000520	XLOC_000520	Si018591m	Si018591m.g	SETITscaffold_1:8322967-8323748	Immature	Mature	NOTEST	0	0	0	0	1	1	no
XLOC_000521	XLOC_000521	Si017741m	Si017741m.g	SETITscaffold_1:8347323-8350983	Immature	Mature	OK	28.7181	20.8463	-0.462169	-1.72077	0.0028	0.00530437	yes
XLOC_000522	XLOC_000522	Si016876m	Si016876m.g	SETITscaffold_1:8363011-8367584	Immature	Mature	OK	6.49738	0.238424	-4.76826	-8.73828	5e-05	0.000120698	yes
XLOC_000523	XLOC_000523	Si016957m	Si016957m.g	SETITscaffold_1:8369628-8375826	Immature	Mature	OK	2.93679	2.07199	-0.503218	-1.41112	0.0148	0.024723	yes
XLOC_000524	XLOC_000524	Si017974m	Si017974m.g	SETITscaffold_1:8400785-8402502	Immature	Mature	OK	1.37668	8.67635	2.6559	5.1624	5e-05	0.000120698	yes
XLOC_000525	XLOC_000525	Si020400m	Si020400m.g	SETITscaffold_1:8404739-8405476	Immature	Mature	OK	7.09436	2.49254	-1.50906	-3.27651	5e-05	0.000120698	yes
XLOC_000526	XLOC_000526	Si018268m	Si018268m.g	SETITscaffold_1:8419166-8419894	Immature	Mature	NOTEST	0.217444	0	#NAME?	0	1	1	no
XLOC_000527	XLOC_000527	Si017066m	Si017066m.g	SETITscaffold_1:8420520-8422796	Immature	Mature	OK	46.7982	40.4026	-0.212006	-0.786749	0.16625	0.216924	no
XLOC_000528	XLOC_000528	Si019758m	Si019758m.g	SETITscaffold_1:8441122-8444036	Immature	Mature	NOTEST	0.1269	0.023679	-2.42202	0	1	1	no
XLOC_000529	XLOC_000529	Si017226m	Si017226m.g	SETITscaffold_1:8459445-8461884	Immature	Mature	OK	30.4223	59.6189	0.970639	3.70556	5e-05	0.000120698	yes
XLOC_000530	XLOC_000530	Si016264m	Si016264m.g	SETITscaffold_1:8462320-8469863	Immature	Mature	OK	4.69773	7.08721	0.593254	2.08803	0.00035	0.000764212	yes
XLOC_000531	XLOC_000531	Si016813m	Si016813m.g	SETITscaffold_1:8499961-8503226	Immature	Mature	OK	14.254	12.3024	-0.212426	-0.781783	0.17365	0.225651	no
XLOC_000532	XLOC_000532	Si016291m	Si016291m.g	SETITscaffold_1:8503774-8507587	Immature	Mature	OK	2.07908	3.04149	0.548836	1.63445	0.0042	0.00772874	yes
XLOC_000533	XLOC_000533	Si018238m	Si018238m.g	SETITscaffold_1:8508907-8510106	Immature	Mature	OK	10.5408	4.13751	-1.34914	-3.40816	5e-05	0.000120698	yes
XLOC_000534	XLOC_000534	Si016795m	Si016795m.g	SETITscaffold_1:8519346-8522268	Immature	Mature	OK	1.42243	1.30579	-0.123431	-0.28368	0.62105	0.676945	no
XLOC_000535	XLOC_000535	Si020350m	Si020350m.g	SETITscaffold_1:8522961-8523588	Immature	Mature	OK	2.26659	1.72246	-0.396054	-0.635174	0.2703	0.328828	no
XLOC_000536	XLOC_000536	Si016059m	Si016059m.g	SETITscaffold_1:8533930-8545735	Immature	Mature	OK	8.36851	75.8612	3.18032	9.60439	5e-05	0.000120698	yes
XLOC_000537	XLOC_000537	Si018208m	Si018208m.g	SETITscaffold_1:8551270-8556065	Immature	Mature	OK	206.963	106.633	-0.956715	-3.52108	5e-05	0.000120698	yes
XLOC_000538	XLOC_000538	Si017656m	Si017656m.g	SETITscaffold_1:8642407-8645420	Immature	Mature	OK	10.7461	10.2896	-0.0626306	-0.206229	0.71675	0.762612	no
XLOC_000539	XLOC_000539	Si016953m	Si016953m.g	SETITscaffold_1:8647741-8651142	Immature	Mature	OK	1.2538	0	#NAME?	#NAME?	5e-05	0.000120698	yes
XLOC_000540	XLOC_000540	Si018062m	Si018062m.g	SETITscaffold_1:8651519-8654694	Immature	Mature	OK	20.2224	40.3124	0.995268	3.73255	5e-05	0.000120698	yes
XLOC_000541	XLOC_000541	Si019556m	Si019556m.g	SETITscaffold_1:8671113-8671616	Immature	Mature	OK	7.94929	18.5509	1.22259	2.86795	5e-05	0.000120698	yes
XLOC_000542	XLOC_000542	Si019596m	Si019596m.g	SETITscaffold_1:8671642-8672002	Immature	Mature	OK	17.6346	31.6382	0.843259	1.85491	0.0013	0.00261916	yes
XLOC_000543	XLOC_000543	Si020179m	Si020179m.g	SETITscaffold_1:8678924-8680895	Immature	Mature	OK	0.740984	2.22285	1.58489	3.76582	5e-05	0.000120698	yes
XLOC_000544	XLOC_000544	Si018258m	Si018258m.g	SETITscaffold_1:8682079-8686014	Immature	Mature	OK	24.9682	46.0823	0.884123	2.45398	5e-05	0.000120698	yes
XLOC_000545	XLOC_000545	Si020300m	Si020300m.g	SETITscaffold_1:8682079-8686014	Immature	Mature	OK	34.4077	38.4985	0.16207	0.367303	0.5127	0.575343	no
XLOC_000546	XLOC_000546	Si020338m	Si020338m.g	SETITscaffold_1:8686284-8686771	Immature	Mature	NOTEST	0.123541	0	#NAME?	0	1	1	no
XLOC_000547	XLOC_000547	Si017877m	Si017877m.g	SETITscaffold_1:8741704-8745405	Immature	Mature	OK	18.1777	8.38391	-1.11647	-3.71774	5e-05	0.000120698	yes
XLOC_000548	XLOC_000548	Si017724m	Si017724m.g	SETITscaffold_1:8768150-8771355	Immature	Mature	OK	4.80223	8.08202	0.751012	2.33294	5e-05	0.000120698	yes
XLOC_000549	XLOC_000549	Si019170m	Si019170m.g	SETITscaffold_1:8771773-8773986	Immature	Mature	OK	1.71133	4.60828	1.42911	3.60226	5e-05	0.000120698	yes
XLOC_000550	XLOC_000550	Si017882m	Si017882m.g	SETITscaffold_1:8774839-8777567	Immature	Mature	OK	5.26539	7.1918	0.449813	1.31559	0.0221	0.0357867	yes
XLOC_000551	XLOC_000551	Si017423m	Si017423m.g	SETITscaffold_1:8800873-8805085	Immature	Mature	OK	24.2504	28.1641	0.215848	0.809065	0.1566	0.205634	no
XLOC_000552	XLOC_000552	Si017452m	Si017452m.g	SETITscaffold_1:8828607-8832359	Immature	Mature	OK	18.5985	15.0769	-0.302843	-1.05397	0.06845	0.0988305	no
XLOC_000553	XLOC_000553	Si019957m	Si019957m.g	SETITscaffold_1:8852805-8855230	Immature	Mature	NOTEST	0	0	0	0	1	1	no
XLOC_000554	XLOC_000554	Si019656m	Si019656m.g	SETITscaffold_1:8856564-8857280	Immature	Mature	NOTEST	0	0	0	0	1	1	no
XLOC_000555	XLOC_000555	Si017973m	Si017973m.g	SETITscaffold_1:8872864-8876957	Immature	Mature	OK	16.7709	13.0695	-0.359755	-1.22654	0.03055	0.048076	yes
XLOC_000556	XLOC_000556	Si019393m	Si019393m.g	SETITscaffold_1:8890028-8891902	Immature	Mature	NOTEST	0.0800561	0	#NAME?	0	1	1	no
XLOC_000557	XLOC_000557	Si018136m	Si018136m.g	SETITscaffold_1:8897227-8902422	Immature	Mature	OK	18.3951	26.0089	0.499683	1.86294	0.00095	0.00195426	yes
XLOC_000558	XLOC_000558	Si020419m	Si020419m.g	SETITscaffold_1:8897227-8902422	Immature	Mature	OK	0.800869	1.3876	0.792958	0.323537	0.72555	0.770121	no
XLOC_000559	XLOC_000559	Si016070m	Si016070m.g	SETITscaffold_1:8928256-8940446	Immature	Mature	OK	4.35798	7.04474	0.692888	2.6163	5e-05	0.000120698	yes
XLOC_000560	XLOC_000560	Si018951m	Si018951m.g	SETITscaffold_1:8953314-8953545	Immature	Mature	NOTEST	0	0.200004	inf	0	1	1	no
XLOC_000561	XLOC_000561	Si020349m	Si020349m.g	SETITscaffold_1:8953788-8954211	Immature	Mature	NOTEST	0.0878741	0.0914718	0.0578888	0	1	1	no
XLOC_000562	XLOC_000562	Si018478m	Si018478m.g	SETITscaffold_1:8962909-8965395	Immature	Mature	OK	18.5565	11.8658	-0.645111	-1.99998	0.0005	0.00106844	yes
XLOC_000563	XLOC_000563	Si017546m	Si017546m.g	SETITscaffold_1:9009711-9014080	Immature	Mature	NOTEST	0.0437549	0.372827	3.09099	0	1	1	no
XLOC_000564	XLOC_000564	Si018163m	Si018163m.g	SETITscaffold_1:9023651-9027214	Immature	Mature	OK	8.28027	2.58268	-1.68081	-4.23823	5e-05	0.000120698	yes
XLOC_000565	XLOC_000565	Si018107m	Si018107m.g	SETITscaffold_1:9028002-9030325	Immature	Mature	OK	49.2421	8.5926	-2.51873	-6.61019	5e-05	0.000120698	yes
XLOC_000566	XLOC_000566	Si020358m	Si020358m.g	SETITscaffold_1:9028002-9030325	Immature	Mature	OK	8.40401	0.875661	-3.26263	-2.68897	0.00075	0.00156456	yes
XLOC_000567	XLOC_000567	Si020073m	Si020073m.g	SETITscaffold_1:9030755-9035068	Immature	Mature	NOTEST	0.227416	0.053574	-2.08573	0	1	1	no
XLOC_000568	XLOC_000568	Si020468m	Si020468m.g	SETITscaffold_1:9138327-9138582	Immature	Mature	OK	0.860911	0.479497	-0.844343	-0.411893	0.43695	0.501878	no
XLOC_000569	XLOC_000569	Si020093m	Si020093m.g	SETITscaffold_1:9141932-9142145	Immature	Mature	NOTEST	0	0	0	0	1	1	no
XLOC_000570	XLOC_000570	Si017835m	Si017835m.g	SETITscaffold_1:9163225-9166065	Immature	Mature	OK	57.7578	119.229	1.04565	3.98854	5e-05	0.000120698	yes
XLOC_000571	XLOC_000571	Si017684m	Si017684m.g	SETITscaffold_1:9166678-9170207	Immature	Mature	OK	14.0788	0.0277669	-8.98594	-4.19461	0.2476	0.306779	no
XLOC_000572	XLOC_000572	Si017148m	Si017148m.g	SETITscaffold_1:9216833-9218775	Immature	Mature	OK	2.27115	2.14338	-0.0835356	-0.206851	0.71865	0.764075	no
XLOC_000573	XLOC_000573	Si017692m	Si017692m.g	SETITscaffold_1:9223882-9228643	Immature	Mature	NOTEST	0.0121974	0	#NAME?	0	1	1	no
XLOC_000574	XLOC_000574	Si016321m	Si016321m.g	SETITscaffold_1:9229302-9232309	Immature	Mature	OK	9.15297	18.2423	0.994974	3.58334	5e-05	0.000120698	yes
XLOC_000575	XLOC_000575	Si018220m	Si018220m.g	SETITscaffold_1:9246462-9249041	Immature	Mature	OK	2.2463	4.72793	1.07366	2.32119	0.0001	0.000234065	yes
XLOC_000576	XLOC_000576	Si020607m	Si020607m.g	SETITscaffold_1:9254867-9255659	Immature	Mature	OK	8.90045	8.84398	-0.00918409	-0.0251543	0.9636	0.969832	no
XLOC_000577	XLOC_000577	Si017971m	Si017971m.g	SETITscaffold_1:9259217-9261005	Immature	Mature	OK	79.0779	67.632	-0.225568	-0.860743	0.13905	0.187545	no
XLOC_000578	XLOC_000578	Si018572m	Si018572m.g	SETITscaffold_1:9264714-9265546	Immature	Mature	OK	40.0416	64.7937	0.694355	2.23717	5e-05	0.000120698	yes
XLOC_000579	XLOC_000579	Si017999m	Si017999m.g	SETITscaffold_1:9299514-9301053	Immature	Mature	OK	43.5679	10.6281	-2.03539	-6.43373	5e-05	0.000120698	yes
XLOC_000580	XLOC_000580	Si016403m	Si016403m.g	SETITscaffold_1:9302035-9307068	Immature	Mature	OK	7.89183	3.36656	-1.22909	-4.11174	5e-05	0.000120698	yes
XLOC_000581	XLOC_000581	Si018257m	Si018257m.g	SETITscaffold_1:9307651-9310980	Immature	Mature	OK	39.9719	25.4251	-0.652734	-2.46033	5e-05	0.000120698	yes
XLOC_000582	XLOC_000582	Si020362m	Si020362m.g	SETITscaffold_1:9312654-9314454	Immature	Mature	OK	4.34798	25.8752	2.57315	5.68463	5e-05	0.000120698	yes
XLOC_000583	XLOC_000583	Si016423m	Si016423m.g	SETITscaffold_1:9319626-9327150	Immature	Mature	OK	13.2876	18.4174	0.470987	1.796	0.0018	0.00353752	yes
XLOC_000584	XLOC_000584	Si016888m	Si016888m.g	SETITscaffold_1:9362139-9369587	Immature	Mature	OK	29.4371	40.96	0.47658	1.83085	0.00105	0.00214854	yes
XLOC_000585	XLOC_000585	Si018590m	Si018590m.g	SETITscaffold_1:9374599-9378116	Immature	Mature	OK	66.6971	44.0194	-0.599483	-2.23321	0.00015	0.000344099	yes
XLOC_000586	XLOC_000586	Si016362m	Si016362m.g	SETITscaffold_1:9571404-9578545	Immature	Mature	OK	24.1965	67.0075	1.46953	5.5299	5e-05	0.000120698	yes
XLOC_000587	XLOC_000587	Si017112m	Si017112m.g	SETITscaffold_1:9589319-9594884	Immature	Mature	OK	8.06213	13.368	0.72955	2.56912	5e-05	0.000120698	yes
XLOC_000588	XLOC_000588	Si016776m	Si016776m.g	SETITscaffold_1:9603098-9607936	Immature	Mature	OK	27.9118	24.2245	-0.204407	-0.772617	0.1749	0.227061	no
XLOC_000589	XLOC_000589	Si017559m	Si017559m.g	SETITscaffold_1:9609036-9612445	Immature	Mature	OK	13.166	7.1846	-0.873836	-3.00372	5e-05	0.000120698	yes
XLOC_000590	XLOC_000590	Si018396m	Si018396m.g	SETITscaffold_1:9614542-9618044	Immature	Mature	OK	124.677	28.9959	-2.10428	-7.86384	5e-05	0.000120698	yes
XLOC_000591	XLOC_000591	Si019524m	Si019524m.g	SETITscaffold_1:9625733-9628477	Immature	Mature	NOTEST	0	0	0	0	1	1	no
XLOC_000592	XLOC_000592	Si019518m	Si019518m.g	SETITscaffold_1:9633196-9635600	Immature	Mature	NOTEST	0	0	0	0	1	1	no
XLOC_000593	XLOC_000593	Si018177m	Si018177m.g	SETITscaffold_1:9649457-9651974	Immature	Mature	OK	4.18693	5.15788	0.300886	0.857335	0.1392	0.187717	no
XLOC_000594	XLOC_000594	Si016766m	Si016766m.g	SETITscaffold_1:9665304-9671698	Immature	Mature	OK	0.73295	6.75298	3.20374	8.08985	5e-05	0.000120698	yes
XLOC_000595	XLOC_000595	Si019792m	Si019792m.g	SETITscaffold_1:9683420-9685441	Immature	Mature	OK	4.0853	10.492	1.36078	3.87646	5e-05	0.000120698	yes
XLOC_000596	XLOC_000596	Si017469m	Si017469m.g	SETITscaffold_1:9695187-9696829	Immature	Mature	OK	4.16401	3.18137	-0.388327	-0.99839	0.08455	0.119374	no
XLOC_000597	XLOC_000597	Si017296m	Si017296m.g	SETITscaffold_1:9750553-9754301	Immature	Mature	OK	23.3465	15.0806	-0.630509	-2.3624	5e-05	0.000120698	yes
XLOC_000598	XLOC_000598	Si019232m	Si019232m.g	SETITscaffold_1:9835140-9837762	Immature	Mature	NOTEST	0.0359315	0	#NAME?	0	1	1	no
XLOC_000599	XLOC_000599	Si017586m	Si017586m.g	SETITscaffold_1:9838707-9842263	Immature	Mature	OK	7.91498	6.64414	-0.252502	-0.824275	0.14805	0.197541	no
XLOC_000600	XLOC_000600	Si017424m	Si017424m.g	SETITscaffold_1:9847516-9852061	Immature	Mature	OK	36.9845	36.5848	-0.0156758	-0.0600145	0.9191	0.933857	no
XLOC_000601	XLOC_000601	Si017115m	Si017115m.g	SETITscaffold_1:9865007-9870454	Immature	Mature	OK	12.7016	0.544646	-4.54355	-5.05943	5e-05	0.000120698	yes
XLOC_000602	XLOC_000602	Si018619m	Si018619m.g	SETITscaffold_1:9897732-9898593	Immature	Mature	OK	3.21884	1.16692	-1.46383	-2.38228	0.0003	0.000661578	yes
XLOC_000603	XLOC_000603	Si019639m	Si019639m.g	SETITscaffold_1:9910620-9911086	Immature	Mature	NOTEST	0.140346	0	#NAME?	0	1	1	no
XLOC_000604	XLOC_000604	Si019478m	Si019478m.g	SETITscaffold_1:9939425-9940811	Immature	Mature	NOTEST	0.082101	0.127324	0.633032	0	1	1	no
XLOC_000605	XLOC_000605	Si019573m	Si019573m.g	SETITscaffold_1:9944418-9944941	Immature	Mature	NOTEST	0	0.107906	inf	0	1	1	no
XLOC_000606	XLOC_000606	Si018628m	Si018628m.g	SETITscaffold_1:9946347-9947197	Immature	Mature	OK	2.23172	5.99216	1.42492	2.63931	0.00015	0.000344099	yes
XLOC_000607	XLOC_000607	Si019547m	Si019547m.g	SETITscaffold_1:9951703-9953822	Immature	Mature	NOTEST	0	0	0	0	1	1	no
XLOC_000608	XLOC_000608	Si019525m	Si019525m.g	SETITscaffold_1:9974900-9977088	Immature	Mature	NOTEST	0	0	0	0	1	1	no
XLOC_000609	XLOC_000609	Si019577m	Si019577m.g	SETITscaffold_1:10013251-10016093	Immature	Mature	NOTEST	0	0	0	0	1	1	no
XLOC_000610	XLOC_000610	Si019545m	Si019545m.g	SETITscaffold_1:10023926-10025501	Immature	Mature	NOTEST	0	0	0	0	1	1	no
XLOC_000611	XLOC_000611	Si019627m	Si019627m.g	SETITscaffold_1:10030994-10035269	Immature	Mature	OK	0.292676	0.581887	0.991435	1.242	0.04245	0.0648398	no
XLOC_000612	XLOC_000612	Si020078m	Si020078m.g	SETITscaffold_1:10049960-10050466	Immature	Mature	NOTEST	0	0	0	0	1	1	no
XLOC_000613	XLOC_000613	Si016894m	Si016894m.g	SETITscaffold_1:10058241-10059950	Immature	Mature	NOTEST	0	0.0277079	inf	0	1	1	no
XLOC_000614	XLOC_000614	Si017768m	Si017768m.g	SETITscaffold_1:10063646-10068749	Immature	Mature	OK	4.36083	6.1458	0.495	1.46219	0.01025	0.0176147	yes
XLOC_000615	XLOC_000615	Si019867m	Si019867m.g	SETITscaffold_1:10071879-10074790	Immature	Mature	NOTEST	0	0	0	0	1	1	no
XLOC_000616	XLOC_000616	Si016891m	Si016891m.g	SETITscaffold_1:10077260-10079163	Immature	Mature	NOTEST	0	0	0	0	1	1	no
XLOC_000617	XLOC_000617	Si020228m	Si020228m.g	SETITscaffold_1:10106806-10108385	Immature	Mature	NOTEST	0	0.144454	inf	0	1	1	no
XLOC_000618	XLOC_000618	Si020471m	Si020471m.g	SETITscaffold_1:10140970-10141319	Immature	Mature	NOTEST	0	0	0	0	1	1	no
XLOC_000619	XLOC_000619	Si016970m	Si016970m.g	SETITscaffold_1:10150068-10154939	Immature	Mature	OK	22.5091	12.0286	-0.904036	-3.32769	5e-05	0.000120698	yes
XLOC_000620	XLOC_000620	Si017496m	Si017496m.g	SETITscaffold_1:10156906-10158297	Immature	Mature	OK	0.676854	1.04071	0.620655	0.651136	0.27155	0.330186	no
XLOC_000621	XLOC_000621	Si018912m	Si018912m.g	SETITscaffold_1:10160301-10161282	Immature	Mature	OK	1.11883	63.0626	5.81672	12.1026	5e-05	0.000120698	yes
XLOC_000622	XLOC_000622	Si017664m	Si017664m.g	SETITscaffold_1:10163806-10166420	Immature	Mature	OK	0.396671	37.4833	6.56216	8.82964	5e-05	0.000120698	yes
XLOC_000623	XLOC_000623	Si016737m	Si016737m.g	SETITscaffold_1:10213463-10216537	Immature	Mature	OK	23.9931	23.7537	-0.014469	-0.0551014	0.9234	0.937303	no
XLOC_000624	XLOC_000624	Si020623m	Si020623m.g	SETITscaffold_1:10227240-10227840	Immature	Mature	OK	4.41922	16.3684	1.88905	3.72351	5e-05	0.000120698	yes
XLOC_000625	XLOC_000625	Si016354m	Si016354m.g	SETITscaffold_1:10233384-10239031	Immature	Mature	OK	15.9744	21.1684	0.406144	1.52522	0.0077	0.0135323	yes
XLOC_000626	XLOC_000626	Si020613m	Si020613m.g	SETITscaffold_1:10254125-10259518	Immature	Mature	NOTEST	0.414687	0.253966	-0.70739	0	1	1	no
XLOC_000627	XLOC_000627	Si019708m	Si019708m.g	SETITscaffold_1:10264053-10264656	Immature	Mature	NOTEST	0.208867	0.198686	-0.0720942	0	1	1	no
XLOC_000628	XLOC_000628	Si019790m	Si019790m.g	SETITscaffold_1:10265056-10266331	Immature	Mature	NOTEST	0.204394	0.0461723	-2.14625	0	1	1	no
XLOC_000629	XLOC_000629	Si017058m	Si017058m.g	SETITscaffold_1:10273757-10278239	Immature	Mature	OK	22.5577	26.4796	0.231262	0.876518	0.1245	0.170053	no
XLOC_000630	XLOC_000630	Si016167m	Si016167m.g	SETITscaffold_1:10286760-10290053	Immature	Mature	OK	0.336719	3.4026	3.33702	4.80686	5e-05	0.000120698	yes
XLOC_000631	XLOC_000631	Si016866m	Si016866m.g	SETITscaffold_1:10295962-10299628	Immature	Mature	OK	22.3475	3.87804	-2.52671	-8.4361	5e-05	0.000120698	yes
XLOC_000632	XLOC_000632	Si018926m	Si018926m.g	SETITscaffold_1:10302955-10303558	Immature	Mature	OK	0.970364	2.04497	1.07548	1.48288	0.0144	0.0241052	yes
XLOC_000633	XLOC_000633	Si019108m	Si019108m.g	SETITscaffold_1:10317737-10318295	Immature	Mature	NOTEST	0	0	0	0	1	1	no
XLOC_000634	XLOC_000634	Si019407m	Si019407m.g	SETITscaffold_1:10356190-10357410	Immature	Mature	NOTEST	0.280412	0.0472638	-2.56874	0	1	1	no
XLOC_000635	XLOC_000635	Si016448m	Si016448m.g	SETITscaffold_1:10358387-10361799	Immature	Mature	OK	0.887556	2.92705	1.72154	4.58641	5e-05	0.000120698	yes
XLOC_000636	XLOC_000636	Si016062m	Si016062m.g	SETITscaffold_1:10369290-10379785	Immature	Mature	OK	2.37142	1.64341	-0.529056	-1.82384	0.00205	0.00399521	yes
XLOC_000637	XLOC_000637	Si016626m	Si016626m.g	SETITscaffold_1:10384305-10387504	Immature	Mature	OK	12.0774	4.52732	-1.41558	-4.50646	5e-05	0.000120698	yes
XLOC_000638	XLOC_000638	Si020206m	Si020206m.g	SETITscaffold_1:10389055-10391435	Immature	Mature	OK	10.0321	8.45567	-0.246638	-0.848519	0.14005	0.188698	no
XLOC_000639	XLOC_000639	Si017986m	Si017986m.g	SETITscaffold_1:10409809-10411875	Immature	Mature	OK	1.7771	0.414623	-2.09965	-3.73688	5e-05	0.000120698	yes
XLOC_000640	XLOC_000640	Si019912m	Si019912m.g	SETITscaffold_1:10423793-10425558	Immature	Mature	NOTEST	0	0	0	0	1	1	no
XLOC_000641	XLOC_000641	Si019913m	Si019913m.g	SETITscaffold_1:10428889-10430997	Immature	Mature	NOTEST	0.0400681	0	#NAME?	0	1	1	no
XLOC_000642	XLOC_000642	Si017906m	Si017906m.g	SETITscaffold_1:10440971-10445094	Immature	Mature	OK	18.8121	26.755	0.508152	1.80841	0.00175	0.00344637	yes
XLOC_000643	XLOC_000643	Si017411m	Si017411m.g	SETITscaffold_1:10445655-10452094	Immature	Mature	OK	5.55203	10.4789	0.916405	2.84764	5e-05	0.000120698	yes
XLOC_000644	XLOC_000644	Si016612m	Si016612m.g	SETITscaffold_1:10485274-10491676	Immature	Mature	OK	6.9751	41.9571	2.58863	9.44182	5e-05	0.000120698	yes
XLOC_000645	XLOC_000645	Si019400m	Si019400m.g	SETITscaffold_1:10525890-10527114	Immature	Mature	NOTEST	0	0	0	0	1	1	no
XLOC_000646	XLOC_000646	Si020146m	Si020146m.g	SETITscaffold_1:10601140-10603455	Immature	Mature	NOTEST	0.0459398	0	#NAME?	0	1	1	no
XLOC_000647	XLOC_000647	Si016347m	Si016347m.g	SETITscaffold_1:10620376-10628598	Immature	Mature	OK	32.197	60.5275	0.910664	3.42951	5e-05	0.000120698	yes
XLOC_000648	XLOC_000648	Si017689m	Si017689m.g	SETITscaffold_1:10639256-10642639	Immature	Mature	OK	1.06647	6.86304	2.68601	6.81694	5e-05	0.000120698	yes
XLOC_000649	XLOC_000649	Si018253m	Si018253m.g	SETITscaffold_1:10695907-10698955	Immature	Mature	OK	74.8295	79.129	0.0805989	0.307964	0.58495	0.643807	no
XLOC_000650	XLOC_000650	Si016862m	Si016862m.g	SETITscaffold_1:10703970-10711122	Immature	Mature	OK	47.8005	32.5968	-0.552295	-2.095	0.0004	0.000866427	yes
XLOC_000651	XLOC_000651	Si018588m	Si018588m.g	SETITscaffold_1:10756826-10761164	Immature	Mature	OK	5.51365	5.41309	-0.0265552	-0.0759302	0.8942	0.91366	no
XLOC_000652	XLOC_000652	Si020371m	Si020371m.g	SETITscaffold_1:10797681-10806212	Immature	Mature	NOTEST	0.0840072	0.104684	0.31745	0	1	1	no
XLOC_000653	XLOC_000653	Si016996m	Si016996m.g	SETITscaffold_1:10874530-10880053	Immature	Mature	OK	4.94996	5.82201	0.234101	0.749213	0.18815	0.241437	no
XLOC_000654	XLOC_000654	Si017064m	Si017064m.g	SETITscaffold_1:10976959-10978776	Immature	Mature	OK	2.08954	15.6231	2.90242	7.00094	5e-05	0.000120698	yes
XLOC_000655	XLOC_000655	Si020162m	Si020162m.g	SETITscaffold_1:10998803-10999820	Immature	Mature	NOTEST	0	0	0	0	1	1	no
XLOC_000656	XLOC_000656	Si017086m	Si017086m.g	SETITscaffold_1:11024142-11025824	Immature	Mature	OK	5.0754	11.9205	1.23185	3.17736	5e-05	0.000120698	yes
XLOC_000657	XLOC_000657	Si018972m	Si018972m.g	SETITscaffold_1:11054689-11058863	Immature	Mature	OK	4.24776	2.39558	-0.826325	-0.441246	0.54905	0.610294	no
XLOC_000658	XLOC_000658	Si019036m	Si019036m.g	SETITscaffold_1:11063136-11063608	Immature	Mature	OK	6.37653	3.80525	-0.74478	-1.65252	0.00535	0.00965889	yes
XLOC_000659	XLOC_000659	Si017963m	Si017963m.g	SETITscaffold_1:11087180-11088630	Immature	Mature	OK	14.9318	0.558709	-4.74015	-7.04918	5e-05	0.000120698	yes
XLOC_000660	XLOC_000660	Si017966m	Si017966m.g	SETITscaffold_1:11135293-11136863	Immature	Mature	OK	0	1.07249	inf	#NAME?	5e-05	0.000120698	yes
XLOC_000661	XLOC_000661	Si017326m	Si017326m.g	SETITscaffold_1:11140821-11153351	Immature	Mature	OK	21.6035	31.2246	0.531419	2.01393	0.00065	0.00136771	yes
XLOC_000662	XLOC_000662	Si016266m	Si016266m.g	SETITscaffold_1:11171550-11178029	Immature	Mature	OK	0.729576	5.89442	3.01422	7.94734	5e-05	0.000120698	yes
XLOC_000663	XLOC_000663	Si019515m	Si019515m.g	SETITscaffold_1:11187419-11188188	Immature	Mature	NOTEST	0	0	0	0	1	1	no
XLOC_000664	XLOC_000664	Si016166m	Si016166m.g	SETITscaffold_1:11200583-11208422	Immature	Mature	OK	30.9192	55.6839	0.848754	3.12276	5e-05	0.000120698	yes
XLOC_000665	XLOC_000665	Si020618m	Si020618m.g	SETITscaffold_1:11223349-11223878	Immature	Mature	OK	4.06798	4.33831	0.0928191	0.158756	0.78485	0.82227	no
XLOC_000666	XLOC_000666	Si017959m	Si017959m.g	SETITscaffold_1:11224057-11227056	Immature	Mature	OK	11.1983	12.2501	0.12951	0.44694	0.42745	0.492269	no
XLOC_000667	XLOC_000667	Si019801m	Si019801m.g	SETITscaffold_1:11234298-11237508	Immature	Mature	NOTEST	0.00297704	0.0395428	3.73147	0	1	1	no
XLOC_000668	XLOC_000668	Si019983m	Si019983m.g	SETITscaffold_1:11238082-11239840	Immature	Mature	NOTEST	0	0	0	0	1	1	no
XLOC_000669	XLOC_000669	Si019238m	Si019238m.g	SETITscaffold_1:11243367-11246788	Immature	Mature	NOTEST	0	0	0	0	1	1	no
XLOC_000670	XLOC_000670	Si019200m	Si019200m.g	SETITscaffold_1:11260885-11261828	Immature	Mature	NOTEST	0	0	0	0	1	1	no
XLOC_000671	XLOC_000671	Si016261m	Si016261m.g	SETITscaffold_1:11276418-11282322	Immature	Mature	OK	9.95021	23.9327	1.26619	4.80151	5e-05	0.000120698	yes
XLOC_000672	XLOC_000672	Si017825m	Si017825m.g	SETITscaffold_1:11282724-11285678	Immature	Mature	OK	12.0235	5.28729	-1.18526	-3.87359	5e-05	0.000120698	yes
XLOC_000673	XLOC_000673	Si020131m	Si020131m.g	SETITscaffold_1:11294258-11295887	Immature	Mature	OK	0.997679	1.29374	0.374905	0.74215	0.2037	0.25932	no
XLOC_000674	XLOC_000674	Si020512m	Si020512m.g	SETITscaffold_1:11314154-11319525	Immature	Mature	NOTEST	0.126236	0	#NAME?	0	1	1	no
XLOC_000675	XLOC_000675	Si016721m	Si016721m.g	SETITscaffold_1:11374172-11376922	Immature	Mature	OK	3.76784	0.35806	-3.39547	-3.5411	0.0004	0.000866427	yes
XLOC_000676	XLOC_000676	Si016832m	Si016832m.g	SETITscaffold_1:11436221-11445510	Immature	Mature	OK	6.23888	27.9186	2.16187	7.34747	5e-05	0.000120698	yes
XLOC_000677	XLOC_000677	Si019005m	Si019005m.g	SETITscaffold_1:11467472-11467968	Immature	Mature	NOTEST	0.141742	0.258741	0.868247	0	1	1	no
XLOC_000678	XLOC_000678	Si016688m	Si016688m.g	SETITscaffold_1:11583969-11589290	Immature	Mature	OK	0.509027	4.68757	3.20303	8.04804	5e-05	0.000120698	yes
XLOC_000679	XLOC_000679	Si018138m	Si018138m.g	SETITscaffold_1:11590980-11594911	Immature	Mature	OK	5.24241	19.8928	1.92395	6.01624	5e-05	0.000120698	yes
XLOC_000680	XLOC_000680	Si019165m	Si019165m.g	SETITscaffold_1:11600665-11601640	Immature	Mature	OK	0.83269	0.754579	-0.142108	-0.200728	0.7153	0.7612	no
XLOC_000681	XLOC_000681	Si018490m	Si018490m.g	SETITscaffold_1:11601790-11602805	Immature	Mature	OK	1.5624	0.798168	-0.969002	-1.74518	0.0048	0.00874311	yes
XLOC_000682	XLOC_000682	Si019846m	Si019846m.g	SETITscaffold_1:11615865-11618816	Immature	Mature	OK	20.7098	11.3127	-0.872368	-2.86623	5e-05	0.000120698	yes
XLOC_000683	XLOC_000683	Si017803m	Si017803m.g	SETITscaffold_1:11756490-11764274	Immature	Mature	OK	25.0356	25.2837	0.0142299	0.0538065	0.9276	0.940447	no
XLOC_000684	XLOC_000684	Si020637m	Si020637m.g	SETITscaffold_1:11765092-11765599	Immature	Mature	OK	16.9431	6.97961	-1.27948	-3.42251	5e-05	0.000120698	yes
XLOC_000685	XLOC_000685	Si019917m	Si019917m.g	SETITscaffold_1:11776202-11778896	Immature	Mature	NOTEST	0	0	0	0	1	1	no
XLOC_000686	XLOC_000686	Si019405m	Si019405m.g	SETITscaffold_1:11790272-11791489	Immature	Mature	NOTEST	0	0	0	0	1	1	no
XLOC_000687	XLOC_000687	Si019319m	Si019319m.g	SETITscaffold_1:11840803-11842560	Immature	Mature	NOTEST	0	0	0	0	1	1	no
XLOC_000688	XLOC_000688	Si017373m	Si017373m.g	SETITscaffold_1:11844136-11845707	Immature	Mature	OK	0.131314	0.991017	2.91589	3.30543	0.0014	0.00280125	yes
XLOC_000689	XLOC_000689	Si020096m	Si020096m.g	SETITscaffold_1:11876261-11879653	Immature	Mature	NOTEST	0	0	0	0	1	1	no
XLOC_000690	XLOC_000690	Si017203m	Si017203m.g	SETITscaffold_1:11890793-11896261	Immature	Mature	OK	17.2431	15.8894	-0.117958	-0.440919	0.4438	0.508717	no
XLOC_000691	XLOC_000691	Si019148m	Si019148m.g	SETITscaffold_1:11905509-11906698	Immature	Mature	NOTEST	0	0	0	0	1	1	no
XLOC_000692	XLOC_000692	Si019859m	Si019859m.g	SETITscaffold_1:11964265-11964694	Immature	Mature	OK	6.10463	35.5434	2.54161	4.72893	5e-05	0.000120698	yes
XLOC_000693	XLOC_000693	Si018774m	Si018774m.g	SETITscaffold_1:11970002-11972258	Immature	Mature	OK	7.49575	31.5605	2.07398	7.00505	5e-05	0.000120698	yes
XLOC_000694	XLOC_000694	Si016392m	Si016392m.g	SETITscaffold_1:11995908-12001019	Immature	Mature	OK	16.8238	34.0546	1.01735	3.86674	5e-05	0.000120698	yes
XLOC_000695	XLOC_000695	Si020560m	Si020560m.g	SETITscaffold_1:11995908-12001019	Immature	Mature	OK	0.35357	0.54564	0.625955	0.0669605	0.7325	0.776365	no
XLOC_000696	XLOC_000696	Si016810m	Si016810m.g	SETITscaffold_1:12015853-12019112	Immature	Mature	OK	14.208	16.3962	0.206652	0.774643	0.1775	0.229305	no
XLOC_000697	XLOC_000697	Si019797m	Si019797m.g	SETITscaffold_1:12022213-12023271	Immature	Mature	NOTEST	0	0	0	0	1	1	no
XLOC_000698	XLOC_000698	Si019369m	Si019369m.g	SETITscaffold_1:12064645-12065780	Immature	Mature	NOTEST	0	0	0	0	1	1	no
XLOC_000699	XLOC_000699	Si018608m	Si018608m.g	SETITscaffold_1:12141377-12144595	Immature	Mature	OK	133.936	132.247	-0.018307	-0.0692311	0.9066	0.923774	no
XLOC_000700	XLOC_000700	Si017080m	Si017080m.g	SETITscaffold_1:12247149-12249512	Immature	Mature	OK	0.0626319	0.489803	2.96723	2.49867	0.05225	0.0775119	no
XLOC_000701	XLOC_000701	Si020032m	Si020032m.g	SETITscaffold_1:12292826-12294655	Immature	Mature	NOTEST	0	0	0	0	1	1	no
XLOC_000702	XLOC_000702	Si019253m	Si019253m.g	SETITscaffold_1:12372391-12375071	Immature	Mature	NOTEST	0	0	0	0	1	1	no
XLOC_000703	XLOC_000703	Si020269m	Si020269m.g	SETITscaffold_1:12375852-12376619	Immature	Mature	NOTEST	0.0951865	0	#NAME?	0	1	1	no
XLOC_000704	XLOC_000704	Si016485m	Si016485m.g	SETITscaffold_1:12421057-12423512	Immature	Mature	OK	6.05284	7.48667	0.306713	1.05696	0.06555	0.0951654	no
XLOC_000705	XLOC_000705	Si019074m	Si019074m.g	SETITscaffold_1:12425239-12426043	Immature	Mature	NOTEST	0	0	0	0	1	1	no
XLOC_000706	XLOC_000706	Si020027m	Si020027m.g	SETITscaffold_1:12506152-12508525	Immature	Mature	NOTEST	0	0.0428849	inf	0	1	1	no
XLOC_000707	XLOC_000707	Si020327m	Si020327m.g	SETITscaffold_1:12553171-12553731	Immature	Mature	OK	4.32602	4.74127	0.132231	0.296999	0.5981	0.655481	no
XLOC_000708	XLOC_000708	Si019673m	Si019673m.g	SETITscaffold_1:12656610-12657851	Immature	Mature	NOTEST	0	0	0	0	1	1	no
XLOC_000709	XLOC_000709	Si018083m	Si018083m.g	SETITscaffold_1:12689395-12690390	Immature	Mature	OK	11.2243	5.83616	-0.943532	-2.09985	0.0007	0.00146569	yes
XLOC_000710	XLOC_000710	Si020004m	Si020004m.g	SETITscaffold_1:12734710-12735497	Immature	Mature	OK	2.04127	0.473492	-2.10805	-1.3614	0.2868	0.346431	no
XLOC_000711	XLOC_000711	Si016442m	Si016442m.g	SETITscaffold_1:12750718-12755752	Immature	Mature	OK	9.73244	86.4224	3.15053	10.8135	5e-05	0.000120698	yes
XLOC_000712	XLOC_000712	Si019499m	Si019499m.g	SETITscaffold_1:12757433-12759755	Immature	Mature	NOTEST	0	0	0	0	1	1	no
XLOC_000713	XLOC_000713	Si018895m	Si018895m.g	SETITscaffold_1:12782070-12782673	Immature	Mature	NOTEST	0	0	0	0	1	1	no
XLOC_000714	XLOC_000714	Si019855m	Si019855m.g	SETITscaffold_1:12801758-12802922	Immature	Mature	OK	5.99874	5.6296	-0.0916266	-0.233814	0.68195	0.731055	no
XLOC_000715	XLOC_000715	Si019888m	Si019888m.g	SETITscaffold_1:12820645-12822935	Immature	Mature	NOTEST	0.0655405	0.241037	1.8788	0	1	1	no
XLOC_000716	XLOC_000716	Si020489m	Si020489m.g	SETITscaffold_1:12855452-12855980	Immature	Mature	OK	11.038	10.3365	-0.0947329	-0.196545	0.72825	0.772688	no
XLOC_000717	XLOC_000717	Si017392m	Si017392m.g	SETITscaffold_1:12894375-12898199	Immature	Mature	OK	45.0579	40.8743	-0.140584	-0.535004	0.35475	0.418139	no
XLOC_000718	XLOC_000718	Si016524m	Si016524m.g	SETITscaffold_1:12900274-12902735	Immature	Mature	OK	3.12685	6.44542	1.04357	2.77943	5e-05	0.000120698	yes
XLOC_000719	XLOC_000719	Si018853m	Si018853m.g	SETITscaffold_1:12961289-12968801	Immature	Mature	OK	3.65659	3.06703	-0.253656	-0.153962	0.779	0.817421	no
XLOC_000720	XLOC_000720	Si019028m	Si019028m.g	SETITscaffold_1:13000243-13000733	Immature	Mature	NOTEST	0.0291418	0.036924	0.341469	0	1	1	no
XLOC_000721	XLOC_000721	Si020037m	Si020037m.g	SETITscaffold_1:13049683-13050381	Immature	Mature	NOTEST	0	0	0	0	1	1	no
XLOC_000722	XLOC_000722	Si018316m	Si018316m.g	SETITscaffold_1:13107905-13109123	Immature	Mature	OK	51.4085	55.3336	0.10615	0.389954	0.4995	0.562315	no
XLOC_000723	XLOC_000723	Si019716m	Si019716m.g	SETITscaffold_1:13206705-13208619	Immature	Mature	OK	0.505358	2.9416	2.54122	3.30655	0.00015	0.000344099	yes
XLOC_000724	XLOC_000724	Si018090m	Si018090m.g	SETITscaffold_1:13329457-13333570	Immature	Mature	OK	1.69239	3.38403	0.999677	0.651864	0.23475	0.293844	no
XLOC_000725	XLOC_000725	Si020388m	Si020388m.g	SETITscaffold_1:13545482-13548246	Immature	Mature	OK	1.43941	9.51561	2.72482	0.751718	0.2925	0.352353	no
XLOC_000726	XLOC_000726	Si019922m	Si019922m.g	SETITscaffold_1:13611391-13612258	Immature	Mature	NOTEST	0	0	0	0	1	1	no
XLOC_000727	XLOC_000727	Si016129m	Si016129m.g	SETITscaffold_1:13620788-13625446	Immature	Mature	OK	9.87677	16.0523	0.700664	2.68412	5e-05	0.000120698	yes
XLOC_000728	XLOC_000728	Si019178m	Si019178m.g	SETITscaffold_1:13655899-13657969	Immature	Mature	OK	2.0806	12.4952	2.5863	2.12485	0.0154	0.0256629	yes
XLOC_000729	XLOC_000729	Si020059m	Si020059m.g	SETITscaffold_1:13658116-13661996	Immature	Mature	OK	14.3498	19.006	0.405427	1.41305	0.01485	0.0248031	yes
XLOC_000730	XLOC_000730	Si017309m	Si017309m.g	SETITscaffold_1:13757718-13762869	Immature	Mature	OK	39.4011	2.11606	-4.21878	-11.9323	5e-05	0.000120698	yes
XLOC_000731	XLOC_000731	Si019230m	Si019230m.g	SETITscaffold_1:13766164-13768633	Immature	Mature	NOTEST	0.329391	0	#NAME?	0	1	1	no
XLOC_000732	XLOC_000732	Si017228m	Si017228m.g	SETITscaffold_1:13782174-13785192	Immature	Mature	OK	12.5994	0.0938902	-7.06817	-6.61537	0.00265	0.00503834	yes
XLOC_000733	XLOC_000733	Si018632m	Si018632m.g	SETITscaffold_1:13785996-13786751	Immature	Mature	OK	0.639858	0.454507	-0.493447	-0.618243	0.2877	0.347365	no
XLOC_000734	XLOC_000734	Si017890m	Si017890m.g	SETITscaffold_1:13922817-13926771	Immature	Mature	OK	24.2171	13.6108	-0.831277	-2.88553	5e-05	0.000120698	yes
XLOC_000735	XLOC_000735	Si020562m	Si020562m.g	SETITscaffold_1:13933344-13937008	Immature	Mature	OK	13.1869	16.3214	0.307669	1.04793	0.06905	0.0995806	no
XLOC_000736	XLOC_000736	Si019603m	Si019603m.g	SETITscaffold_1:14071105-14072095	Immature	Mature	NOTEST	0	0	0	0	1	1	no
XLOC_000737	XLOC_000737	Si019588m	Si019588m.g	SETITscaffold_1:14086448-14086978	Immature	Mature	NOTEST	0	0	0	0	1	1	no
XLOC_000738	XLOC_000738	Si018369m	Si018369m.g	SETITscaffold_1:14211079-14212261	Immature	Mature	OK	9.18141	8.29361	-0.146716	-0.379563	0.50555	0.568195	no
XLOC_000739	XLOC_000739	Si020644m	Si020644m.g	SETITscaffold_1:14215373-14215690	Immature	Mature	NOTEST	0.250066	0.273388	0.128643	0	1	1	no
XLOC_000740	XLOC_000740	Si018622m	Si018622m.g	SETITscaffold_1:14215819-14216502	Immature	Mature	OK	13.9055	9.94948	-0.482966	-1.46106	0.01155	0.0196819	yes
XLOC_000741	XLOC_000741	Si019947m	Si019947m.g	SETITscaffold_1:14259050-14260367	Immature	Mature	NOTEST	0	0	0	0	1	1	no
XLOC_000742	XLOC_000742	Si017826m	Si017826m.g	SETITscaffold_1:14262185-14266300	Immature	Mature	OK	5.65983	8.6034	0.604147	1.84654	0.0014	0.00280125	yes
XLOC_000743	XLOC_000743	Si020274m	Si020274m.g	SETITscaffold_1:14278173-14278685	Immature	Mature	OK	0.519598	1.47253	1.50283	1.86978	0.0047	0.00857864	yes
XLOC_000744	XLOC_000744	Si019898m	Si019898m.g	SETITscaffold_1:14321914-14326939	Immature	Mature	NOTEST	0.0139293	0.172452	3.63	0	1	1	no
XLOC_000745	XLOC_000745	Si018036m	Si018036m.g	SETITscaffold_1:14424672-14428609	Immature	Mature	OK	14.7195	16.4335	0.158913	0.527613	0.35565	0.41908	no
XLOC_000746	XLOC_000746	Si019769m	Si019769m.g	SETITscaffold_1:14437360-14439530	Immature	Mature	NOTEST	0	0	0	0	1	1	no
XLOC_000747	XLOC_000747	Si020115m	Si020115m.g	SETITscaffold_1:14476040-14476616	Immature	Mature	NOTEST	0	0.0783872	inf	0	1	1	no
XLOC_000748	XLOC_000748	Si018101m	Si018101m.g	SETITscaffold_1:14503833-14504795	Immature	Mature	OK	72.2927	0	#NAME?	#NAME?	5e-05	0.000120698	yes
XLOC_000749	XLOC_000749	Si020100m	Si020100m.g	SETITscaffold_1:14549070-14549865	Immature	Mature	NOTEST	0.0660811	0	#NAME?	0	1	1	no
XLOC_000750	XLOC_000750	Si018536m	Si018536m.g	SETITscaffold_1:14606300-14611126	Immature	Mature	OK	10.2427	9.80475	-0.0630431	-0.200478	0.72365	0.768434	no
XLOC_000751	XLOC_000751	Si019166m	Si019166m.g	SETITscaffold_1:14622109-14628161	Immature	Mature	NOTEST	0	0	0	0	1	1	no
XLOC_000752	XLOC_000752	Si019408m	Si019408m.g	SETITscaffold_1:14630129-14630783	Immature	Mature	NOTEST	0	0	0	0	1	1	no
XLOC_000753	XLOC_000753	Si020147m	Si020147m.g	SETITscaffold_1:14641476-14641611	Immature	Mature	NOTEST	0	0	0	0	1	1	no
XLOC_000754	XLOC_000754	Si019505m	Si019505m.g	SETITscaffold_1:14672731-14673763	Immature	Mature	NOTEST	0	0	0	0	1	1	no
XLOC_000755	XLOC_000755	Si020242m	Si020242m.g	SETITscaffold_1:14679758-14680090	Immature	Mature	NOTEST	0	0	0	0	1	1	no
XLOC_000756	XLOC_000756	Si019750m	Si019750m.g	SETITscaffold_1:14681022-14682069	Immature	Mature	NOTEST	0	0	0	0	1	1	no
XLOC_000757	XLOC_000757	Si019481m	Si019481m.g	SETITscaffold_1:14682171-14682795	Immature	Mature	NOTEST	0	0	0	0	1	1	no
XLOC_000758	XLOC_000758	Si019087m	Si019087m.g	SETITscaffold_1:14687936-14688947	Immature	Mature	NOTEST	0	0	0	0	1	1	no
XLOC_000759	XLOC_000759	Si020638m	Si020638m.g	SETITscaffold_1:14690338-14690883	Immature	Mature	NOTEST	0	0	0	0	1	1	no
XLOC_000760	XLOC_000760	Si019094m	Si019094m.g	SETITscaffold_1:14696868-14697684	Immature	Mature	NOTEST	0	0	0	0	1	1	no
XLOC_000761	XLOC_000761	Si019774m	Si019774m.g	SETITscaffold_1:14715812-14716292	Immature	Mature	NOTEST	0	0	0	0	1	1	no
XLOC_000762	XLOC_000762	Si019428m	Si019428m.g	SETITscaffold_1:14724548-14725016	Immature	Mature	NOTEST	0	0	0	0	1	1	no
XLOC_000763	XLOC_000763	Si016757m	Si016757m.g	SETITscaffold_1:14761455-14770038	Immature	Mature	OK	24.9784	18.2004	-0.456708	-1.74504	0.0025	0.00481944	yes
XLOC_000764	XLOC_000764	Si017853m	Si017853m.g	SETITscaffold_1:15032750-15036312	Immature	Mature	OK	1.62734	2.7788	0.771945	1.83128	0.00155	0.00307749	yes
XLOC_000765	XLOC_000765	Si016951m	Si016951m.g	SETITscaffold_1:15085408-15087355	Immature	Mature	OK	2.85656	17.6755	2.6294	6.52721	5e-05	0.000120698	yes
XLOC_000766	XLOC_000766	Si019313m	Si019313m.g	SETITscaffold_1:15118743-15119868	Immature	Mature	OK	83.2093	54.8228	-0.601968	-1.98507	0.0004	0.000866427	yes
XLOC_000767	XLOC_000767	Si020408m	Si020408m.g	SETITscaffold_1:15146426-15147100	Immature	Mature	OK	5.56681	7.65276	0.459129	1.24134	0.0312	0.0489898	yes
XLOC_000768	XLOC_000768	Si017838m	Si017838m.g	SETITscaffold_1:15153624-15154986	Immature	Mature	OK	2.07899	4.59764	1.14501	2.08624	0.00115	0.00233789	yes
XLOC_000769	XLOC_000769	Si019088m	Si019088m.g	SETITscaffold_1:15186612-15188556	Immature	Mature	NOTEST	0	0	0	0	1	1	no
XLOC_000770	XLOC_000770	Si018999m	Si018999m.g	SETITscaffold_1:15193803-15202910	Immature	Mature	OK	1.1018	0.366042	-1.58978	-0.273918	0.4131	0.477744	no
XLOC_000771	XLOC_000771	Si020434m	Si020434m.g	SETITscaffold_1:15538844-15539380	Immature	Mature	OK	33.3502	79.7685	1.25813	4.55505	5e-05	0.000120698	yes
XLOC_000772	XLOC_000772	Si019500m	Si019500m.g	SETITscaffold_1:15576344-15576590	Immature	Mature	NOTEST	0	0	0	0	1	1	no
XLOC_000773	XLOC_000773	Si020466m	Si020466m.g	SETITscaffold_1:15657730-15658189	Immature	Mature	NOTEST	0.351691	0.307517	-0.193643	0	1	1	no
XLOC_000774	XLOC_000774	Si019024m	Si019024m.g	SETITscaffold_1:15659443-15660029	Immature	Mature	OK	3.24121	2.1592	-0.586035	-1.17563	0.04195	0.0641791	no
XLOC_000775	XLOC_000775	Si019421m	Si019421m.g	SETITscaffold_1:15662893-15664350	Immature	Mature	NOTEST	0	0	0	0	1	1	no
XLOC_000776	XLOC_000776	Si017848m	Si017848m.g	SETITscaffold_1:15677172-15678289	Immature	Mature	NOTEST	0.427469	0.0788915	-2.43788	0	1	1	no
XLOC_000777	XLOC_000777	Si018750m	Si018750m.g	SETITscaffold_1:15759777-15762103	Immature	Mature	OK	8.49195	3.32979	-1.35066	-1.16372	0.0523	0.0775722	no
XLOC_000778	XLOC_000778	Si020272m	Si020272m.g	SETITscaffold_1:15759777-15762103	Immature	Mature	OK	5.70715	4.93894	-0.20857	-0.460979	0.42775	0.492546	no
XLOC_000779	XLOC_000779	Si020533m	Si020533m.g	SETITscaffold_1:15766427-15766817	Immature	Mature	OK	8.87798	5.71767	-0.634804	-1.21347	0.03985	0.0613456	no
XLOC_000780	XLOC_000780	Si019020m	Si019020m.g	SETITscaffold_1:15773489-15774248	Immature	Mature	OK	66.2354	20.7835	-1.67216	-5.35217	5e-05	0.000120698	yes
XLOC_000781	XLOC_000781	Si019938m	Si019938m.g	SETITscaffold_1:15780600-15780777	Immature	Mature	OK	0.522044	4.587	3.13531	2.12051	0.25055	0.308918	no
XLOC_000782	XLOC_000782	Si019753m	Si019753m.g	SETITscaffold_1:15791824-15800346	Immature	Mature	OK	0.211146	1.69925	3.00859	0.680076	0.45025	0.514884	no
XLOC_000783	XLOC_000783	Si018658m	Si018658m.g	SETITscaffold_1:15910315-15911169	Immature	Mature	OK	24.94	0.996509	-4.64544	-6.74372	5e-05	0.000120698	yes
XLOC_000784	XLOC_000784	Si018312m	Si018312m.g	SETITscaffold_1:15913774-15915326	Immature	Mature	OK	7.02344	2.30516	-1.60731	-3.87735	5e-05	0.000120698	yes
XLOC_000785	XLOC_000785	Si020144m	Si020144m.g	SETITscaffold_1:16103556-16104576	Immature	Mature	OK	3.43342	0.133219	-4.68777	-4.37457	0.2472	0.306779	no
XLOC_000786	XLOC_000786	Si018998m	Si018998m.g	SETITscaffold_1:16124484-16127218	Immature	Mature	OK	6.2253	5.93853	-0.068036	-0.0810767	0.8883	0.908645	no
XLOC_000787	XLOC_000787	Si019717m	Si019717m.g	SETITscaffold_1:16175967-16177109	Immature	Mature	NOTEST	0	0	0	0	1	1	no
XLOC_000788	XLOC_000788	Si019035m	Si019035m.g	SETITscaffold_1:16177245-16177768	Immature	Mature	NOTEST	0	0	0	0	1	1	no
XLOC_000789	XLOC_000789	Si019317m	Si019317m.g	SETITscaffold_1:16180088-16180692	Immature	Mature	NOTEST	0	0	0	0	1	1	no
XLOC_000790	XLOC_000790	Si019436m	Si019436m.g	SETITscaffold_1:16331780-16335564	Immature	Mature	NOTEST	0	0	0	0	1	1	no
XLOC_000791	XLOC_000791	Si020006m	Si020006m.g	SETITscaffold_1:16340134-16345350	Immature	Mature	NOTEST	0	0	0	0	1	1	no
XLOC_000792	XLOC_000792	Si020156m	Si020156m.g	SETITscaffold_1:16351295-16353149	Immature	Mature	NOTEST	0.0102569	0.0106964	0.0605295	0	1	1	no
XLOC_000793	XLOC_000793	Si020372m	Si020372m.g	SETITscaffold_1:16389779-16390221	Immature	Mature	NOTEST	0	0	0	0	1	1	no
XLOC_000794	XLOC_000794	Si019924m	Si019924m.g	SETITscaffold_1:16410020-16411699	Immature	Mature	NOTEST	0	0	0	0	1	1	no
XLOC_000795	XLOC_000795	Si019079m	Si019079m.g	SETITscaffold_1:16426318-16429511	Immature	Mature	NOTEST	0	0	0	0	1	1	no
XLOC_000796	XLOC_000796	Si017886m	Si017886m.g	SETITscaffold_1:16648342-16653865	Immature	Mature	OK	53.5933	73.4204	0.45413	1.73266	0.0029	0.00547579	yes
XLOC_000797	XLOC_000797	Si019966m	Si019966m.g	SETITscaffold_1:16656248-16658227	Immature	Mature	NOTEST	0	0	0	0	1	1	no
XLOC_000798	XLOC_000798	Si018727m	Si018727m.g	SETITscaffold_1:16734633-16735235	Immature	Mature	OK	0.977671	3.25815	1.73663	2.12916	0.00215	0.00417858	yes
XLOC_000799	XLOC_000799	Si018817m	Si018817m.g	SETITscaffold_1:16766375-16768754	Immature	Mature	OK	23.8015	13.38	-0.830976	-2.56739	5e-05	0.000120698	yes
XLOC_000800	XLOC_000800	Si018545m	Si018545m.g	SETITscaffold_1:16770170-16771388	Immature	Mature	OK	80.3199	56.4243	-0.50944	-1.85532	0.00085	0.00176011	yes
XLOC_000801	XLOC_000801	Si017324m	Si017324m.g	SETITscaffold_1:17043628-17049112	Immature	Mature	OK	87.1385	85.1252	-0.0337235	-0.128484	0.8224	0.853658	no
XLOC_000802	XLOC_000802	Si020619m	Si020619m.g	SETITscaffold_1:17043628-17049112	Immature	Mature	OK	0.771153	0.284311	-1.43955	-0.145921	0.4264	0.491288	no
XLOC_000803	XLOC_000803	Si017261m	Si017261m.g	SETITscaffold_1:17091336-17095228	Immature	Mature	OK	34.4702	20.9232	-0.720249	-2.70168	5e-05	0.000120698	yes
XLOC_000804	XLOC_000804	Si020524m	Si020524m.g	SETITscaffold_1:17091336-17095228	Immature	Mature	OK	0.395117	0.838315	1.08521	0.27051	0.64645	0.699944	no
XLOC_000805	XLOC_000805	Si017804m	Si017804m.g	SETITscaffold_1:17203898-17209744	Immature	Mature	OK	9.20368	8.97502	-0.0362962	-0.12106	0.8332	0.862589	no
XLOC_000806	XLOC_000806	Si020591m	Si020591m.g	SETITscaffold_1:17203898-17209744	Immature	Mature	OK	0.864702	1.10918	0.359219	0.180666	0.78175	0.81982	no
XLOC_000807	XLOC_000807	Si019446m	Si019446m.g	SETITscaffold_1:17293268-17297668	Immature	Mature	NOTEST	0	0	0	0	1	1	no
XLOC_000808	XLOC_000808	Si018106m	Si018106m.g	SETITscaffold_1:17425066-17431571	Immature	Mature	OK	15.5905	8.9759	-0.796538	-2.79648	5e-05	0.000120698	yes
XLOC_000809	XLOC_000809	Si017979m	Si017979m.g	SETITscaffold_1:17591031-17593916	Immature	Mature	OK	25.8959	148.905	2.52359	9.12286	5e-05	0.000120698	yes
XLOC_000810	XLOC_000810	Si020393m	Si020393m.g	SETITscaffold_1:17622552-17623298	Immature	Mature	OK	19.049	29.8629	0.648634	1.84162	0.0016	0.00317066	yes
XLOC_000811	XLOC_000811	Si018270m	Si018270m.g	SETITscaffold_1:17624819-17625751	Immature	Mature	OK	0.233335	0.55335	1.24579	0.897754	0.09405	0.131622	no
XLOC_000812	XLOC_000812	Si018362m	Si018362m.g	SETITscaffold_1:17627788-17629646	Immature	Mature	OK	22.4446	19.252	-0.221359	-0.803643	0.1622	0.212131	no
XLOC_000813	XLOC_000813	Si017492m	Si017492m.g	SETITscaffold_1:17635167-17637379	Immature	Mature	OK	10.5387	8.71882	-0.273499	-0.950128	0.09655	0.134801	no
XLOC_000814	XLOC_000814	Si019419m	Si019419m.g	SETITscaffold_1:17655014-17655950	Immature	Mature	NOTEST	0	0	0	0	1	1	no
XLOC_000815	XLOC_000815	Si019666m	Si019666m.g	SETITscaffold_1:17661701-17662624	Immature	Mature	NOTEST	0	0	0	0	1	1	no
XLOC_000816	XLOC_000816	Si018008m	Si018008m.g	SETITscaffold_1:18118762-18123129	Immature	Mature	OK	57.1019	38.1868	-0.580463	-2.21485	0.00015	0.000344099	yes
XLOC_000817	XLOC_000817	Si020616m	Si020616m.g	SETITscaffold_1:18118762-18123129	Immature	Mature	OK	2.22397	1.24768	-0.833885	-0.23285	0.70325	0.750281	no
XLOC_000818	XLOC_000818	Si019342m	Si019342m.g	SETITscaffold_1:18253844-18254051	Immature	Mature	NOTEST	0	0	0	0	1	1	no
XLOC_000819	XLOC_000819	Si019131m	Si019131m.g	SETITscaffold_1:18293832-18295240	Immature	Mature	NOTEST	0	0	0	0	1	1	no
XLOC_000820	XLOC_000820	Si020024m	Si020024m.g	SETITscaffold_1:18364225-18365319	Immature	Mature	NOTEST	0	0	0	0	1	1	no
XLOC_000821	XLOC_000821	Si018834m	Si018834m.g	SETITscaffold_1:18394970-18395416	Immature	Mature	OK	1.05165	1.05342	0.00243168	0.0023367	0.92685	0.939814	no
XLOC_000822	XLOC_000822	Si019642m	Si019642m.g	SETITscaffold_1:18451610-18451904	Immature	Mature	OK	1.34349	0.191606	-2.80977	-1.59972	0.187	0.240186	no
XLOC_000823	XLOC_000823	Si019800m	Si019800m.g	SETITscaffold_1:18660057-18661014	Immature	Mature	NOTEST	0.101843	0.163106	0.67946	0	1	1	no
XLOC_000824	XLOC_000824	Si020612m	Si020612m.g	SETITscaffold_1:18786452-18787047	Immature	Mature	OK	51.193	9.30088	-2.46051	-7.76775	5e-05	0.000120698	yes
XLOC_000825	XLOC_000825	Si020109m	Si020109m.g	SETITscaffold_1:18823084-18825509	Immature	Mature	NOTEST	0	0	0	0	1	1	no
XLOC_000826	XLOC_000826	Si019961m	Si019961m.g	SETITscaffold_1:18882733-18884257	Immature	Mature	NOTEST	0	0.00587847	inf	0	1	1	no
XLOC_000827	XLOC_000827	Si019394m	Si019394m.g	SETITscaffold_1:19098842-19099646	Immature	Mature	NOTEST	0	0	0	0	1	1	no
XLOC_000828	XLOC_000828	Si016308m	Si016308m.g	SETITscaffold_1:19141584-19144333	Immature	Mature	OK	8.06388	0.95755	-3.07406	-7.5408	5e-05	0.000120698	yes
XLOC_000829	XLOC_000829	Si019366m	Si019366m.g	SETITscaffold_1:19155491-19156413	Immature	Mature	NOTEST	0	0	0	0	1	1	no
XLOC_000830	XLOC_000830	Si019120m	Si019120m.g	SETITscaffold_1:19719209-19721077	Immature	Mature	NOTEST	0	0	0	0	1	1	no
XLOC_000831	XLOC_000831	Si019212m	Si019212m.g	SETITscaffold_1:19751797-19752953	Immature	Mature	NOTEST	0	0	0	0	1	1	no
XLOC_000832	XLOC_000832	Si016168m	Si016168m.g	SETITscaffold_1:19843173-19857563	Immature	Mature	OK	13.3843	19.9521	0.576003	2.20439	0.0002	0.00045135	yes
XLOC_000833	XLOC_000833	Si017831m	Si017831m.g	SETITscaffold_1:19859590-19864466	Immature	Mature	OK	22.554	19.3206	-0.223245	-0.821089	0.15375	0.202245	no
XLOC_000834	XLOC_000834	Si017678m	Si017678m.g	SETITscaffold_1:19873629-19874698	Immature	Mature	OK	5.16216	1.07875	-2.25862	-3.16647	0.0001	0.000234065	yes
XLOC_000835	XLOC_000835	Si019766m	Si019766m.g	SETITscaffold_1:19940722-19941728	Immature	Mature	NOTEST	0	0.0746173	inf	0	1	1	no
XLOC_000836	XLOC_000836	Si019487m	Si019487m.g	SETITscaffold_1:20115390-20116128	Immature	Mature	NOTEST	0	0.737628	inf	0	1	1	no
XLOC_000837	XLOC_000837	Si018485m	Si018485m.g	SETITscaffold_1:20254284-20258830	Immature	Mature	OK	18.2103	13.1425	-0.47051	-1.64586	0.0051	0.0092487	yes
XLOC_000838	XLOC_000838	Si019119m	Si019119m.g	SETITscaffold_1:20259034-20259154	Immature	Mature	NOTEST	5.46365	5.66625	0.0525288	0	1	1	no
XLOC_000839	XLOC_000839	Si020128m	Si020128m.g	SETITscaffold_1:20262668-20263943	Immature	Mature	NOTEST	0.117113	0.116581	-0.00657133	0	1	1	no
XLOC_000840	XLOC_000840	Si019900m	Si019900m.g	SETITscaffold_1:20290978-20296614	Immature	Mature	NOTEST	0	0	0	0	1	1	no
XLOC_000841	XLOC_000841	Si018840m	Si018840m.g	SETITscaffold_1:20481656-20482506	Immature	Mature	NOTEST	0.147317	0	#NAME?	0	1	1	no
XLOC_000842	XLOC_000842	Si016692m	Si016692m.g	SETITscaffold_1:20511094-20515908	Immature	Mature	NOTEST	0.272144	0.0627216	-2.11734	0	1	1	no
XLOC_000843	XLOC_000843	Si019268m	Si019268m.g	SETITscaffold_1:20527319-20533223	Immature	Mature	NOTEST	0.383145	0.0486452	-2.97752	0	1	1	no
XLOC_000844	XLOC_000844	Si019786m	Si019786m.g	SETITscaffold_1:20718599-20722272	Immature	Mature	NOTEST	0.114105	0	#NAME?	0	1	1	no
XLOC_000845	XLOC_000845	Si017815m	Si017815m.g	SETITscaffold_1:20824513-20825888	Immature	Mature	OK	3.53247	0.521025	-2.76125	-4.99565	5e-05	0.000120698	yes
XLOC_000846	XLOC_000846	Si019310m	Si019310m.g	SETITscaffold_1:20842890-20844723	Immature	Mature	NOTEST	0	0	0	0	1	1	no
XLOC_000847	XLOC_000847	Si019934m	Si019934m.g	SETITscaffold_1:20849629-20851511	Immature	Mature	OK	1.67464	0.179462	-3.2221	-4.36495	5e-05	0.000120698	yes
XLOC_000848	XLOC_000848	Si019633m	Si019633m.g	SETITscaffold_1:21071036-21072125	Immature	Mature	NOTEST	0.0623849	0.388971	2.64039	0	1	1	no
XLOC_000849	XLOC_000849	Si016724m	Si016724m.g	SETITscaffold_1:21225271-21229319	Immature	Mature	OK	4.98646	6.5134	0.385396	1.28133	0.02585	0.041164	yes
XLOC_000850	XLOC_000850	Si019894m	Si019894m.g	SETITscaffold_1:21253151-21253451	Immature	Mature	NOTEST	0.325382	0	#NAME?	0	1	1	no
XLOC_000851	XLOC_000851	Si019045m	Si019045m.g	SETITscaffold_1:21275047-21275812	Immature	Mature	NOTEST	0	0	0	0	1	1	no
XLOC_000852	XLOC_000852	Si020092m	Si020092m.g	SETITscaffold_1:21324283-21325330	Immature	Mature	OK	1.51715	2.29628	0.597933	0.913162	0.11395	0.156811	no
XLOC_000853	XLOC_000853	Si017521m	Si017521m.g	SETITscaffold_1:21326191-21331736	Immature	Mature	OK	4.95611	6.70853	0.436788	1.41202	0.01455	0.0243366	yes
XLOC_000854	XLOC_000854	Si020311m	Si020311m.g	SETITscaffold_1:21393969-21394581	Immature	Mature	OK	0.243863	0.563615	1.20864	0.845981	0.10625	0.14714	no
XLOC_000855	XLOC_000855	Si018133m	Si018133m.g	SETITscaffold_1:21395319-21399180	Immature	Mature	OK	2.95645	2.75	-0.104432	-0.259708	0.65185	0.704588	no
XLOC_000856	XLOC_000856	Si020321m	Si020321m.g	SETITscaffold_1:21395319-21399180	Immature	Mature	OK	2.89903	3.05671	0.0764093	0.0905531	0.8779	0.899941	no
XLOC_000857	XLOC_000857	Si018416m	Si018416m.g	SETITscaffold_1:21400105-21403351	Immature	Mature	OK	29.7519	15.9589	-0.898617	-3.13749	5e-05	0.000120698	yes
XLOC_000858	XLOC_000858	Si019509m	Si019509m.g	SETITscaffold_1:21408836-21409203	Immature	Mature	OK	21.1419	15.8237	-0.418019	-1.03405	0.074	0.10588	no
XLOC_000859	XLOC_000859	Si019973m	Si019973m.g	SETITscaffold_1:21426316-21426520	Immature	Mature	OK	3.06149	1.06927	-1.51761	-1.83414	0.31985	0.381621	no
XLOC_000860	XLOC_000860	Si020119m	Si020119m.g	SETITscaffold_1:21447333-21449003	Immature	Mature	NOTEST	0	0	0	0	1	1	no
XLOC_000861	XLOC_000861	Si020264m	Si020264m.g	SETITscaffold_1:21555781-21556211	Immature	Mature	NOTEST	0	0	0	0	1	1	no
XLOC_000862	XLOC_000862	Si019885m	Si019885m.g	SETITscaffold_1:21562457-21565150	Immature	Mature	OK	4.83966	0.269291	-4.16767	-6.27025	5e-05	0.000120698	yes
XLOC_000863	XLOC_000863	Si020208m	Si020208m.g	SETITscaffold_1:21578949-21580122	Immature	Mature	OK	5.00818	0.786377	-2.67099	-3.45897	5e-05	0.000120698	yes
XLOC_000864	XLOC_000864	Si016932m	Si016932m.g	SETITscaffold_1:21586361-21591540	Immature	Mature	OK	67.693	90.0396	0.411554	1.56542	0.0064	0.0114064	yes
XLOC_000865	XLOC_000865	Si020522m	Si020522m.g	SETITscaffold_1:21653575-21654005	Immature	Mature	OK	0.577029	0.33493	-0.784787	-0.453017	0.4589	0.523228	no
XLOC_000866	XLOC_000866	Si020316m	Si020316m.g	SETITscaffold_1:21712284-21712886	Immature	Mature	OK	2.61194	5.68695	1.12253	1.80919	0.00345	0.00644057	yes
XLOC_000867	XLOC_000867	Si020342m	Si020342m.g	SETITscaffold_1:21714402-21714881	Immature	Mature	OK	1.03688	2.40978	1.21665	1.89728	0.0023	0.00445297	yes
XLOC_000868	XLOC_000868	Si019261m	Si019261m.g	SETITscaffold_1:21715587-21719860	Immature	Mature	OK	22.3469	15.9893	-0.482964	-1.65054	0.00365	0.00678578	yes
XLOC_000869	XLOC_000869	Si019015m	Si019015m.g	SETITscaffold_1:21728406-21728929	Immature	Mature	OK	2.13804	2.18084	0.0285918	0.0627919	0.9112	0.927544	no
XLOC_000870	XLOC_000870	Si017645m	Si017645m.g	SETITscaffold_1:21798936-21800286	Immature	Mature	NOTEST	0.23971	0.0260016	-3.20462	0	1	1	no
XLOC_000871	XLOC_000871	Si019513m	Si019513m.g	SETITscaffold_1:21902876-21903969	Immature	Mature	NOTEST	0	0	0	0	1	1	no
XLOC_000872	XLOC_000872	Si016880m	Si016880m.g	SETITscaffold_1:21991840-21993582	Immature	Mature	OK	0.154835	1.76838	3.51363	3.33373	0.0003	0.000661578	yes
XLOC_000873	XLOC_000873	Si020486m	Si020486m.g	SETITscaffold_1:21996247-22000923	Immature	Mature	OK	8.13462	7.67727	-0.0834824	-0.255224	0.655	0.707313	no
XLOC_000874	XLOC_000874	Si017375m	Si017375m.g	SETITscaffold_1:22002807-22006208	Immature	Mature	OK	23.9036	29.301	0.293721	1.09084	0.05745	0.0844865	no
XLOC_000875	XLOC_000875	Si018706m	Si018706m.g	SETITscaffold_1:22008203-22008869	Immature	Mature	NOTEST	0.40999	0.0595739	-2.78284	0	1	1	no
XLOC_000876	XLOC_000876	Si016689m	Si016689m.g	SETITscaffold_1:22016905-22020059	Immature	Mature	OK	0.788015	2.44257	1.6321	2.80057	5e-05	0.000120698	yes
XLOC_000877	XLOC_000877	Si018173m	Si018173m.g	SETITscaffold_1:22023368-22026944	Immature	Mature	OK	14.4013	12.6127	-0.191318	-0.672876	0.2398	0.299318	no
XLOC_000878	XLOC_000878	Si016232m	Si016232m.g	SETITscaffold_1:22029208-22048505	Immature	Mature	OK	11.9532	24.486	1.03456	3.95989	5e-05	0.000120698	yes
XLOC_000879	XLOC_000879	Si016335m	Si016335m.g	SETITscaffold_1:22070868-22080867	Immature	Mature	OK	12.8315	1.93618	-2.72841	-8.95549	5e-05	0.000120698	yes
XLOC_000880	XLOC_000880	Si019135m	Si019135m.g	SETITscaffold_1:22082059-22084350	Immature	Mature	OK	2.68285	7.97927	1.57249	4.6405	5e-05	0.000120698	yes
XLOC_000881	XLOC_000881	Si019605m	Si019605m.g	SETITscaffold_1:22095487-22098107	Immature	Mature	OK	191.411	1155.54	2.59382	8.63025	5e-05	0.000120698	yes
XLOC_000882	XLOC_000882	Si020448m	Si020448m.g	SETITscaffold_1:22095487-22098107	Immature	Mature	OK	11.6667	101.022	3.1142	1.84997	0.00515	0.0093298	yes
XLOC_000883	XLOC_000883	Si017168m	Si017168m.g	SETITscaffold_1:22101346-22105769	Immature	Mature	OK	16.9443	27.0305	0.673788	2.53334	5e-05	0.000120698	yes
XLOC_000884	XLOC_000884	Si019819m	Si019819m.g	SETITscaffold_1:22173131-22175245	Immature	Mature	NOTEST	0	0	0	0	1	1	no
XLOC_000885	XLOC_000885	Si019182m	Si019182m.g	SETITscaffold_1:22346169-22346685	Immature	Mature	OK	1.59259	5.81796	1.86914	2.52925	0.00055	0.00116883	yes
XLOC_000886	XLOC_000886	Si017287m	Si017287m.g	SETITscaffold_1:22352348-22357498	Immature	Mature	OK	0.703307	5.35233	2.92794	6.5491	5e-05	0.000120698	yes
XLOC_000887	XLOC_000887	Si020397m	Si020397m.g	SETITscaffold_1:22352348-22357498	Immature	Mature	OK	0.146653	1.07296	2.87112	0.747771	0.2398	0.299318	no
XLOC_000888	XLOC_000888	Si016187m	Si016187m.g	SETITscaffold_1:22442991-22459114	Immature	Mature	OK	17.5248	24.6918	0.494636	1.88676	0.0012	0.00243214	yes
XLOC_000889	XLOC_000889	Si016670m	Si016670m.g	SETITscaffold_1:22607213-22612455	Immature	Mature	OK	8.85198	26.395	1.57619	5.67241	5e-05	0.000120698	yes
XLOC_000890	XLOC_000890	Si017336m	Si017336m.g	SETITscaffold_1:22616023-22618184	Immature	Mature	OK	4.30456	2.29268	-0.908829	-1.57998	0.00695	0.0123051	yes
XLOC_000891	XLOC_000891	Si016193m	Si016193m.g	SETITscaffold_1:22624610-22631573	Immature	Mature	OK	8.00552	5.97855	-0.421199	-1.49985	0.00895	0.0155589	yes
XLOC_000892	XLOC_000892	Si017924m	Si017924m.g	SETITscaffold_1:22633175-22636370	Immature	Mature	OK	12.6729	13.2077	0.0596394	0.197746	0.72925	0.773418	no
XLOC_000893	XLOC_000893	Si018869m	Si018869m.g	SETITscaffold_1:22637988-22639653	Immature	Mature	OK	708.026	506.21	-0.484065	-1.76337	0.0019	0.0037184	yes
XLOC_000894	XLOC_000894	Si019687m	Si019687m.g	SETITscaffold_1:22642176-22642800	Immature	Mature	NOTEST	0.826188	0.203131	-2.02406	0	1	1	no
XLOC_000895	XLOC_000895	Si019825m	Si019825m.g	SETITscaffold_1:22698062-22698553	Immature	Mature	NOTEST	0	0	0	0	1	1	no
XLOC_000896	XLOC_000896	Si020606m	Si020606m.g	SETITscaffold_1:22769773-22772481	Immature	Mature	OK	1.73059	3.142	0.860417	0.910824	0.1199	0.164241	no
XLOC_000897	XLOC_000897	Si016204m	Si016204m.g	SETITscaffold_1:22782891-22786103	Immature	Mature	OK	11.8175	11.0268	-0.0999132	-0.379028	0.51385	0.576424	no
XLOC_000898	XLOC_000898	Si020301m	Si020301m.g	SETITscaffold_1:22789569-22790117	Immature	Mature	OK	3.00513	1.71876	-0.806056	-1.54611	0.0087	0.015152	yes
XLOC_000899	XLOC_000899	Si018532m	Si018532m.g	SETITscaffold_1:22832200-22832972	Immature	Mature	OK	8.40535	13.3962	0.672447	1.54245	0.0084	0.0146687	yes
XLOC_000900	XLOC_000900	Si020283m	Si020283m.g	SETITscaffold_1:22858128-22861969	Immature	Mature	OK	2.81696	4.78746	0.765121	0.238245	0.7489	0.7908	no
XLOC_000901	XLOC_000901	Si019696m	Si019696m.g	SETITscaffold_1:23023632-23024125	Immature	Mature	NOTEST	0	0	0	0	1	1	no
XLOC_000902	XLOC_000902	Si019301m	Si019301m.g	SETITscaffold_1:23028538-23031840	Immature	Mature	NOTEST	0.0513904	0.309805	2.59179	0	1	1	no
XLOC_000903	XLOC_000903	Si016809m	Si016809m.g	SETITscaffold_1:23073660-23076574	Immature	Mature	NOTEST	0.315002	0.0239495	-3.71729	0	1	1	no
XLOC_000904	XLOC_000904	Si019551m	Si019551m.g	SETITscaffold_1:23168592-23169374	Immature	Mature	NOTEST	0	0.110649	inf	0	1	1	no
XLOC_000905	XLOC_000905	Si019962m	Si019962m.g	SETITscaffold_1:23171906-23172320	Immature	Mature	NOTEST	0	0	0	0	1	1	no
XLOC_000906	XLOC_000906	Si019678m	Si019678m.g	SETITscaffold_1:23174185-23174942	Immature	Mature	NOTEST	0	0.0235926	inf	0	1	1	no
XLOC_000907	XLOC_000907	Si019739m	Si019739m.g	SETITscaffold_1:23296464-23297184	Immature	Mature	NOTEST	0	0	0	0	1	1	no
XLOC_000908	XLOC_000908	Si016452m	Si016452m.g	SETITscaffold_1:23319454-23322899	Immature	Mature	NOTEST	0	0	0	0	1	1	no
XLOC_000909	XLOC_000909	Si020053m	Si020053m.g	SETITscaffold_1:23418803-23420110	Immature	Mature	NOTEST	0	0	0	0	1	1	no
XLOC_000910	XLOC_000910	Si019502m	Si019502m.g	SETITscaffold_1:23469794-23470902	Immature	Mature	NOTEST	0	0	0	0	1	1	no
XLOC_000911	XLOC_000911	Si019071m	Si019071m.g	SETITscaffold_1:23487973-23489083	Immature	Mature	NOTEST	0	0	0	0	1	1	no
XLOC_000912	XLOC_000912	Si018648m	Si018648m.g	SETITscaffold_1:23648852-23652110	Immature	Mature	OK	64.1639	40.8291	-0.652165	-2.25251	5e-05	0.000120698	yes
XLOC_000913	XLOC_000913	Si019082m	Si019082m.g	SETITscaffold_1:23679183-23683104	Immature	Mature	OK	11.1883	19.5405	0.80448	2.79062	5e-05	0.000120698	yes
XLOC_000914	XLOC_000914	Si019850m	Si019850m.g	SETITscaffold_1:23683248-23684590	Immature	Mature	OK	0.219629	0.532252	1.27704	0.893879	0.16845	0.219412	no
XLOC_000915	XLOC_000915	Si016216m	Si016216m.g	SETITscaffold_1:23687567-23695875	Immature	Mature	OK	14.0316	12.1798	-0.204194	-0.782868	0.17695	0.229013	no
XLOC_000916	XLOC_000916	Si016903m	Si016903m.g	SETITscaffold_1:23748621-23750361	Immature	Mature	NOTEST	0.0390544	0.415437	3.41107	0	1	1	no
XLOC_000917	XLOC_000917	Si017793m	Si017793m.g	SETITscaffold_1:23810786-23816606	Immature	Mature	OK	14.1267	9.69091	-0.543715	-1.87714	0.0016	0.00317066	yes
XLOC_000918	XLOC_000918	Si018306m	Si018306m.g	SETITscaffold_1:23855468-23861450	Immature	Mature	OK	13.8083	10.72	-0.365237	-1.2684	0.02705	0.0429726	yes
XLOC_000919	XLOC_000919	Si020149m	Si020149m.g	SETITscaffold_1:23863885-23865441	Immature	Mature	NOTEST	0	0.00813346	inf	0	1	1	no
XLOC_000920	XLOC_000920	Si020061m	Si020061m.g	SETITscaffold_1:23883440-23883896	Immature	Mature	NOTEST	0	0	0	0	1	1	no
XLOC_000921	XLOC_000921	Si018710m	Si018710m.g	SETITscaffold_1:23896303-23898192	Immature	Mature	OK	349.188	202.835	-0.783695	-2.98283	5e-05	0.000120698	yes
XLOC_000922	XLOC_000922	Si016885m	Si016885m.g	SETITscaffold_1:23909007-23910721	Immature	Mature	NOTEST	0	0	0	0	1	1	no
XLOC_000923	XLOC_000923	Si017330m	Si017330m.g	SETITscaffold_1:23915062-23918200	Immature	Mature	OK	3.95027	2.95679	-0.417917	-1.13114	0.0537	0.0794772	no
XLOC_000924	XLOC_000924	Si019793m	Si019793m.g	SETITscaffold_1:23920043-23923943	Immature	Mature	NOTEST	0.0149968	0.00282356	-2.40907	0	1	1	no
XLOC_000925	XLOC_000925	Si018561m	Si018561m.g	SETITscaffold_1:23937012-23941533	Immature	Mature	OK	29.8437	26.7233	-0.159326	-0.591869	0.3036	0.364376	no
XLOC_000926	XLOC_000926	Si017327m	Si017327m.g	SETITscaffold_1:23956822-23962414	Immature	Mature	OK	48.3682	37.6365	-0.361925	-1.39134	0.0171	0.0282617	yes
XLOC_000927	XLOC_000927	Si019989m	Si019989m.g	SETITscaffold_1:23986664-23988761	Immature	Mature	OK	14.8263	45.2677	1.61032	5.90033	5e-05	0.000120698	yes
XLOC_000928	XLOC_000928	Si016735m	Si016735m.g	SETITscaffold_1:24012039-24014949	Immature	Mature	OK	6.14293	1.0014	-2.6169	-5.20813	5e-05	0.000120698	yes
XLOC_000929	XLOC_000929	Si017012m	Si017012m.g	SETITscaffold_1:24022327-24027875	Immature	Mature	OK	24.3281	25.6863	0.0783764	0.29182	0.6119	0.668502	no
XLOC_000930	XLOC_000930	Si018788m	Si018788m.g	SETITscaffold_1:24050820-24053384	Immature	Mature	OK	47.6461	96.2821	1.01491	3.76136	5e-05	0.000120698	yes
XLOC_000931	XLOC_000931	Si018660m	Si018660m.g	SETITscaffold_1:24094006-24095729	Immature	Mature	NOTEST	0.125586	0.0222726	-2.49534	0	1	1	no
XLOC_000932	XLOC_000932	Si018469m	Si018469m.g	SETITscaffold_1:24126506-24127227	Immature	Mature	OK	15.5945	1.60864	-3.27713	-4.77682	5e-05	0.000120698	yes
XLOC_000933	XLOC_000933	Si018483m	Si018483m.g	SETITscaffold_1:24142074-24147251	Immature	Mature	OK	56.6886	73.1054	0.36692	1.40503	0.0155	0.0258104	yes
XLOC_000934	XLOC_000934	Si020304m	Si020304m.g	SETITscaffold_1:24165318-24169476	Immature	Mature	NOTEST	0.348048	0.373928	0.103475	0	1	1	no
XLOC_000935	XLOC_000935	Si018365m	Si018365m.g	SETITscaffold_1:24242609-24243600	Immature	Mature	NOTEST	0.0906065	0.257088	1.50458	0	1	1	no
XLOC_000936	XLOC_000936	Si016461m	Si016461m.g	SETITscaffold_1:24263511-24266230	Immature	Mature	OK	9.99205	18.6664	0.901588	3.41633	5e-05	0.000120698	yes
XLOC_000937	XLOC_000937	Si020583m	Si020583m.g	SETITscaffold_1:24267190-24269602	Immature	Mature	OK	6.90392	11.0803	0.682514	0.899744	0.1152	0.158338	no
XLOC_000938	XLOC_000938	Si019445m	Si019445m.g	SETITscaffold_1:24269961-24271893	Immature	Mature	OK	41.0791	38.5069	-0.093286	-0.356072	0.5365	0.598441	no
XLOC_000939	XLOC_000939	Si017801m	Si017801m.g	SETITscaffold_1:24286631-24289851	Immature	Mature	OK	60.4687	3.80435	-3.99047	-12.9657	5e-05	0.000120698	yes
XLOC_000940	XLOC_000940	Si019141m	Si019141m.g	SETITscaffold_1:24315996-24320340	Immature	Mature	NOTEST	0.234131	0	#NAME?	0	1	1	no
XLOC_000941	XLOC_000941	Si019412m	Si019412m.g	SETITscaffold_1:24324097-24325105	Immature	Mature	NOTEST	0	0	0	0	1	1	no
XLOC_000942	XLOC_000942	Si017708m	Si017708m.g	SETITscaffold_1:24335906-24337291	Immature	Mature	OK	0.255284	2.75547	3.43212	3.99758	0.00065	0.00136771	yes
XLOC_000943	XLOC_000943	Si017693m	Si017693m.g	SETITscaffold_1:24346305-24347884	Immature	Mature	NOTEST	0	0	0	0	1	1	no
XLOC_000944	XLOC_000944	Si018105m	Si018105m.g	SETITscaffold_1:24348234-24349386	Immature	Mature	OK	4.6035	3.03842	-0.59941	-1.44077	0.0134	0.0225426	yes
XLOC_000945	XLOC_000945	Si020299m	Si020299m.g	SETITscaffold_1:24350662-24351209	Immature	Mature	OK	3.83904	4.64489	0.274896	0.640627	0.2598	0.317569	no
XLOC_000946	XLOC_000946	Si016065m	Si016065m.g	SETITscaffold_1:24355099-24377597	Immature	Mature	OK	2.19585	0.391114	-2.48912	-7.11074	5e-05	0.000120698	yes
XLOC_000947	XLOC_000947	Si019075m	Si019075m.g	SETITscaffold_1:24381348-24382188	Immature	Mature	NOTEST	0	0	0	0	1	1	no
XLOC_000948	XLOC_000948	Si016246m	Si016246m.g	SETITscaffold_1:24396984-24402799	Immature	Mature	OK	4.37083	5.93801	0.442072	1.56814	0.00595	0.0106558	yes
XLOC_000949	XLOC_000949	Si019501m	Si019501m.g	SETITscaffold_1:24408746-24409281	Immature	Mature	NOTEST	0.231561	0	#NAME?	0	1	1	no
XLOC_000950	XLOC_000950	Si017491m	Si017491m.g	SETITscaffold_1:24410546-24417181	Immature	Mature	OK	9.69306	12.0481	0.313783	1.09999	0.05755	0.0846084	no
XLOC_000951	XLOC_000951	Si019095m	Si019095m.g	SETITscaffold_1:24450688-24451081	Immature	Mature	OK	0.762425	0	#NAME?	#NAME?	0.02285	0.036842	yes
XLOC_000952	XLOC_000952	Si017295m	Si017295m.g	SETITscaffold_1:24527132-24529687	Immature	Mature	OK	7.72631	7.47291	-0.0481093	-0.151077	0.7869	0.823999	no
XLOC_000953	XLOC_000953	Si016440m	Si016440m.g	SETITscaffold_1:24617637-24623390	Immature	Mature	OK	25.3562	40.6505	0.680934	2.59992	5e-05	0.000120698	yes
XLOC_000954	XLOC_000954	Si019006m	Si019006m.g	SETITscaffold_1:24650850-24651299	Immature	Mature	NOTEST	0	0	0	0	1	1	no
XLOC_000955	XLOC_000955	Si017495m	Si017495m.g	SETITscaffold_1:24657836-24661500	Immature	Mature	OK	19.1858	299.301	3.96348	13.8927	5e-05	0.000120698	yes
XLOC_000956	XLOC_000956	Si016892m	Si016892m.g	SETITscaffold_1:24665552-24670907	Immature	Mature	OK	3.18555	1.44659	-1.13889	-3.11548	5e-05	0.000120698	yes
XLOC_000957	XLOC_000957	Si017530m	Si017530m.g	SETITscaffold_1:24693403-24694612	Immature	Mature	OK	3.11447	4.76535	0.613595	1.34907	0.02015	0.032883	yes
XLOC_000958	XLOC_000958	Si017215m	Si017215m.g	SETITscaffold_1:24697072-24700814	Immature	Mature	OK	13.9312	9.43307	-0.562523	-2.00858	0.0005	0.00106844	yes
XLOC_000959	XLOC_000959	Si016947m	Si016947m.g	SETITscaffold_1:24722918-24727408	Immature	Mature	OK	68.1824	16.2956	-2.06491	-7.56937	5e-05	0.000120698	yes
XLOC_000960	XLOC_000960	Si019037m	Si019037m.g	SETITscaffold_1:24728068-24728331	Immature	Mature	OK	3.47148	2.22087	-0.644427	-0.840771	0.14505	0.194145	no
XLOC_000961	XLOC_000961	Si019231m	Si019231m.g	SETITscaffold_1:24801004-24801265	Immature	Mature	NOTEST	0	0	0	0	1	1	no
XLOC_000962	XLOC_000962	Si020288m	Si020288m.g	SETITscaffold_1:24809792-24810497	Immature	Mature	OK	11.575	1.81091	-2.67623	-4.79081	5e-05	0.000120698	yes
XLOC_000963	XLOC_000963	Si016210m	Si016210m.g	SETITscaffold_1:24977262-24985103	Immature	Mature	OK	54.0378	74.3316	0.460007	1.6573	0.0038	0.00704401	yes
XLOC_000964	XLOC_000964	Si016759m	Si016759m.g	SETITscaffold_1:25059481-25068290	Immature	Mature	OK	14.0037	16.9133	0.272343	1.00284	0.08895	0.125058	no
XLOC_000965	XLOC_000965	Si018024m	Si018024m.g	SETITscaffold_1:25076530-25080741	Immature	Mature	NOTEST	0.448814	0.225165	-0.995132	0	1	1	no
XLOC_000966	XLOC_000966	Si018065m	Si018065m.g	SETITscaffold_1:25091660-25094960	Immature	Mature	OK	55.8008	56.9594	0.0296497	0.112786	0.8459	0.873216	no
XLOC_000967	XLOC_000967	Si017280m	Si017280m.g	SETITscaffold_1:25096569-25099878	Immature	Mature	OK	1.57485	1.18864	-0.40591	-0.926793	0.10215	0.141946	no
XLOC_000968	XLOC_000968	Si018289m	Si018289m.g	SETITscaffold_1:25141832-25144408	Immature	Mature	OK	2.53034	2.15571	-0.231172	-0.460891	0.42275	0.487446	no
XLOC_000969	XLOC_000969	Si019641m	Si019641m.g	SETITscaffold_1:25155471-25156230	Immature	Mature	NOTEST	0	0	0	0	1	1	no
XLOC_000970	XLOC_000970	Si020215m	Si020215m.g	SETITscaffold_1:25211925-25214882	Immature	Mature	OK	0.460765	0.13687	-1.75123	-1.42573	0.05715	0.0840853	no
XLOC_000971	XLOC_000971	Si019690m	Si019690m.g	SETITscaffold_1:25216753-25219628	Immature	Mature	NOTEST	0.316353	0.213741	-0.56567	0	1	1	no
XLOC_000972	XLOC_000972	Si017328m	Si017328m.g	SETITscaffold_1:25224540-25228578	Immature	Mature	OK	49.2614	21.9337	-1.16731	-4.42433	5e-05	0.000120698	yes
XLOC_000973	XLOC_000973	Si017843m	Si017843m.g	SETITscaffold_1:25230016-25231378	Immature	Mature	OK	29.1444	33.6332	0.206668	0.640645	0.2585	0.316183	no
XLOC_000974	XLOC_000974	Si018366m	Si018366m.g	SETITscaffold_1:25263259-25263953	Immature	Mature	NOTEST	0.0706174	0	#NAME?	0	1	1	no
XLOC_000975	XLOC_000975	Si019981m	Si019981m.g	SETITscaffold_1:25297897-25298686	Immature	Mature	NOTEST	0	0	0	0	1	1	no
XLOC_000976	XLOC_000976	Si018916m	Si018916m.g	SETITscaffold_1:25347986-25350145	Immature	Mature	OK	6.68188	8.51047	0.348983	0.878554	0.13005	0.176677	no
XLOC_000977	XLOC_000977	Si019333m	Si019333m.g	SETITscaffold_1:25373346-25374324	Immature	Mature	OK	3.48388	5.63894	0.694731	1.23519	0.03475	0.0541209	no
XLOC_000978	XLOC_000978	Si019869m	Si019869m.g	SETITscaffold_1:25422003-25424973	Immature	Mature	NOTEST	0	0	0	0	1	1	no
XLOC_000979	XLOC_000979	Si019918m	Si019918m.g	SETITscaffold_1:25446666-25451911	Immature	Mature	NOTEST	0	0	0	0	1	1	no
XLOC_000980	XLOC_000980	Si019933m	Si019933m.g	SETITscaffold_1:25470226-25471496	Immature	Mature	OK	1.06235	0	#NAME?	#NAME?	0.0001	0.000234065	yes
XLOC_000981	XLOC_000981	Si016421m	Si016421m.g	SETITscaffold_1:25516034-25523310	Immature	Mature	OK	35.6126	27.1897	-0.389328	-1.49155	0.00945	0.0163523	yes
XLOC_000982	XLOC_000982	Si019351m	Si019351m.g	SETITscaffold_1:25524353-25525220	Immature	Mature	OK	1304.66	808.191	-0.690906	-2.56905	5e-05	0.000120698	yes
XLOC_000983	XLOC_000983	Si016236m	Si016236m.g	SETITscaffold_1:25559589-25564759	Immature	Mature	OK	18.2318	238.462	3.70923	11.4374	5e-05	0.000120698	yes
XLOC_000984	XLOC_000984	Si018947m	Si018947m.g	SETITscaffold_1:25648336-25648573	Immature	Mature	OK	0	1.49766	inf	#NAME?	0.0003	0.000661578	yes
XLOC_000985	XLOC_000985	Si016196m	Si016196m.g	SETITscaffold_1:25648589-25657502	Immature	Mature	OK	3.36223	4.11051	0.289899	0.936499	0.10235	0.142184	no
XLOC_000986	XLOC_000986	Si016916m	Si016916m.g	SETITscaffold_1:25714110-25716083	Immature	Mature	OK	1.43251	1.23213	-0.217391	-0.376011	0.5144	0.57691	no
XLOC_000987	XLOC_000987	Si016691m	Si016691m.g	SETITscaffold_1:25767615-25772453	Immature	Mature	OK	14.7834	39.6757	1.42428	5.41358	5e-05	0.000120698	yes
XLOC_000988	XLOC_000988	Si018123m	Si018123m.g	SETITscaffold_1:25773574-25775001	Immature	Mature	NOTEST	0.042769	0.416798	3.28471	0	1	1	no
XLOC_000989	XLOC_000989	Si020630m	Si020630m.g	SETITscaffold_1:25817511-25818360	Immature	Mature	OK	90.0981	196.157	1.12244	4.06392	5e-05	0.000120698	yes
XLOC_000990	XLOC_000990	Si018856m	Si018856m.g	SETITscaffold_1:25845556-25845840	Immature	Mature	OK	1.47557	0	#NAME?	#NAME?	5e-05	0.000120698	yes
XLOC_000991	XLOC_000991	Si019923m	Si019923m.g	SETITscaffold_1:25856381-25857676	Immature	Mature	NOTEST	0.314801	0.0348307	-3.17601	0	1	1	no
XLOC_000992	XLOC_000992	Si017351m	Si017351m.g	SETITscaffold_1:25924345-25932155	Immature	Mature	OK	24.5352	17.8269	-0.460795	-1.62126	0.0042	0.00772874	yes
XLOC_000993	XLOC_000993	Si017561m	Si017561m.g	SETITscaffold_1:26008683-26013497	Immature	Mature	OK	17.4219	30.0618	0.787027	2.48024	5e-05	0.000120698	yes
XLOC_000994	XLOC_000994	Si020585m	Si020585m.g	SETITscaffold_1:26008683-26013497	Immature	Mature	OK	0.0916586	1.05845	3.52954	0.944695	0.25145	0.30961	no
XLOC_000995	XLOC_000995	Si020123m	Si020123m.g	SETITscaffold_1:26021697-26022494	Immature	Mature	OK	0.171792	0.938125	2.44912	1.85135	0.25345	0.311005	no
XLOC_000996	XLOC_000996	Si019806m	Si019806m.g	SETITscaffold_1:26054516-26056476	Immature	Mature	OK	3.60937	2.75325	-0.390612	-0.704888	0.22115	0.278994	no
XLOC_000997	XLOC_000997	Si017992m	Si017992m.g	SETITscaffold_1:26064837-26067130	Immature	Mature	OK	9.78466	15.0955	0.625522	1.95065	0.0007	0.00146569	yes
XLOC_000998	XLOC_000998	Si019721m	Si019721m.g	SETITscaffold_1:26072901-26074416	Immature	Mature	NOTEST	0	0	0	0	1	1	no
XLOC_000999	XLOC_000999	Si018330m	Si018330m.g	SETITscaffold_1:26075611-26076640	Immature	Mature	OK	0.962918	1.04875	0.123192	0.13504	0.80895	0.842382	no
XLOC_001000	XLOC_001000	Si017557m	Si017557m.g	SETITscaffold_1:26080005-26084258	Immature	Mature	OK	24.2526	33.6122	0.470845	1.76949	0.00195	0.00381143	yes
XLOC_001001	XLOC_001001	Si018741m	Si018741m.g	SETITscaffold_1:26091276-26091866	Immature	Mature	OK	0.553336	0.318116	-0.798603	-0.504648	0.5354	0.59743	no
XLOC_001002	XLOC_001002	Si020039m	Si020039m.g	SETITscaffold_1:26095180-26096769	Immature	Mature	OK	0.640616	0.113227	-2.50024	-2.22607	0.0597	0.08753	no
XLOC_001003	XLOC_001003	Si016754m	Si016754m.g	SETITscaffold_1:26126467-26131238	Immature	Mature	OK	8.21726	14.045	0.773328	2.46858	0.0001	0.000234065	yes
XLOC_001004	XLOC_001004	Si018326m	Si018326m.g	SETITscaffold_1:26160643-26161554	Immature	Mature	OK	2.98853	0	#NAME?	#NAME?	5e-05	0.000120698	yes
XLOC_001005	XLOC_001005	Si017292m	Si017292m.g	SETITscaffold_1:26188967-26193155	Immature	Mature	OK	11.5602	12.6772	0.133065	0.445879	0.4391	0.503926	no
XLOC_001006	XLOC_001006	Si018496m	Si018496m.g	SETITscaffold_1:26212390-26214551	Immature	Mature	OK	17.5741	32.2916	0.877711	2.97195	5e-05	0.000120698	yes
XLOC_001007	XLOC_001007	Si018810m	Si018810m.g	SETITscaffold_1:26214746-26216279	Immature	Mature	NOTEST	0.0823371	0.0869985	0.0794485	0	1	1	no
XLOC_001008	XLOC_001008	Si018097m	Si018097m.g	SETITscaffold_1:26228778-26230145	Immature	Mature	OK	6.74938	1.95184	-1.78992	-3.39891	5e-05	0.000120698	yes
XLOC_001009	XLOC_001009	Si018442m	Si018442m.g	SETITscaffold_1:26243989-26244868	Immature	Mature	OK	1.83878	0.322126	-2.51305	-2.57151	0.03775	0.0583707	no
XLOC_001010	XLOC_001010	Si020347m	Si020347m.g	SETITscaffold_1:26247661-26248351	Immature	Mature	OK	1.79757	14.0119	2.96253	5.81614	5e-05	0.000120698	yes
XLOC_001011	XLOC_001011	Si019520m	Si019520m.g	SETITscaffold_1:26265453-26266002	Immature	Mature	NOTEST	0.122374	0	#NAME?	0	1	1	no
XLOC_001012	XLOC_001012	Si019828m	Si019828m.g	SETITscaffold_1:26335630-26336929	Immature	Mature	NOTEST	0	0	0	0	1	1	no
XLOC_001013	XLOC_001013	Si016425m	Si016425m.g	SETITscaffold_1:26386950-26392274	Immature	Mature	NOTEST	0	0	0	0	1	1	no
XLOC_001014	XLOC_001014	Si020210m	Si020210m.g	SETITscaffold_1:26441367-26443823	Immature	Mature	NOTEST	0.0388068	0.160427	2.04753	0	1	1	no
XLOC_001015	XLOC_001015	Si019773m	Si019773m.g	SETITscaffold_1:26459666-26462712	Immature	Mature	OK	134.949	80.9723	-0.736916	-2.67081	5e-05	0.000120698	yes
XLOC_001016	XLOC_001016	Si020476m	Si020476m.g	SETITscaffold_1:26459666-26462712	Immature	Mature	OK	0.638715	0.945964	0.566613	0.178902	0.80225	0.836603	no
XLOC_001017	XLOC_001017	Si019205m	Si019205m.g	SETITscaffold_1:26480904-26484005	Immature	Mature	OK	3.04262	0.279718	-3.44327	-4.3172	5e-05	0.000120698	yes
XLOC_001018	XLOC_001018	Si020197m	Si020197m.g	SETITscaffold_1:26568253-26570194	Immature	Mature	NOTEST	0	0	0	0	1	1	no
XLOC_001019	XLOC_001019	Si016355m	Si016355m.g	SETITscaffold_1:26587215-26591240	Immature	Mature	OK	20.3368	63.9524	1.65291	6.23566	5e-05	0.000120698	yes
XLOC_001020	XLOC_001020	Si016173m	Si016173m.g	SETITscaffold_1:26593281-26596631	Immature	Mature	OK	0.247283	1.46384	2.56552	4.87135	5e-05	0.000120698	yes
XLOC_001021	XLOC_001021	Si019357m	Si019357m.g	SETITscaffold_1:26627390-26628299	Immature	Mature	OK	4.57239	21.5787	2.23859	4.35857	5e-05	0.000120698	yes
XLOC_001022	XLOC_001022	Si020375m	Si020375m.g	SETITscaffold_1:26638627-26639126	Immature	Mature	NOTEST	0	0.290418	inf	0	1	1	no
XLOC_001023	XLOC_001023	Si016747m	Si016747m.g	SETITscaffold_1:26646966-26649581	Immature	Mature	OK	118.58	16.6502	-2.83226	-10.3434	5e-05	0.000120698	yes
XLOC_001024	XLOC_001024	Si016284m	Si016284m.g	SETITscaffold_1:26657562-26665275	Immature	Mature	OK	25.9021	31.2788	0.272116	1.025	0.07435	0.106325	no
XLOC_001025	XLOC_001025	Si018630m	Si018630m.g	SETITscaffold_1:26733676-26734720	Immature	Mature	OK	1.61468	5.86209	1.86016	4.13141	5e-05	0.000120698	yes
XLOC_001026	XLOC_001026	Si017223m	Si017223m.g	SETITscaffold_1:26782018-26783790	Immature	Mature	OK	7.51759	38.1243	2.34237	6.78527	5e-05	0.000120698	yes
XLOC_001027	XLOC_001027	Si017033m	Si017033m.g	SETITscaffold_1:26853467-26856771	Immature	Mature	OK	65.9441	25.3787	-1.37763	-5.23746	5e-05	0.000120698	yes
XLOC_001028	XLOC_001028	Si018928m	Si018928m.g	SETITscaffold_1:26865325-26868602	Immature	Mature	NOTEST	1.33377e-07	3.33225e-07	1.32099	0	1	1	no
XLOC_001029	XLOC_001029	Si019787m	Si019787m.g	SETITscaffold_1:26911852-26912347	Immature	Mature	OK	284.721	3.45948	-6.36285	-11.4443	5e-05	0.000120698	yes
XLOC_001030	XLOC_001030	Si017397m	Si017397m.g	SETITscaffold_1:26924334-26925764	Immature	Mature	OK	16.6376	8.08556	-1.04103	-3.60844	5e-05	0.000120698	yes
XLOC_001031	XLOC_001031	Si018519m	Si018519m.g	SETITscaffold_1:26928503-26929481	Immature	Mature	OK	4.44536	2.97674	-0.578566	-1.02444	0.0793	0.112649	no
XLOC_001032	XLOC_001032	Si019653m	Si019653m.g	SETITscaffold_1:26944451-26947365	Immature	Mature	NOTEST	0	0	0	0	1	1	no
XLOC_001033	XLOC_001033	Si017909m	Si017909m.g	SETITscaffold_1:26979744-26983508	Immature	Mature	OK	9.29308	6.55944	-0.502584	-1.51539	0.0095	0.0164342	yes
XLOC_001034	XLOC_001034	Si019305m	Si019305m.g	SETITscaffold_1:27016803-27017064	Immature	Mature	NOTEST	0	0	0	0	1	1	no
XLOC_001035	XLOC_001035	Si017908m	Si017908m.g	SETITscaffold_1:27059323-27062317	Immature	Mature	NOTEST	0	0.0175743	inf	0	1	1	no
XLOC_001036	XLOC_001036	Si017935m	Si017935m.g	SETITscaffold_1:27069977-27071386	Immature	Mature	NOTEST	0	0	0	0	1	1	no
XLOC_001037	XLOC_001037	Si019745m	Si019745m.g	SETITscaffold_1:27091703-27092752	Immature	Mature	NOTEST	0	0	0	0	1	1	no
XLOC_001038	XLOC_001038	Si017798m	Si017798m.g	SETITscaffold_1:27095115-27098637	Immature	Mature	NOTEST	0	0	0	0	1	1	no
XLOC_001039	XLOC_001039	Si018784m	Si018784m.g	SETITscaffold_1:27120966-27121614	Immature	Mature	OK	9.76547	13.0642	0.419856	1.20766	0.03635	0.0564034	no
XLOC_001040	XLOC_001040	Si016952m	Si016952m.g	SETITscaffold_1:27150275-27153163	Immature	Mature	OK	11.4772	7.25359	-0.662009	-2.24204	0.0001	0.000234065	yes
XLOC_001041	XLOC_001041	Si016111m	Si016111m.g	SETITscaffold_1:27156327-27165014	Immature	Mature	OK	4.36287	0.153128	-4.83247	-9.9736	5e-05	0.000120698	yes
XLOC_001042	XLOC_001042	Si016444m	Si016444m.g	SETITscaffold_1:27175518-27180049	Immature	Mature	OK	5.61211	6.53476	0.219592	0.785783	0.1732	0.225114	no
XLOC_001043	XLOC_001043	Si019963m	Si019963m.g	SETITscaffold_1:27281557-27283516	Immature	Mature	NOTEST	0	0	0	0	1	1	no
XLOC_001044	XLOC_001044	Si020270m	Si020270m.g	SETITscaffold_1:27304310-27304849	Immature	Mature	OK	13.7085	11.0078	-0.31654	-0.661247	0.25165	0.30961	no
XLOC_001045	XLOC_001045	Si017660m	Si017660m.g	SETITscaffold_1:27321906-27325119	Immature	Mature	OK	20.7209	21.2592	0.0370042	0.139147	0.80905	0.842451	no
XLOC_001046	XLOC_001046	Si019434m	Si019434m.g	SETITscaffold_1:27329917-27336795	Immature	Mature	NOTEST	0.00382803	0.00804012	1.07062	0	1	1	no
XLOC_001047	XLOC_001047	Si016122m	Si016122m.g	SETITscaffold_1:27351263-27355982	Immature	Mature	NOTEST	0	0	0	0	1	1	no
XLOC_001048	XLOC_001048	Si016733m	Si016733m.g	SETITscaffold_1:27359247-27363507	Immature	Mature	OK	18.2255	5.8621	-1.63647	-5.75575	5e-05	0.000120698	yes
XLOC_001049	XLOC_001049	Si016732m	Si016732m.g	SETITscaffold_1:27364322-27366630	Immature	Mature	OK	0.661895	1.13468	0.777607	1.64639	0.0054	0.0097385	yes
XLOC_001050	XLOC_001050	Si020281m	Si020281m.g	SETITscaffold_1:27394328-27395712	Immature	Mature	OK	1.68497	6.60326	1.97046	3.46076	5e-05	0.000120698	yes
XLOC_001051	XLOC_001051	Si020273m	Si020273m.g	SETITscaffold_1:27406184-27406895	Immature	Mature	OK	3.98753	5.47225	0.45664	1.13661	0.04775	0.0715051	no
XLOC_001052	XLOC_001052	Si020336m	Si020336m.g	SETITscaffold_1:27418259-27418718	Immature	Mature	NOTEST	0.192914	0.0715112	-1.43171	0	1	1	no
XLOC_001053	XLOC_001053	Si019946m	Si019946m.g	SETITscaffold_1:27419347-27421121	Immature	Mature	OK	3.00315	3.61855	0.268935	0.542632	0.3491	0.412462	no
XLOC_001054	XLOC_001054	Si018798m	Si018798m.g	SETITscaffold_1:27422157-27424895	Immature	Mature	OK	33.0356	26.6671	-0.30896	-1.07492	0.0637	0.09285	no
XLOC_001055	XLOC_001055	Si016071m	Si016071m.g	SETITscaffold_1:27431266-27443199	Immature	Mature	OK	7.94417	12.4103	0.643575	2.44418	5e-05	0.000120698	yes
XLOC_001056	XLOC_001056	Si017333m	Si017333m.g	SETITscaffold_1:27465522-27467583	Immature	Mature	OK	14.3471	19.7522	0.461261	1.30962	0.02495	0.039872	yes
XLOC_001057	XLOC_001057	Si019943m	Si019943m.g	SETITscaffold_1:27487350-27489144	Immature	Mature	OK	0.34789	0.499012	0.520442	0.800033	0.16805	0.219007	no
XLOC_001058	XLOC_001058	Si018368m	Si018368m.g	SETITscaffold_1:27493476-27494618	Immature	Mature	OK	3.58517	1.90678	-0.9109	-2.09966	0.00065	0.00136771	yes
XLOC_001059	XLOC_001059	Si017161m	Si017161m.g	SETITscaffold_1:27509239-27511578	Immature	Mature	OK	2.02927	5.73876	1.49978	3.61678	5e-05	0.000120698	yes
XLOC_001060	XLOC_001060	Si016770m	Si016770m.g	SETITscaffold_1:27542407-27544431	Immature	Mature	OK	3.40183	2.97939	-0.191294	-0.370672	0.5215	0.583683	no
XLOC_001061	XLOC_001061	Si016160m	Si016160m.g	SETITscaffold_1:27584237-27590894	Immature	Mature	OK	2.62921	2.95804	0.170016	0.227238	0.6914	0.739872	no
XLOC_001062	XLOC_001062	Si017650m	Si017650m.g	SETITscaffold_1:27598057-27599419	Immature	Mature	OK	2.02565	1.41685	-0.515691	-1.04767	0.06895	0.0994422	no
XLOC_001063	XLOC_001063	Si019051m	Si019051m.g	SETITscaffold_1:27602270-27603418	Immature	Mature	NOTEST	0.190881	0.177965	-0.101079	0	1	1	no
XLOC_001064	XLOC_001064	Si017258m	Si017258m.g	SETITscaffold_1:27631491-27635634	Immature	Mature	OK	15.5809	62.0693	1.9941	7.42233	5e-05	0.000120698	yes
XLOC_001065	XLOC_001065	Si019152m	Si019152m.g	SETITscaffold_1:27654178-27655330	Immature	Mature	NOTEST	0	0	0	0	1	1	no
XLOC_001066	XLOC_001066	Si018243m	Si018243m.g	SETITscaffold_1:27657180-27659602	Immature	Mature	OK	50.122	38.9987	-0.362017	-1.33599	0.0199	0.0325093	yes
XLOC_001067	XLOC_001067	Si016707m	Si016707m.g	SETITscaffold_1:27671189-27676519	Immature	Mature	OK	7.77424	14.5066	0.899935	3.33895	5e-05	0.000120698	yes
XLOC_001068	XLOC_001068	Si018167m	Si018167m.g	SETITscaffold_1:27684326-27686420	Immature	Mature	OK	29.0666	13.4213	-1.11484	-3.80502	5e-05	0.000120698	yes
XLOC_001069	XLOC_001069	Si018781m	Si018781m.g	SETITscaffold_1:27731360-27732129	Immature	Mature	OK	8.73891	11.8995	0.445372	1.03475	0.06955	0.100249	no
XLOC_001070	XLOC_001070	Si016500m	Si016500m.g	SETITscaffold_1:27786415-27789134	Immature	Mature	NOTEST	0.0205583	0.0801957	1.9638	0	1	1	no
XLOC_001071	XLOC_001071	Si016871m	Si016871m.g	SETITscaffold_1:27824476-27831987	Immature	Mature	OK	15.6045	19.0965	0.291342	1.1036	0.05455	0.0806339	no
XLOC_001072	XLOC_001072	Si018989m	Si018989m.g	SETITscaffold_1:27841681-27842189	Immature	Mature	NOTEST	0.102003	0.0506118	-1.01107	0	1	1	no
XLOC_001073	XLOC_001073	Si019169m	Si019169m.g	SETITscaffold_1:27855657-27857198	Immature	Mature	NOTEST	0	0	0	0	1	1	no
XLOC_001074	XLOC_001074	Si019115m	Si019115m.g	SETITscaffold_1:27863956-27865453	Immature	Mature	NOTEST	0	0	0	0	1	1	no
XLOC_001075	XLOC_001075	Si016601m	Si016601m.g	SETITscaffold_1:27873445-27880225	Immature	Mature	OK	70.3285	153.276	1.12395	3.951	5e-05	0.000120698	yes
XLOC_001076	XLOC_001076	Si020587m	Si020587m.g	SETITscaffold_1:27873445-27880225	Immature	Mature	OK	1.44727	3.03083	1.06637	0.27572	0.57135	0.631535	no
XLOC_001077	XLOC_001077	Si018944m	Si018944m.g	SETITscaffold_1:27882696-27883231	Immature	Mature	NOTEST	0.185956	0.27061	0.541256	0	1	1	no
XLOC_001078	XLOC_001078	Si018823m	Si018823m.g	SETITscaffold_1:27937457-27938592	Immature	Mature	OK	0.566713	19.8964	5.13374	7.5508	5e-05	0.000120698	yes
XLOC_001079	XLOC_001079	Si017571m	Si017571m.g	SETITscaffold_1:27946371-27950637	Immature	Mature	OK	53.5985	49.4082	-0.117441	-0.448006	0.43755	0.502404	no
XLOC_001080	XLOC_001080	Si019974m	Si019974m.g	SETITscaffold_1:27963350-27964541	Immature	Mature	NOTEST	0.24289	0.132941	-0.869523	0	1	1	no
XLOC_001081	XLOC_001081	Si018371m	Si018371m.g	SETITscaffold_1:27970819-27974383	Immature	Mature	OK	40.9234	51.101	0.320427	1.21077	0.0365	0.0565971	no
XLOC_001082	XLOC_001082	Si020395m	Si020395m.g	SETITscaffold_1:27975153-27975735	Immature	Mature	OK	1.49976	3.36949	1.16779	2.10531	0.0007	0.00146569	yes
XLOC_001083	XLOC_001083	Si020566m	Si020566m.g	SETITscaffold_1:27975791-27975912	Immature	Mature	NOTEST	0	3.29708	inf	0	1	1	no
XLOC_001084	XLOC_001084	Si018953m	Si018953m.g	SETITscaffold_1:27977331-27979271	Immature	Mature	OK	141.476	74.1438	-0.932157	-3.4535	5e-05	0.000120698	yes
XLOC_001085	XLOC_001085	Si020325m	Si020325m.g	SETITscaffold_1:27977331-27979271	Immature	Mature	OK	1.32164	0.821021	-0.686833	-0.169117	0.74885	0.790781	no
XLOC_001086	XLOC_001086	Si016606m	Si016606m.g	SETITscaffold_1:28005199-28011497	Immature	Mature	OK	25.3958	31.2	0.296958	1.13949	0.0477	0.0714475	no
XLOC_001087	XLOC_001087	Si019100m	Si019100m.g	SETITscaffold_1:28030559-28031633	Immature	Mature	NOTEST	0	0	0	0	1	1	no
XLOC_001088	XLOC_001088	Si019401m	Si019401m.g	SETITscaffold_1:28060439-28061729	Immature	Mature	NOTEST	0.0425324	0	#NAME?	0	1	1	no
XLOC_001089	XLOC_001089	Si019574m	Si019574m.g	SETITscaffold_1:28066355-28067645	Immature	Mature	NOTEST	0	0	0	0	1	1	no
XLOC_001090	XLOC_001090	Si019984m	Si019984m.g	SETITscaffold_1:28073334-28074618	Immature	Mature	NOTEST	0	0	0	0	1	1	no
XLOC_001091	XLOC_001091	Si019484m	Si019484m.g	SETITscaffold_1:28083204-28084980	Immature	Mature	OK	5.16373	4.98917	-0.0496133	-0.104917	0.8509	0.877389	no
XLOC_001092	XLOC_001092	Si016865m	Si016865m.g	SETITscaffold_1:28124410-28127698	Immature	Mature	OK	3.457	1.82067	-0.925049	-2.3798	0.00015	0.000344099	yes
XLOC_001093	XLOC_001093	Si018677m	Si018677m.g	SETITscaffold_1:28172419-28172989	Immature	Mature	NOTEST	0	0	0	0	1	1	no
XLOC_001094	XLOC_001094	Si019150m	Si019150m.g	SETITscaffold_1:28202363-28203069	Immature	Mature	OK	1.8526	33.4471	4.17426	6.35991	5e-05	0.000120698	yes
XLOC_001095	XLOC_001095	Si017166m	Si017166m.g	SETITscaffold_1:28229104-28231880	Immature	Mature	OK	10.8935	9.33121	-0.223334	-0.596296	0.2998	0.360252	no
XLOC_001096	XLOC_001096	Si016498m	Si016498m.g	SETITscaffold_1:28238901-28243854	Immature	Mature	OK	5.63769	6.73034	0.255577	0.899279	0.1235	0.16878	no
XLOC_001097	XLOC_001097	Si019390m	Si019390m.g	SETITscaffold_1:28253035-28253513	Immature	Mature	NOTEST	0	0	0	0	1	1	no
XLOC_001098	XLOC_001098	Si017272m	Si017272m.g	SETITscaffold_1:28275415-28281055	Immature	Mature	OK	49.4424	39.7994	-0.313003	-1.19531	0.03575	0.055549	no
XLOC_001099	XLOC_001099	Si018940m	Si018940m.g	SETITscaffold_1:28281317-28281842	Immature	Mature	OK	3.85875	1.33683	-1.52932	-2.39019	0.0005	0.00106844	yes
XLOC_001100	XLOC_001100	Si016784m	Si016784m.g	SETITscaffold_1:28282146-28287749	Immature	Mature	OK	9.39427	3.5994	-1.38403	-4.65591	5e-05	0.000120698	yes
XLOC_001101	XLOC_001101	Si019171m	Si019171m.g	SETITscaffold_1:28322212-28326011	Immature	Mature	NOTEST	0	0	0	0	1	1	no
XLOC_001102	XLOC_001102	Si020159m	Si020159m.g	SETITscaffold_1:28327249-28328824	Immature	Mature	OK	0.200142	2.59472	3.69648	3.65155	0.0184	0.0302345	yes
XLOC_001103	XLOC_001103	Si018284m	Si018284m.g	SETITscaffold_1:28346474-28349799	Immature	Mature	OK	11.998	37.0726	1.62756	5.34502	5e-05	0.000120698	yes
XLOC_001104	XLOC_001104	Si016793m	Si016793m.g	SETITscaffold_1:28352342-28355095	Immature	Mature	OK	0.69858	5.15316	2.88296	5.52635	5e-05	0.000120698	yes
XLOC_001105	XLOC_001105	Si020432m	Si020432m.g	SETITscaffold_1:28375798-28376321	Immature	Mature	NOTEST	0	0	0	0	1	1	no
XLOC_001106	XLOC_001106	Si016503m	Si016503m.g	SETITscaffold_1:28379449-28382779	Immature	Mature	OK	35.8676	92.7515	1.37069	5.0813	5e-05	0.000120698	yes
XLOC_001107	XLOC_001107	Si020543m	Si020543m.g	SETITscaffold_1:28379449-28382779	Immature	Mature	OK	1.3331	3.56927	1.42085	0.306093	0.452	0.516598	no
XLOC_001108	XLOC_001108	Si020595m	Si020595m.g	SETITscaffold_1:28388564-28393555	Immature	Mature	OK	0.221623	1.0734	2.27601	0.938921	0.39995	0.464447	no
XLOC_001109	XLOC_001109	Si016900m	Si016900m.g	SETITscaffold_1:28400284-28404050	Immature	Mature	OK	0.138164	1.11271	3.00963	1.93015	0.05405	0.0799617	no
XLOC_001110	XLOC_001110	Si016921m	Si016921m.g	SETITscaffold_1:28406200-28409526	Immature	Mature	NOTEST	0.0456203	0.0282215	-0.692879	0	1	1	no
XLOC_001111	XLOC_001111	Si019893m	Si019893m.g	SETITscaffold_1:28420991-28422483	Immature	Mature	NOTEST	0.0399123	0.0408435	0.0332736	0	1	1	no
XLOC_001112	XLOC_001112	Si017107m	Si017107m.g	SETITscaffold_1:28491998-28493411	Immature	Mature	NOTEST	0	0.0533309	inf	0	1	1	no
XLOC_001113	XLOC_001113	Si016815m	Si016815m.g	SETITscaffold_1:28496896-28498756	Immature	Mature	NOTEST	0.0187315	0.124605	2.73382	0	1	1	no
XLOC_001114	XLOC_001114	Si017153m	Si017153m.g	SETITscaffold_1:28498762-28501508	Immature	Mature	OK	18.9079	42.4262	1.16596	4.42077	5e-05	0.000120698	yes
XLOC_001115	XLOC_001115	Si020599m	Si020599m.g	SETITscaffold_1:28513390-28515816	Immature	Mature	OK	1.17995	3.41525	1.53326	3.41556	5e-05	0.000120698	yes
XLOC_001116	XLOC_001116	Si018229m	Si018229m.g	SETITscaffold_1:28517278-28518255	Immature	Mature	NOTEST	0.335774	0.185479	-0.856235	0	1	1	no
XLOC_001117	XLOC_001117	Si019001m	Si019001m.g	SETITscaffold_1:28519411-28519825	Immature	Mature	OK	0.610757	0.723438	0.24427	0.261995	0.6448	0.698524	no
XLOC_001118	XLOC_001118	Si016407m	Si016407m.g	SETITscaffold_1:28528922-28535436	Immature	Mature	OK	91.4525	103.603	0.179971	0.61955	0.27655	0.335573	no
XLOC_001119	XLOC_001119	Si019022m	Si019022m.g	SETITscaffold_1:28535450-28540656	Immature	Mature	NOTEST	0.0800853	0.183467	1.19591	0	1	1	no
XLOC_001120	XLOC_001120	Si016944m	Si016944m.g	SETITscaffold_1:28560678-28565466	Immature	Mature	OK	12.2623	15.3439	0.323443	1.14041	0.04725	0.0708035	no
XLOC_001121	XLOC_001121	Si017526m	Si017526m.g	SETITscaffold_1:28567700-28570633	Immature	Mature	OK	3.11243	3.30336	0.0858941	0.185681	0.74705	0.789285	no
XLOC_001122	XLOC_001122	Si019415m	Si019415m.g	SETITscaffold_1:28607319-28608703	Immature	Mature	NOTEST	0	0	0	0	1	1	no
XLOC_001123	XLOC_001123	Si018848m	Si018848m.g	SETITscaffold_1:28627046-28627365	Immature	Mature	OK	2.16888	0	#NAME?	#NAME?	5e-05	0.000120698	yes
XLOC_001124	XLOC_001124	Si016713m	Si016713m.g	SETITscaffold_1:28665817-28668885	Immature	Mature	OK	1.91827	2.63224	0.456489	1.34349	0.0186	0.0305388	yes
XLOC_001125	XLOC_001125	Si020084m	Si020084m.g	SETITscaffold_1:28676700-28677269	Immature	Mature	NOTEST	0	0	0	0	1	1	no
XLOC_001126	XLOC_001126	Si019188m	Si019188m.g	SETITscaffold_1:28688757-28689030	Immature	Mature	NOTEST	0	0	0	0	1	1	no
XLOC_001127	XLOC_001127	Si019674m	Si019674m.g	SETITscaffold_1:28699085-28700312	Immature	Mature	NOTEST	0	0	0	0	1	1	no
XLOC_001128	XLOC_001128	Si019999m	Si019999m.g	SETITscaffold_1:28704262-28704433	Immature	Mature	OK	2.73989	0.89612	-1.61235	-1.19578	0.30165	0.362317	no
XLOC_001129	XLOC_001129	Si017025m	Si017025m.g	SETITscaffold_1:28716399-28718150	Immature	Mature	OK	0.531957	6.76224	3.66812	5.63653	5e-05	0.000120698	yes
XLOC_001130	XLOC_001130	Si019477m	Si019477m.g	SETITscaffold_1:28728800-28730960	Immature	Mature	NOTEST	0	0	0	0	1	1	no
XLOC_001131	XLOC_001131	Si016991m	Si016991m.g	SETITscaffold_1:28742113-28743921	Immature	Mature	OK	0.273631	2.22076	3.02075	2.88547	0.00135	0.00270887	yes
XLOC_001132	XLOC_001132	Si018725m	Si018725m.g	SETITscaffold_1:28761332-28761995	Immature	Mature	OK	3.87455	6.50345	0.747178	1.42332	0.0157	0.0261206	yes
XLOC_001133	XLOC_001133	Si018450m	Si018450m.g	SETITscaffold_1:28763198-28764843	Immature	Mature	OK	8.55154	7.44907	-0.199124	-0.489456	0.3958	0.459973	no
XLOC_001134	XLOC_001134	Si018108m	Si018108m.g	SETITscaffold_1:28777901-28781350	Immature	Mature	OK	23.1252	39.7042	0.779824	2.77753	5e-05	0.000120698	yes
XLOC_001135	XLOC_001135	Si020411m	Si020411m.g	SETITscaffold_1:28777901-28781350	Immature	Mature	OK	0.214801	0.926706	2.10911	0.633267	0.49505	0.558017	no
XLOC_001136	XLOC_001136	Si017567m	Si017567m.g	SETITscaffold_1:28799118-28801087	Immature	Mature	OK	4.17829	7.87133	0.913692	2.362	5e-05	0.000120698	yes
XLOC_001137	XLOC_001137	Si017851m	Si017851m.g	SETITscaffold_1:28809833-28811736	Immature	Mature	OK	49.0345	0.102415	-8.90323	-9.19486	0.06765	0.0978067	no
XLOC_001138	XLOC_001138	Si019337m	Si019337m.g	SETITscaffold_1:28835236-28835416	Immature	Mature	OK	0.276206	2.64914	3.26171	1.64417	0.14485	0.194008	no
XLOC_001139	XLOC_001139	Si019862m	Si019862m.g	SETITscaffold_1:28840025-28841563	Immature	Mature	OK	1.11635	3.76056	1.75215	2.95299	5e-05	0.000120698	yes
XLOC_001140	XLOC_001140	Si020232m	Si020232m.g	SETITscaffold_1:28882391-28883108	Immature	Mature	OK	5.19905	7.26608	0.48293	0.873274	0.13135	0.178228	no
XLOC_001141	XLOC_001141	Si020196m	Si020196m.g	SETITscaffold_1:28883884-28885527	Immature	Mature	OK	111.35	165.625	0.57282	2.19382	0.0001	0.000234065	yes
XLOC_001142	XLOC_001142	Si019847m	Si019847m.g	SETITscaffold_1:28886921-28887849	Immature	Mature	NOTEST	0	0	0	0	1	1	no
XLOC_001143	XLOC_001143	Si016853m	Si016853m.g	SETITscaffold_1:28901973-28904949	Immature	Mature	OK	3.45339	4.82967	0.483912	1.60211	0.00545	0.00982294	yes
XLOC_001144	XLOC_001144	Si019760m	Si019760m.g	SETITscaffold_1:28952803-28954024	Immature	Mature	NOTEST	0	0	0	0	1	1	no
XLOC_001145	XLOC_001145	Si016220m	Si016220m.g	SETITscaffold_1:28955352-28964170	Immature	Mature	OK	6.46452	8.40601	0.378879	1.35726	0.0172	0.0284136	yes
XLOC_001146	XLOC_001146	Si019833m	Si019833m.g	SETITscaffold_1:28994502-28994721	Immature	Mature	OK	9.10906	0	#NAME?	#NAME?	5e-05	0.000120698	yes
XLOC_001147	XLOC_001147	Si019044m	Si019044m.g	SETITscaffold_1:29004966-29018502	Immature	Mature	OK	1.29556	2.93604	1.1803	3.78706	5e-05	0.000120698	yes
XLOC_001148	XLOC_001148	Si018819m	Si018819m.g	SETITscaffold_1:29024364-29025851	Immature	Mature	OK	2.21994	3.23552	0.543482	1.27577	0.02695	0.0428275	yes
XLOC_001149	XLOC_001149	Si017663m	Si017663m.g	SETITscaffold_1:29114720-29121879	Immature	Mature	OK	1.40478	0.152875	-3.19992	-3.36648	0.00025	0.000556924	yes
XLOC_001150	XLOC_001150	Si018057m	Si018057m.g	SETITscaffold_1:29153266-29157883	Immature	Mature	OK	1.01825	0.190313	-2.41964	-2.7459	0.00015	0.000344099	yes
XLOC_001151	XLOC_001151	Si019906m	Si019906m.g	SETITscaffold_1:29187343-29189717	Immature	Mature	NOTEST	0	0	0	0	1	1	no
XLOC_001152	XLOC_001152	Si018349m	Si018349m.g	SETITscaffold_1:29218388-29221590	Immature	Mature	OK	73.219	53.8098	-0.444349	-1.69664	0.00295	0.00556552	yes
XLOC_001153	XLOC_001153	Si019879m	Si019879m.g	SETITscaffold_1:29249716-29250664	Immature	Mature	NOTEST	0	0	0	0	1	1	no
XLOC_001154	XLOC_001154	Si019296m	Si019296m.g	SETITscaffold_1:29261513-29264415	Immature	Mature	NOTEST	0.0423143	0	#NAME?	0	1	1	no
XLOC_001155	XLOC_001155	Si016118m	Si016118m.g	SETITscaffold_1:29290742-29297366	Immature	Mature	OK	11.0392	18.5177	0.746269	2.859	5e-05	0.000120698	yes
XLOC_001156	XLOC_001156	Si017729m	Si017729m.g	SETITscaffold_1:29297634-29300075	Immature	Mature	OK	7.93834	5.75774	-0.463334	-1.34822	0.0189	0.0310046	yes
XLOC_001157	XLOC_001157	Si019322m	Si019322m.g	SETITscaffold_1:29300658-29301065	Immature	Mature	NOTEST	0.213123	0	#NAME?	0	1	1	no
XLOC_001158	XLOC_001158	Si018854m	Si018854m.g	SETITscaffold_1:29302065-29302748	Immature	Mature	NOTEST	0	0	0	0	1	1	no
XLOC_001159	XLOC_001159	Si016242m	Si016242m.g	SETITscaffold_1:29336408-29342320	Immature	Mature	OK	45.7986	19.8311	-1.20754	-4.59664	5e-05	0.000120698	yes
XLOC_001160	XLOC_001160	Si019254m	Si019254m.g	SETITscaffold_1:29342617-29343473	Immature	Mature	OK	1.22111	3.32207	1.44389	1.74383	0.00775	0.0136134	yes
XLOC_001161	XLOC_001161	Si017089m	Si017089m.g	SETITscaffold_1:29395574-29397532	Immature	Mature	OK	2.94783	67.9876	4.52755	12.9719	5e-05	0.000120698	yes
XLOC_001162	XLOC_001162	Si018337m	Si018337m.g	SETITscaffold_1:29449626-29452928	Immature	Mature	OK	4.9722	0.0327897	-7.2445	-3.51653	0.00265	0.00503834	yes
XLOC_001163	XLOC_001163	Si018387m	Si018387m.g	SETITscaffold_1:29463875-29467346	Immature	Mature	OK	4.97863	0.0217812	-7.83652	-3.69506	0.25235	0.309932	no
XLOC_001164	XLOC_001164	Si016569m	Si016569m.g	SETITscaffold_1:29487661-29493686	Immature	Mature	OK	21.4	21.3071	-0.00627589	-0.0240941	0.9659	0.971554	no
XLOC_001165	XLOC_001165	Si018702m	Si018702m.g	SETITscaffold_1:29523413-29526468	Immature	Mature	OK	35.9068	63.849	0.830407	3.03065	5e-05	0.000120698	yes
XLOC_001166	XLOC_001166	Si020204m	Si020204m.g	SETITscaffold_1:29526723-29529375	Immature	Mature	OK	0.894861	1.76043	0.976195	2.40802	5e-05	0.000120698	yes
XLOC_001167	XLOC_001167	Si019358m	Si019358m.g	SETITscaffold_1:29548049-29550128	Immature	Mature	OK	1.18563	1.19113	0.00667469	0.0103184	0.9628	0.969106	no
XLOC_001168	XLOC_001168	Si016769m	Si016769m.g	SETITscaffold_1:29566267-29569606	Immature	Mature	OK	8.88162	19.5487	1.13818	3.99654	5e-05	0.000120698	yes
XLOC_001169	XLOC_001169	Si020312m	Si020312m.g	SETITscaffold_1:29566267-29569606	Immature	Mature	NOTEST	0.119937	0.0395471	-1.60064	0	1	1	no
XLOC_001170	XLOC_001170	Si019964m	Si019964m.g	SETITscaffold_1:29577273-29579457	Immature	Mature	NOTEST	0.0597561	0	#NAME?	0	1	1	no
XLOC_001171	XLOC_001171	Si017960m	Si017960m.g	SETITscaffold_1:29589270-29593188	Immature	Mature	OK	15.2728	14.3085	-0.0940884	-0.320163	0.57635	0.635954	no
XLOC_001172	XLOC_001172	Si019346m	Si019346m.g	SETITscaffold_1:29596504-29598259	Immature	Mature	NOTEST	0.0189315	0	#NAME?	0	1	1	no
XLOC_001173	XLOC_001173	Si017658m	Si017658m.g	SETITscaffold_1:29601962-29607296	Immature	Mature	OK	24.0983	32.2513	0.420428	1.59683	0.0058	0.0104075	yes
XLOC_001174	XLOC_001174	Si020628m	Si020628m.g	SETITscaffold_1:29601962-29607296	Immature	Mature	OK	1.26527	3.7332	1.56097	0.678616	0.50485	0.567512	no
XLOC_001175	XLOC_001175	Si020138m	Si020138m.g	SETITscaffold_1:29615559-29616429	Immature	Mature	NOTEST	0	0	0	0	1	1	no
XLOC_001176	XLOC_001176	Si016617m	Si016617m.g	SETITscaffold_1:29678194-29680809	Immature	Mature	OK	29.9657	30.6041	0.0304144	0.101786	0.8618	0.886559	no
XLOC_001177	XLOC_001177	Si020071m	Si020071m.g	SETITscaffold_1:29759814-29760264	Immature	Mature	NOTEST	0	0.430866	inf	0	1	1	no
XLOC_001178	XLOC_001178	Si017119m	Si017119m.g	SETITscaffold_1:29771528-29773216	Immature	Mature	OK	184.824	196.693	0.0897936	0.317339	0.5803	0.6394	no
XLOC_001179	XLOC_001179	Si016924m	Si016924m.g	SETITscaffold_1:29776973-29782071	Immature	Mature	OK	19.2233	9.7255	-0.983008	-3.45986	5e-05	0.000120698	yes
XLOC_001180	XLOC_001180	Si019475m	Si019475m.g	SETITscaffold_1:29829642-29831492	Immature	Mature	NOTEST	0.0303889	0	#NAME?	0	1	1	no
XLOC_001181	XLOC_001181	Si020579m	Si020579m.g	SETITscaffold_1:29853645-29854520	Immature	Mature	NOTEST	0	0	0	0	1	1	no
XLOC_001182	XLOC_001182	Si019681m	Si019681m.g	SETITscaffold_1:29855385-29857777	Immature	Mature	NOTEST	0.0432549	0	#NAME?	0	1	1	no
XLOC_001183	XLOC_001183	Si019227m	Si019227m.g	SETITscaffold_1:29880069-29882418	Immature	Mature	OK	1.2746	0.137504	-3.21249	-2.74706	0.2517	0.30961	no
XLOC_001184	XLOC_001184	Si017248m	Si017248m.g	SETITscaffold_1:29907258-29911222	Immature	Mature	OK	27.2561	6.42699	-2.08436	-7.37817	5e-05	0.000120698	yes
XLOC_001185	XLOC_001185	Si018554m	Si018554m.g	SETITscaffold_1:29933359-29935256	Immature	Mature	OK	15.2647	4.61166	-1.72684	-4.78002	5e-05	0.000120698	yes
XLOC_001186	XLOC_001186	Si016827m	Si016827m.g	SETITscaffold_1:29942606-29945375	Immature	Mature	OK	1.22129	0.672419	-0.860968	-1.77086	0.0037	0.00687151	yes
XLOC_001187	XLOC_001187	Si019996m	Si019996m.g	SETITscaffold_1:29945887-29948230	Immature	Mature	OK	5.23228	7.67048	0.551879	1.65352	0.00425	0.00781145	yes
XLOC_001188	XLOC_001188	Si020259m	Si020259m.g	SETITscaffold_1:29948484-29949065	Immature	Mature	OK	1.94441	1.12597	-0.788162	-1.16081	0.05245	0.077776	no
XLOC_001189	XLOC_001189	Si018852m	Si018852m.g	SETITscaffold_1:29953612-29958831	Immature	Mature	OK	1.96811	0.158283	-3.63623	-0.596369	0.14855	0.198165	no
XLOC_001190	XLOC_001190	Si016075m	Si016075m.g	SETITscaffold_1:29968827-29976417	Immature	Mature	OK	8.31408	17.5902	1.08115	4.13363	5e-05	0.000120698	yes
XLOC_001191	XLOC_001191	Si020401m	Si020401m.g	SETITscaffold_1:29979567-29981572	Immature	Mature	OK	0.689436	2.20578	1.6778	1.509	0.01885	0.0309267	yes
XLOC_001192	XLOC_001192	Si016568m	Si016568m.g	SETITscaffold_1:29982281-29986560	Immature	Mature	OK	3.31124	6.16135	0.895874	2.88196	5e-05	0.000120698	yes
XLOC_001193	XLOC_001193	Si019297m	Si019297m.g	SETITscaffold_1:29989232-29990282	Immature	Mature	NOTEST	0	0	0	0	1	1	no
XLOC_001194	XLOC_001194	Si017471m	Si017471m.g	SETITscaffold_1:29996322-29999797	Immature	Mature	OK	42.4232	40.9643	-0.0504878	-0.193232	0.737	0.780319	no
XLOC_001195	XLOC_001195	Si016930m	Si016930m.g	SETITscaffold_1:30020517-30026934	Immature	Mature	OK	13.3265	36.4732	1.45254	5.52225	5e-05	0.000120698	yes
XLOC_001196	XLOC_001196	Si017094m	Si017094m.g	SETITscaffold_1:30032115-30033791	Immature	Mature	NOTEST	0	0.148788	inf	0	1	1	no
XLOC_001197	XLOC_001197	Si017082m	Si017082m.g	SETITscaffold_1:30049927-30053690	Immature	Mature	OK	94.068	10.4474	-3.17056	-11.2879	5e-05	0.000120698	yes
XLOC_001198	XLOC_001198	Si016962m	Si016962m.g	SETITscaffold_1:30054984-30056539	Immature	Mature	OK	1.93581	0.992852	-0.96329	-2.06763	0.00055	0.00116883	yes
XLOC_001199	XLOC_001199	Si016466m	Si016466m.g	SETITscaffold_1:30061307-30066146	Immature	Mature	OK	40.6011	13.4461	-1.59433	-5.8358	5e-05	0.000120698	yes
XLOC_001200	XLOC_001200	Si020189m	Si020189m.g	SETITscaffold_1:30074965-30076259	Immature	Mature	OK	0.479394	0.0501602	-3.2566	-1.67468	0.1571	0.206235	no
XLOC_001201	XLOC_001201	Si016520m	Si016520m.g	SETITscaffold_1:30078415-30085226	Immature	Mature	OK	14.8984	32.482	1.12448	4.21605	5e-05	0.000120698	yes
XLOC_001202	XLOC_001202	Si018629m	Si018629m.g	SETITscaffold_1:30085793-30088467	Immature	Mature	OK	37.763	33.4815	-0.173612	-0.65459	0.25505	0.312566	no
XLOC_001203	XLOC_001203	Si017057m	Si017057m.g	SETITscaffold_1:30088800-30091680	Immature	Mature	OK	10.6732	16.0723	0.590589	2.13701	0.00015	0.000344099	yes
XLOC_001204	XLOC_001204	Si020549m	Si020549m.g	SETITscaffold_1:30096198-30096530	Immature	Mature	OK	1.73334	0	#NAME?	#NAME?	5e-05	0.000120698	yes
XLOC_001205	XLOC_001205	Si019511m	Si019511m.g	SETITscaffold_1:30150232-30151338	Immature	Mature	NOTEST	0.347094	0.15446	-1.16809	0	1	1	no
XLOC_001206	XLOC_001206	Si018664m	Si018664m.g	SETITscaffold_1:30160136-30165571	Immature	Mature	OK	15.5854	12.3078	-0.340624	-1.10933	0.05535	0.08167	no
XLOC_001207	XLOC_001207	Si017194m	Si017194m.g	SETITscaffold_1:30182913-30189833	Immature	Mature	OK	3.33388	4.11304	0.303002	0.784494	0.1785	0.230332	no
XLOC_001208	XLOC_001208	Si018693m	Si018693m.g	SETITscaffold_1:30205316-30207509	Immature	Mature	OK	44.5539	37.8944	-0.233567	-0.848498	0.14015	0.188823	no
XLOC_001209	XLOC_001209	Si019609m	Si019609m.g	SETITscaffold_1:30222716-30223919	Immature	Mature	NOTEST	0	0	0	0	1	1	no
XLOC_001210	XLOC_001210	Si018948m	Si018948m.g	SETITscaffold_1:30236811-30237069	Immature	Mature	OK	16.0945	0.241039	-6.06116	-4.58444	0.2476	0.306779	no
XLOC_001211	XLOC_001211	Si017114m	Si017114m.g	SETITscaffold_1:30243623-30247999	Immature	Mature	OK	3.97845	4.11104	0.047297	0.146109	0.7999	0.834539	no
XLOC_001212	XLOC_001212	Si016906m	Si016906m.g	SETITscaffold_1:30253541-30257537	Immature	Mature	OK	23.2382	16.832	-0.465294	-1.74364	0.0025	0.00481944	yes
XLOC_001213	XLOC_001213	Si018061m	Si018061m.g	SETITscaffold_1:30265862-30266892	Immature	Mature	OK	12.2524	110.651	3.17488	9.31427	5e-05	0.000120698	yes
XLOC_001214	XLOC_001214	Si016650m	Si016650m.g	SETITscaffold_1:30267476-30270852	Immature	Mature	OK	4.51263	9.62494	1.09281	3.80318	5e-05	0.000120698	yes
XLOC_001215	XLOC_001215	Si019002m	Si019002m.g	SETITscaffold_1:30285785-30286162	Immature	Mature	NOTEST	0.309946	0.37631	0.279904	0	1	1	no
XLOC_001216	XLOC_001216	Si017654m	Si017654m.g	SETITscaffold_1:30295619-30297375	Immature	Mature	OK	2.48506	10.1737	2.03349	5.98293	5e-05	0.000120698	yes
XLOC_001217	XLOC_001217	Si019019m	Si019019m.g	SETITscaffold_1:30298871-30301150	Immature	Mature	OK	1.93035	4.97817	1.36676	3.49349	5e-05	0.000120698	yes
XLOC_001218	XLOC_001218	Si019312m	Si019312m.g	SETITscaffold_1:30346299-30347661	Immature	Mature	NOTEST	0	0	0	0	1	1	no
XLOC_001219	XLOC_001219	Si018242m	Si018242m.g	SETITscaffold_1:30386075-30387327	Immature	Mature	OK	3.57966	6.43454	0.846015	2.44928	0.0001	0.000234065	yes
XLOC_001220	XLOC_001220	Si018259m	Si018259m.g	SETITscaffold_1:30388073-30389333	Immature	Mature	OK	28.1343	104.949	1.89929	6.09954	5e-05	0.000120698	yes
XLOC_001221	XLOC_001221	Si018325m	Si018325m.g	SETITscaffold_1:30397105-30398464	Immature	Mature	OK	71.7168	248.965	1.79556	6.57595	5e-05	0.000120698	yes
XLOC_001222	XLOC_001222	Si020045m	Si020045m.g	SETITscaffold_1:30398794-30400222	Immature	Mature	OK	2.76185	3.87649	0.489117	1.20044	0.03955	0.0609597	no
XLOC_001223	XLOC_001223	Si018056m	Si018056m.g	SETITscaffold_1:30405881-30407309	Immature	Mature	OK	2.00327	6.43257	1.68304	3.43385	5e-05	0.000120698	yes
XLOC_001224	XLOC_001224	Si016708m	Si016708m.g	SETITscaffold_1:30410051-30413257	Immature	Mature	OK	2.92577	21.832	2.89956	8.78732	5e-05	0.000120698	yes
XLOC_001225	XLOC_001225	Si017046m	Si017046m.g	SETITscaffold_1:30439693-30445080	Immature	Mature	OK	16.965	6.22323	-1.44682	-4.8074	5e-05	0.000120698	yes
XLOC_001226	XLOC_001226	Si018942m	Si018942m.g	SETITscaffold_1:30447638-30449077	Immature	Mature	OK	45.3401	50.3642	0.151611	0.525837	0.35785	0.421372	no
XLOC_001227	XLOC_001227	Si018568m	Si018568m.g	SETITscaffold_1:30483253-30487493	Immature	Mature	OK	36.3367	74.1147	1.02833	3.77036	5e-05	0.000120698	yes
XLOC_001228	XLOC_001228	Si017414m	Si017414m.g	SETITscaffold_1:30490908-30493360	Immature	Mature	OK	7.93413	5.51119	-0.525708	-1.68244	0.0036	0.00669886	yes
XLOC_001229	XLOC_001229	Si019877m	Si019877m.g	SETITscaffold_1:30551957-30552607	Immature	Mature	OK	2.05543	2.25242	0.132031	0.122027	0.8078	0.841468	no
XLOC_001230	XLOC_001230	Si020479m	Si020479m.g	SETITscaffold_1:30553018-30556192	Immature	Mature	OK	4.9193	3.57577	-0.4602	-1.35408	0.01705	0.0281866	yes
XLOC_001231	XLOC_001231	Si017428m	Si017428m.g	SETITscaffold_1:30559199-30561369	Immature	Mature	OK	50.3207	59.7901	0.248755	0.896308	0.11405	0.156931	no
XLOC_001232	XLOC_001232	Si020284m	Si020284m.g	SETITscaffold_1:30573261-30573736	Immature	Mature	OK	9.40755	0	#NAME?	#NAME?	5e-05	0.000120698	yes
XLOC_001233	XLOC_001233	Si017413m	Si017413m.g	SETITscaffold_1:30576530-30584007	Immature	Mature	OK	125.555	259.343	1.04655	3.2979	5e-05	0.000120698	yes
XLOC_001234	XLOC_001234	Si018800m	Si018800m.g	SETITscaffold_1:30596312-30597264	Immature	Mature	OK	7.76533	4.24335	-0.871844	-2.24392	0.0001	0.000234065	yes
XLOC_001235	XLOC_001235	Si016553m	Si016553m.g	SETITscaffold_1:30606683-30610683	Immature	Mature	OK	13.4634	11.5871	-0.216523	-0.793245	0.1649	0.215321	no
XLOC_001236	XLOC_001236	Si020454m	Si020454m.g	SETITscaffold_1:30619966-30620349	Immature	Mature	OK	2.06827	5.20522	1.33153	2.28327	0.0006	0.00126855	yes
XLOC_001237	XLOC_001237	Si016550m	Si016550m.g	SETITscaffold_1:30636571-30638922	Immature	Mature	OK	0.95299	7.2984	2.93705	6.43283	5e-05	0.000120698	yes
XLOC_001238	XLOC_001238	Si016926m	Si016926m.g	SETITscaffold_1:30642802-30646698	Immature	Mature	OK	146.018	154.693	0.0832622	0.31455	0.5791	0.638419	no
XLOC_001239	XLOC_001239	Si017771m	Si017771m.g	SETITscaffold_1:30660456-30663542	Immature	Mature	OK	29.968	21.2993	-0.492614	-1.83202	0.00145	0.00289147	yes
XLOC_001240	XLOC_001240	Si018593m	Si018593m.g	SETITscaffold_1:30664245-30666047	Immature	Mature	OK	251.156	186.118	-0.432366	-1.60776	0.0048	0.00874311	yes
XLOC_001241	XLOC_001241	Si018530m	Si018530m.g	SETITscaffold_1:30666842-30671208	Immature	Mature	OK	12.3451	7.1003	-0.797984	-1.8997	0.0017	0.00335378	yes
XLOC_001242	XLOC_001242	Si019114m	Si019114m.g	SETITscaffold_1:30672520-30673339	Immature	Mature	NOTEST	0	0	0	0	1	1	no
XLOC_001243	XLOC_001243	Si017085m	Si017085m.g	SETITscaffold_1:30721622-30725761	Immature	Mature	OK	5.27108	9.88807	0.907592	2.84372	5e-05	0.000120698	yes
XLOC_001244	XLOC_001244	Si019282m	Si019282m.g	SETITscaffold_1:30742554-30743581	Immature	Mature	NOTEST	0.0430032	0	#NAME?	0	1	1	no
XLOC_001245	XLOC_001245	Si018667m	Si018667m.g	SETITscaffold_1:30761288-30763945	Immature	Mature	OK	22.4276	14.2887	-0.650401	-1.96913	0.00075	0.00156456	yes
XLOC_001246	XLOC_001246	Si017005m	Si017005m.g	SETITscaffold_1:30771282-30777689	Immature	Mature	OK	56.6597	5.01785	-3.49718	-11.0255	5e-05	0.000120698	yes
XLOC_001247	XLOC_001247	Si017668m	Si017668m.g	SETITscaffold_1:30793515-30798287	Immature	Mature	OK	22.0012	56.4	1.35812	5.04205	5e-05	0.000120698	yes
XLOC_001248	XLOC_001248	Si016558m	Si016558m.g	SETITscaffold_1:30806646-30810747	Immature	Mature	OK	0.0200647	0.578257	4.84898	2.64606	0.24705	0.306779	no
XLOC_001249	XLOC_001249	Si018096m	Si018096m.g	SETITscaffold_1:30814848-30817138	Immature	Mature	OK	12.531	3.99579	-1.64895	-4.4414	5e-05	0.000120698	yes
XLOC_001250	XLOC_001250	Si016385m	Si016385m.g	SETITscaffold_1:30825990-30828872	Immature	Mature	OK	16.7983	5.134	-1.71016	-5.86478	5e-05	0.000120698	yes
XLOC_001251	XLOC_001251	Si020116m	Si020116m.g	SETITscaffold_1:30970008-30974846	Immature	Mature	NOTEST	0.013901	0	#NAME?	0	1	1	no
XLOC_001252	XLOC_001252	Si016936m	Si016936m.g	SETITscaffold_1:30980608-30982156	Immature	Mature	OK	1.56866	5.45368	1.7977	4.68745	5e-05	0.000120698	yes
XLOC_001253	XLOC_001253	Si019552m	Si019552m.g	SETITscaffold_1:30987851-30988951	Immature	Mature	NOTEST	0	0	0	0	1	1	no
XLOC_001254	XLOC_001254	Si016282m	Si016282m.g	SETITscaffold_1:31032904-31036027	Immature	Mature	OK	27.9151	36.2537	0.377081	1.37815	0.01705	0.0281866	yes
XLOC_001255	XLOC_001255	Si017214m	Si017214m.g	SETITscaffold_1:31244120-31245703	Immature	Mature	OK	437.639	0.438572	-9.96271	-17.5692	5e-05	0.000120698	yes
XLOC_001256	XLOC_001256	Si020446m	Si020446m.g	SETITscaffold_1:31274128-31277445	Immature	Mature	OK	0.7594	1.12789	0.570696	0.342438	0.53445	0.596423	no
XLOC_001257	XLOC_001257	Si019097m	Si019097m.g	SETITscaffold_1:31281363-31281997	Immature	Mature	OK	8.57536	0.061897	-7.11419	-3.26968	0.1512	0.199421	no
XLOC_001258	XLOC_001258	Si019564m	Si019564m.g	SETITscaffold_1:31283624-31284482	Immature	Mature	OK	5.43963	0	#NAME?	#NAME?	5e-05	0.000120698	yes
XLOC_001259	XLOC_001259	Si020214m	Si020214m.g	SETITscaffold_1:31311099-31312266	Immature	Mature	OK	263.344	0.150072	-10.7771	-9.6565	0.00265	0.00503834	yes
XLOC_001260	XLOC_001260	Si017576m	Si017576m.g	SETITscaffold_1:31396508-31398319	Immature	Mature	OK	18.3568	0	#NAME?	#NAME?	5e-05	0.000120698	yes
XLOC_001261	XLOC_001261	Si019675m	Si019675m.g	SETITscaffold_1:31399084-31407408	Immature	Mature	NOTEST	0.260702	0.0815086	-1.67738	0	1	1	no
XLOC_001262	XLOC_001262	Si018966m	Si018966m.g	SETITscaffold_1:31430028-31430912	Immature	Mature	NOTEST	0.106909	0.0763324	-0.486012	0	1	1	no
XLOC_001263	XLOC_001263	Si018809m	Si018809m.g	SETITscaffold_1:31434308-31436875	Immature	Mature	OK	16.0164	7.83834	-1.03093	-2.74077	5e-05	0.000120698	yes
XLOC_001264	XLOC_001264	Si018744m	Si018744m.g	SETITscaffold_1:31440626-31442718	Immature	Mature	OK	0.3982	1.59161	1.99892	2.57466	0.00055	0.00116883	yes
XLOC_001265	XLOC_001265	Si016922m	Si016922m.g	SETITscaffold_1:31446451-31449379	Immature	Mature	OK	8.21986	21.0897	1.35935	4.88607	5e-05	0.000120698	yes
XLOC_001266	XLOC_001266	Si020198m	Si020198m.g	SETITscaffold_1:31449863-31451348	Immature	Mature	NOTEST	0.28295	0.0341328	-3.05131	0	1	1	no
XLOC_001267	XLOC_001267	Si019876m	Si019876m.g	SETITscaffold_1:31468623-31469879	Immature	Mature	NOTEST	0	0	0	0	1	1	no
XLOC_001268	XLOC_001268	Si019689m	Si019689m.g	SETITscaffold_1:31470522-31472004	Immature	Mature	NOTEST	0	0	0	0	1	1	no
XLOC_001269	XLOC_001269	Si019608m	Si019608m.g	SETITscaffold_1:31482374-31482986	Immature	Mature	NOTEST	0	0	0	0	1	1	no
XLOC_001270	XLOC_001270	Si020484m	Si020484m.g	SETITscaffold_1:31484270-31484620	Immature	Mature	OK	6.29003	1.26606	-2.31272	-3.60255	5e-05	0.000120698	yes
XLOC_001271	XLOC_001271	Si018770m	Si018770m.g	SETITscaffold_1:31504819-31505970	Immature	Mature	OK	13.1738	10.982	-0.26253	-0.7355	0.20115	0.256325	no
XLOC_001272	XLOC_001272	Si017026m	Si017026m.g	SETITscaffold_1:31515696-31517345	Immature	Mature	OK	1.80626	0.718662	-1.32962	-1.72776	0.0057	0.0102422	yes
XLOC_001273	XLOC_001273	Si019326m	Si019326m.g	SETITscaffold_1:31530484-31535057	Immature	Mature	NOTEST	0.134329	0.0743114	-0.854118	0	1	1	no
XLOC_001274	XLOC_001274	Si019665m	Si019665m.g	SETITscaffold_1:31548193-31548792	Immature	Mature	NOTEST	0	0	0	0	1	1	no
XLOC_001275	XLOC_001275	Si020054m	Si020054m.g	SETITscaffold_1:31548838-31549255	Immature	Mature	NOTEST	0	0	0	0	1	1	no
XLOC_001276	XLOC_001276	Si020608m	Si020608m.g	SETITscaffold_1:31560683-31561351	Immature	Mature	NOTEST	0.258804	0	#NAME?	0	1	1	no
XLOC_001277	XLOC_001277	Si018820m	Si018820m.g	SETITscaffold_1:31564547-31565210	Immature	Mature	NOTEST	0	0	0	0	1	1	no
XLOC_001278	XLOC_001278	Si017316m	Si017316m.g	SETITscaffold_1:31571570-31577690	Immature	Mature	OK	103.093	58.877	-0.808164	-3.05691	5e-05	0.000120698	yes
XLOC_001279	XLOC_001279	Si017146m	Si017146m.g	SETITscaffold_1:31594496-31600351	Immature	Mature	OK	22.7699	11.9136	-0.934526	-3.51005	5e-05	0.000120698	yes
XLOC_001280	XLOC_001280	Si018376m	Si018376m.g	SETITscaffold_1:31606794-31609724	Immature	Mature	OK	79.2901	84.1396	0.0856441	0.327348	0.5697	0.630021	no
XLOC_001281	XLOC_001281	Si018001m	Si018001m.g	SETITscaffold_1:31623796-31626759	Immature	Mature	OK	1.52417	0.326946	-2.2209	-1.84781	0.02865	0.0452905	yes
XLOC_001282	XLOC_001282	Si019777m	Si019777m.g	SETITscaffold_1:31699768-31701253	Immature	Mature	OK	1.25984	1.61129	0.354976	0.652922	0.2569	0.314506	no
XLOC_001283	XLOC_001283	Si017915m	Si017915m.g	SETITscaffold_1:31711975-31713433	Immature	Mature	OK	30.5587	222.657	2.86517	9.54402	5e-05	0.000120698	yes
XLOC_001284	XLOC_001284	Si018808m	Si018808m.g	SETITscaffold_1:31736808-31737290	Immature	Mature	OK	1.23271	1.11054	-0.150576	-0.0874625	0.86485	0.889105	no
XLOC_001285	XLOC_001285	Si019949m	Si019949m.g	SETITscaffold_1:31742353-31747124	Immature	Mature	NOTEST	0.180546	0.00395089	-5.51404	0	1	1	no
XLOC_001286	XLOC_001286	Si016475m	Si016475m.g	SETITscaffold_1:31806379-31808854	Immature	Mature	OK	3.91213	9.16929	1.22886	3.36547	5e-05	0.000120698	yes
XLOC_001287	XLOC_001287	Si016531m	Si016531m.g	SETITscaffold_1:31847367-31849998	Immature	Mature	OK	1.82025	2.50466	0.460477	0.93932	0.10785	0.149205	no
XLOC_001288	XLOC_001288	Si017311m	Si017311m.g	SETITscaffold_1:31867100-31875401	Immature	Mature	OK	3.89739	4.0679	0.0617739	0.182961	0.7518	0.793456	no
XLOC_001289	XLOC_001289	Si018992m	Si018992m.g	SETITscaffold_1:31876864-31886026	Immature	Mature	OK	3.06739	4.16207	0.440292	0.229743	0.70065	0.747862	no
XLOC_001290	XLOC_001290	Si018209m	Si018209m.g	SETITscaffold_1:31893407-31896769	Immature	Mature	OK	2.15678	0	#NAME?	#NAME?	5e-05	0.000120698	yes
XLOC_001291	XLOC_001291	Si017709m	Si017709m.g	SETITscaffold_1:31910784-31914614	Immature	Mature	OK	80.6155	5.18661	-3.95819	-12.109	5e-05	0.000120698	yes
XLOC_001292	XLOC_001292	Si016509m	Si016509m.g	SETITscaffold_1:31927911-31930608	Immature	Mature	OK	55.2065	17.3846	-1.66703	-5.821	5e-05	0.000120698	yes
XLOC_001293	XLOC_001293	Si018709m	Si018709m.g	SETITscaffold_1:31941751-31942797	Immature	Mature	OK	0.160245	2.25926	3.8175	2.1345	0.02145	0.0347979	yes
XLOC_001294	XLOC_001294	Si017990m	Si017990m.g	SETITscaffold_1:31952100-31955257	Immature	Mature	OK	24.7444	180.497	2.86681	9.44436	5e-05	0.000120698	yes
XLOC_001295	XLOC_001295	Si018900m	Si018900m.g	SETITscaffold_1:31966621-31967405	Immature	Mature	OK	527.747	2.47833	-7.73433	-14.3637	5e-05	0.000120698	yes
XLOC_001296	XLOC_001296	Si020482m	Si020482m.g	SETITscaffold_1:31983520-31984007	Immature	Mature	NOTEST	0	0.156642	inf	0	1	1	no
XLOC_001297	XLOC_001297	Si016745m	Si016745m.g	SETITscaffold_1:31984570-31989494	Immature	Mature	OK	33.7762	39.7171	0.233754	0.894693	0.1189	0.16297	no
XLOC_001298	XLOC_001298	Si018719m	Si018719m.g	SETITscaffold_1:31997889-31999450	Immature	Mature	OK	1.97496	2.95678	0.582206	1.00083	0.08865	0.124685	no
XLOC_001299	XLOC_001299	Si019164m	Si019164m.g	SETITscaffold_1:32038921-32040705	Immature	Mature	NOTEST	0	0	0	0	1	1	no
XLOC_001300	XLOC_001300	Si016408m	Si016408m.g	SETITscaffold_1:32049120-32060719	Immature	Mature	OK	16.7714	17.8977	0.0937707	0.36065	0.53175	0.593812	no
XLOC_001301	XLOC_001301	Si020243m	Si020243m.g	SETITscaffold_1:32177865-32178261	Immature	Mature	OK	2.60891	1.62377	-0.684097	-1.12272	0.05075	0.0755813	no
XLOC_001302	XLOC_001302	Si017139m	Si017139m.g	SETITscaffold_1:32196598-32198299	Immature	Mature	OK	4.05646	4.30976	0.0873874	0.255849	0.6478	0.701129	no
XLOC_001303	XLOC_001303	Si016302m	Si016302m.g	SETITscaffold_1:32207738-32213013	Immature	Mature	OK	49.6905	175.261	1.81846	6.72208	5e-05	0.000120698	yes
XLOC_001304	XLOC_001304	Si020568m	Si020568m.g	SETITscaffold_1:32226340-32227049	Immature	Mature	OK	12.1891	3.87403	-1.65368	-3.33156	5e-05	0.000120698	yes
XLOC_001305	XLOC_001305	Si016654m	Si016654m.g	SETITscaffold_1:32235116-32238390	Immature	Mature	OK	119.367	9.05094	-3.72119	-12.7045	5e-05	0.000120698	yes
XLOC_001306	XLOC_001306	Si017468m	Si017468m.g	SETITscaffold_1:32257926-32259741	Immature	Mature	OK	108.198	158.743	0.553018	2.10258	0.00015	0.000344099	yes
XLOC_001307	XLOC_001307	Si019382m	Si019382m.g	SETITscaffold_1:32262562-32265150	Immature	Mature	OK	3.26332	2.89938	-0.170594	-0.469743	0.4088	0.47328	no
XLOC_001308	XLOC_001308	Si017175m	Si017175m.g	SETITscaffold_1:32273180-32276130	Immature	Mature	OK	8.88946	14.9441	0.749413	2.24189	0.0001	0.000234065	yes
XLOC_001309	XLOC_001309	Si018239m	Si018239m.g	SETITscaffold_1:32279292-32283563	Immature	Mature	OK	118.633	92.8788	-0.353081	-1.34501	0.01785	0.0294226	yes
XLOC_001310	XLOC_001310	Si016877m	Si016877m.g	SETITscaffold_1:32284218-32287273	Immature	Mature	OK	23.4888	179.077	2.93053	10.7685	5e-05	0.000120698	yes
XLOC_001311	XLOC_001311	Si017596m	Si017596m.g	SETITscaffold_1:32287831-32291044	Immature	Mature	OK	12.6982	65.643	2.37002	8.62957	5e-05	0.000120698	yes
XLOC_001312	XLOC_001312	Si016201m	Si016201m.g	SETITscaffold_1:32291611-32295339	Immature	Mature	OK	0.295164	2.21856	2.91003	6.61407	5e-05	0.000120698	yes
XLOC_001313	XLOC_001313	Si018521m	Si018521m.g	SETITscaffold_1:32295705-32298647	Immature	Mature	OK	6.43813	5.92329	-0.120242	-0.315111	0.57575	0.635433	no
XLOC_001314	XLOC_001314	Si018805m	Si018805m.g	SETITscaffold_1:32309521-32311051	Immature	Mature	OK	39.74	25.5497	-0.637284	-2.23874	5e-05	0.000120698	yes
XLOC_001315	XLOC_001315	Si020353m	Si020353m.g	SETITscaffold_1:32317404-32317858	Immature	Mature	OK	1.97482	0.427696	-2.20706	-1.84654	0.0179	0.0294991	yes
XLOC_001316	XLOC_001316	Si019644m	Si019644m.g	SETITscaffold_1:32333474-32334047	Immature	Mature	NOTEST	0	0	0	0	1	1	no
XLOC_001317	XLOC_001317	Si020640m	Si020640m.g	SETITscaffold_1:32346511-32346997	Immature	Mature	NOTEST	0.229051	0.0406618	-2.49392	0	1	1	no
XLOC_001318	XLOC_001318	Si018419m	Si018419m.g	SETITscaffold_1:32348535-32349209	Immature	Mature	OK	1.88129	0.662434	-1.50587	-1.39092	0.03815	0.0589561	no
XLOC_001319	XLOC_001319	Si019824m	Si019824m.g	SETITscaffold_1:32355202-32355766	Immature	Mature	NOTEST	0.0545217	0	#NAME?	0	1	1	no
XLOC_001320	XLOC_001320	Si019197m	Si019197m.g	SETITscaffold_1:32367108-32367927	Immature	Mature	NOTEST	0	0	0	0	1	1	no
XLOC_001321	XLOC_001321	Si019255m	Si019255m.g	SETITscaffold_1:32378363-32379575	Immature	Mature	OK	0.151992	0.487499	1.6814	1.37644	0.14615	0.195396	no
XLOC_001322	XLOC_001322	Si017319m	Si017319m.g	SETITscaffold_1:32382627-32385900	Immature	Mature	OK	11.7352	5.06475	-1.21228	-4.10995	5e-05	0.000120698	yes
XLOC_001323	XLOC_001323	Si018618m	Si018618m.g	SETITscaffold_1:32396042-32398070	Immature	Mature	OK	3.14324	0.719704	-2.12678	-3.65509	5e-05	0.000120698	yes
XLOC_001324	XLOC_001324	Si018323m	Si018323m.g	SETITscaffold_1:32398485-32400710	Immature	Mature	OK	31.2008	26.8198	-0.218285	-0.79841	0.16245	0.212447	no
XLOC_001325	XLOC_001325	Si018910m	Si018910m.g	SETITscaffold_1:32419760-32420291	Immature	Mature	NOTEST	0	0.221633	inf	0	1	1	no
XLOC_001326	XLOC_001326	Si016273m	Si016273m.g	SETITscaffold_1:32443083-32448521	Immature	Mature	OK	32.9419	19.483	-0.757709	-2.88978	5e-05	0.000120698	yes
XLOC_001327	XLOC_001327	Si016243m	Si016243m.g	SETITscaffold_1:32451026-32462555	Immature	Mature	OK	9.84347	19.6748	0.999111	3.775	5e-05	0.000120698	yes
XLOC_001328	XLOC_001328	Si020564m	Si020564m.g	SETITscaffold_1:32451026-32462555	Immature	Mature	NOTEST	0.184777	0.158149	-0.2245	0	1	1	no
XLOC_001329	XLOC_001329	Si020205m	Si020205m.g	SETITscaffold_1:32489685-32491032	Immature	Mature	NOTEST	0.0527201	0	#NAME?	0	1	1	no
XLOC_001330	XLOC_001330	Si018077m	Si018077m.g	SETITscaffold_1:32498955-32503205	Immature	Mature	OK	23.2582	0.141032	-7.36558	-4.83932	5e-05	0.000120698	yes
XLOC_001331	XLOC_001331	Si016981m	Si016981m.g	SETITscaffold_1:32505950-32513770	Immature	Mature	OK	1.69643	1.28866	-0.396633	-0.900653	0.11265	0.155255	no
XLOC_001332	XLOC_001332	Si019208m	Si019208m.g	SETITscaffold_1:32523164-32524276	Immature	Mature	NOTEST	0.441555	0.0774827	-2.51065	0	1	1	no
XLOC_001333	XLOC_001333	Si018093m	Si018093m.g	SETITscaffold_1:32531232-32533618	Immature	Mature	OK	12.0879	15.0554	0.316713	1.0859	0.05735	0.0843595	no
XLOC_001334	XLOC_001334	Si019872m	Si019872m.g	SETITscaffold_1:32566158-32567635	Immature	Mature	NOTEST	0	0	0	0	1	1	no
XLOC_001335	XLOC_001335	Si019571m	Si019571m.g	SETITscaffold_1:32569174-32570830	Immature	Mature	NOTEST	0	0	0	0	1	1	no
XLOC_001336	XLOC_001336	Si017888m	Si017888m.g	SETITscaffold_1:32572956-32574604	Immature	Mature	OK	0.681389	1.66611	1.28993	1.89696	0.00175	0.00344637	yes
XLOC_001337	XLOC_001337	Si019057m	Si019057m.g	SETITscaffold_1:32577338-32580932	Immature	Mature	OK	9.31934	12.7147	0.448194	1.4	0.0129	0.0217755	yes
XLOC_001338	XLOC_001338	Si017884m	Si017884m.g	SETITscaffold_1:32582500-32584251	Immature	Mature	NOTEST	0	0.110801	inf	0	1	1	no
XLOC_001339	XLOC_001339	Si017947m	Si017947m.g	SETITscaffold_1:32610377-32613051	Immature	Mature	OK	9.49384	2.17714	-2.12456	-4.58739	5e-05	0.000120698	yes
XLOC_001340	XLOC_001340	Si016927m	Si016927m.g	SETITscaffold_1:32622128-32630035	Immature	Mature	OK	20.6109	30.6116	0.570671	2.18911	0.0001	0.000234065	yes
XLOC_001341	XLOC_001341	Si017934m	Si017934m.g	SETITscaffold_1:32638766-32640672	Immature	Mature	OK	6.54469	0.0573843	-6.83352	-5.71815	0.2476	0.306779	no
XLOC_001342	XLOC_001342	Si016818m	Si016818m.g	SETITscaffold_1:32683055-32686873	Immature	Mature	OK	1.96364	0.921363	-1.09169	-2.43196	0.0001	0.000234065	yes
XLOC_001343	XLOC_001343	Si018069m	Si018069m.g	SETITscaffold_1:32723511-32727796	Immature	Mature	OK	20.9115	16.5598	-0.336613	-1.19568	0.03925	0.0605312	no
XLOC_001344	XLOC_001344	Si018381m	Si018381m.g	SETITscaffold_1:32747111-32748224	Immature	Mature	OK	19.1608	78.1966	2.02895	6.76005	5e-05	0.000120698	yes
XLOC_001345	XLOC_001345	Si017938m	Si017938m.g	SETITscaffold_1:32750883-32753575	Immature	Mature	OK	3.72341	0.163301	-4.51102	-4.20491	0.02305	0.0371209	yes
XLOC_001346	XLOC_001346	Si016749m	Si016749m.g	SETITscaffold_1:32758626-32762654	Immature	Mature	OK	48.3189	48.8137	0.0146971	0.0560224	0.92165	0.935833	no
XLOC_001347	XLOC_001347	Si020254m	Si020254m.g	SETITscaffold_1:32786269-32792838	Immature	Mature	OK	1.52424	0.646312	-1.23779	-0.262454	0.55305	0.614106	no
XLOC_001348	XLOC_001348	Si017219m	Si017219m.g	SETITscaffold_1:32816885-32819196	Immature	Mature	OK	50.2451	69.7948	0.474137	1.80705	0.0019	0.0037184	yes
XLOC_001349	XLOC_001349	Si020187m	Si020187m.g	SETITscaffold_1:32827080-32828313	Immature	Mature	NOTEST	0.239024	0.325155	0.44397	0	1	1	no
XLOC_001350	XLOC_001350	Si020125m	Si020125m.g	SETITscaffold_1:32830108-32830639	Immature	Mature	OK	0.934956	0.478411	-0.966648	-1.11997	0.064	0.0932489	no
XLOC_001351	XLOC_001351	Si018081m	Si018081m.g	SETITscaffold_1:32838587-32840495	Immature	Mature	OK	8.90849	2.13373	-2.0618	-4.14474	5e-05	0.000120698	yes
XLOC_001352	XLOC_001352	Si018700m	Si018700m.g	SETITscaffold_1:32841482-32844238	Immature	Mature	OK	37.2492	59.2415	0.6694	2.40319	5e-05	0.000120698	yes
XLOC_001353	XLOC_001353	Si017221m	Si017221m.g	SETITscaffold_1:32862921-32864395	Immature	Mature	OK	6.74013	1.31442	-2.35836	-3.6362	5e-05	0.000120698	yes
XLOC_001354	XLOC_001354	Si020565m	Si020565m.g	SETITscaffold_1:32902413-32902966	Immature	Mature	OK	3.65648	2.72577	-0.423789	-0.849157	0.1382	0.186521	no
XLOC_001355	XLOC_001355	Si016322m	Si016322m.g	SETITscaffold_1:32934112-32939336	Immature	Mature	OK	46.7457	99.2291	1.08593	3.95997	5e-05	0.000120698	yes
XLOC_001356	XLOC_001356	Si018116m	Si018116m.g	SETITscaffold_1:32983391-32984574	Immature	Mature	OK	5.87448	3.10482	-0.919954	-2.56385	5e-05	0.000120698	yes
XLOC_001357	XLOC_001357	Si016130m	Si016130m.g	SETITscaffold_1:33010846-33016501	Immature	Mature	NOTEST	0.0400827	0.00515182	-2.95982	0	1	1	no
XLOC_001358	XLOC_001358	Si019214m	Si019214m.g	SETITscaffold_1:33121978-33124123	Immature	Mature	NOTEST	0.165946	0.0971191	-0.772888	0	1	1	no
XLOC_001359	XLOC_001359	Si019832m	Si019832m.g	SETITscaffold_1:33149835-33153442	Immature	Mature	NOTEST	0	0	0	0	1	1	no
XLOC_001360	XLOC_001360	Si019117m	Si019117m.g	SETITscaffold_1:33153579-33155533	Immature	Mature	NOTEST	0	0	0	0	1	1	no
XLOC_001361	XLOC_001361	Si018486m	Si018486m.g	SETITscaffold_1:33158399-33161054	Immature	Mature	OK	14.0569	8.10653	-0.794122	-2.46309	5e-05	0.000120698	yes
XLOC_001362	XLOC_001362	Si017922m	Si017922m.g	SETITscaffold_1:33173607-33177576	Immature	Mature	OK	60.9966	26.1979	-1.21928	-4.55737	5e-05	0.000120698	yes
XLOC_001363	XLOC_001363	Si016851m	Si016851m.g	SETITscaffold_1:33181771-33183718	Immature	Mature	OK	15.3239	26.9706	0.815604	2.5177	5e-05	0.000120698	yes
XLOC_001364	XLOC_001364	Si017896m	Si017896m.g	SETITscaffold_1:33184201-33187817	Immature	Mature	OK	15.5371	11.452	-0.440125	-1.41461	0.0135	0.0226907	yes
XLOC_001365	XLOC_001365	Si017912m	Si017912m.g	SETITscaffold_1:33192937-33196217	Immature	Mature	OK	19.9675	20.2762	0.0221348	0.0771409	0.8965	0.915216	no
XLOC_001366	XLOC_001366	Si017988m	Si017988m.g	SETITscaffold_1:33196894-33201185	Immature	Mature	OK	10.2937	10.578	0.0393102	0.129572	0.81985	0.851583	no
XLOC_001367	XLOC_001367	Si020332m	Si020332m.g	SETITscaffold_1:33215884-33217436	Immature	Mature	NOTEST	0.279738	0.147984	-0.918634	0	1	1	no
XLOC_001368	XLOC_001368	Si019191m	Si019191m.g	SETITscaffold_1:33220065-33222090	Immature	Mature	OK	1.19211	1.64617	0.465605	0.783559	0.173	0.224901	no
XLOC_001369	XLOC_001369	Si017790m	Si017790m.g	SETITscaffold_1:33227517-33228887	Immature	Mature	OK	2.69743	5.36102	0.990922	2.21998	0.00025	0.000556924	yes
XLOC_001370	XLOC_001370	Si017597m	Si017597m.g	SETITscaffold_1:33241206-33243574	Immature	Mature	OK	2.42183	0.225743	-3.42334	-4.46221	5e-05	0.000120698	yes
XLOC_001371	XLOC_001371	Si018355m	Si018355m.g	SETITscaffold_1:33243869-33246424	Immature	Mature	OK	6.92585	18.3352	1.40456	4.56389	5e-05	0.000120698	yes
XLOC_001372	XLOC_001372	Si016730m	Si016730m.g	SETITscaffold_1:33264640-33267950	Immature	Mature	OK	5.43597	13.4362	1.30551	4.34452	5e-05	0.000120698	yes
XLOC_001373	XLOC_001373	Si020525m	Si020525m.g	SETITscaffold_1:33279021-33279459	Immature	Mature	OK	0.492798	0	#NAME?	#NAME?	0.00135	0.00270887	yes
XLOC_001374	XLOC_001374	Si016701m	Si016701m.g	SETITscaffold_1:33295951-33300081	Immature	Mature	OK	4.95701	4.65338	-0.0911931	-0.294714	0.60425	0.661196	no
XLOC_001375	XLOC_001375	Si017322m	Si017322m.g	SETITscaffold_1:33303522-33307667	Immature	Mature	OK	46.5358	72.02	0.630057	2.3635	5e-05	0.000120698	yes
XLOC_001376	XLOC_001376	Si017995m	Si017995m.g	SETITscaffold_1:33308919-33309873	Immature	Mature	OK	4.95776	0.0689858	-6.16725	-4.15649	0.1512	0.199421	no
XLOC_001377	XLOC_001377	Si019772m	Si019772m.g	SETITscaffold_1:33318459-33319206	Immature	Mature	NOTEST	0.290371	0	#NAME?	0	1	1	no
XLOC_001378	XLOC_001378	Si017865m	Si017865m.g	SETITscaffold_1:33331545-33332927	Immature	Mature	OK	19.9757	0.522242	-5.25738	-9.90151	5e-05	0.000120698	yes
XLOC_001379	XLOC_001379	Si017738m	Si017738m.g	SETITscaffold_1:33354478-33355898	Immature	Mature	OK	1.42913	7.398	2.372	3.94544	5e-05	0.000120698	yes
XLOC_001380	XLOC_001380	Si016768m	Si016768m.g	SETITscaffold_1:33370692-33373902	Immature	Mature	OK	5.00681	14.6903	1.5529	5.07939	5e-05	0.000120698	yes
XLOC_001381	XLOC_001381	Si020330m	Si020330m.g	SETITscaffold_1:33409807-33410282	Immature	Mature	OK	3.18695	6.09107	0.934518	1.91296	0.0019	0.0037184	yes
XLOC_001382	XLOC_001382	Si019241m	Si019241m.g	SETITscaffold_1:33429288-33431898	Immature	Mature	NOTEST	0	0	0	0	1	1	no
XLOC_001383	XLOC_001383	Si018104m	Si018104m.g	SETITscaffold_1:33434233-33435762	Immature	Mature	NOTEST	0.102124	0	#NAME?	0	1	1	no
XLOC_001384	XLOC_001384	Si016905m	Si016905m.g	SETITscaffold_1:33448377-33450514	Immature	Mature	OK	62.8413	35.4884	-0.824368	-3.032	5e-05	0.000120698	yes
XLOC_001385	XLOC_001385	Si017930m	Si017930m.g	SETITscaffold_1:33456809-33458530	Immature	Mature	OK	0.480695	0.0498643	-3.26904	-2.39941	0.2477	0.306856	no
XLOC_001386	XLOC_001386	Si019899m	Si019899m.g	SETITscaffold_1:33500669-33502376	Immature	Mature	NOTEST	0	0	0	0	1	1	no
XLOC_001387	XLOC_001387	Si020018m	Si020018m.g	SETITscaffold_1:33509787-33510810	Immature	Mature	NOTEST	0	0	0	0	1	1	no
XLOC_001388	XLOC_001388	Si019223m	Si019223m.g	SETITscaffold_1:33516405-33518006	Immature	Mature	OK	0.527985	0.164873	-1.67914	-1.06227	0.1552	0.203979	no
XLOC_001389	XLOC_001389	Si019070m	Si019070m.g	SETITscaffold_1:33521364-33525034	Immature	Mature	NOTEST	0	0	0	0	1	1	no
XLOC_001390	XLOC_001390	Si019631m	Si019631m.g	SETITscaffold_1:33598995-33600039	Immature	Mature	NOTEST	0	0	0	0	1	1	no
XLOC_001391	XLOC_001391	Si018708m	Si018708m.g	SETITscaffold_1:33601504-33602207	Immature	Mature	OK	12.7413	7.86273	-0.696414	-1.78063	0.0024	0.0046375	yes
XLOC_001392	XLOC_001392	Si019103m	Si019103m.g	SETITscaffold_1:33628635-33630653	Immature	Mature	NOTEST	0	0	0	0	1	1	no
XLOC_001393	XLOC_001393	Si018074m	Si018074m.g	SETITscaffold_1:33635701-33637177	Immature	Mature	NOTEST	0.393466	0	#NAME?	0	1	1	no
XLOC_001394	XLOC_001394	Si019703m	Si019703m.g	SETITscaffold_1:33643770-33644388	Immature	Mature	OK	7.47995	5.82903	-0.359773	-0.523866	0.36075	0.424221	no
XLOC_001395	XLOC_001395	Si018227m	Si018227m.g	SETITscaffold_1:33645987-33648572	Immature	Mature	OK	6.66761	38.1244	2.51548	8.28137	5e-05	0.000120698	yes
XLOC_001396	XLOC_001396	Si019507m	Si019507m.g	SETITscaffold_1:33650917-33651248	Immature	Mature	NOTEST	0	0	0	0	1	1	no
XLOC_001397	XLOC_001397	Si019224m	Si019224m.g	SETITscaffold_1:33661245-33661698	Immature	Mature	OK	776.392	0.133507	-12.5056	-8.54758	0.15115	0.199421	no
XLOC_001398	XLOC_001398	Si018260m	Si018260m.g	SETITscaffold_1:33671241-33674455	Immature	Mature	OK	9.4243	11.0913	0.234973	0.726857	0.20235	0.257734	no
XLOC_001399	XLOC_001399	Si016508m	Si016508m.g	SETITscaffold_1:33683626-33686537	Immature	Mature	OK	36.3092	31.0201	-0.227135	-0.860776	0.13605	0.18387	no
XLOC_001400	XLOC_001400	Si018223m	Si018223m.g	SETITscaffold_1:33748921-33751468	Immature	Mature	OK	48.5446	36.8071	-0.399325	-1.46228	0.0091	0.0157975	yes
XLOC_001401	XLOC_001401	Si016106m	Si016106m.g	SETITscaffold_1:33751986-33766873	Immature	Mature	OK	12.5703	24.9278	0.98773	3.77622	5e-05	0.000120698	yes
XLOC_001402	XLOC_001402	Si019083m	Si019083m.g	SETITscaffold_1:33776411-33777351	Immature	Mature	NOTEST	0	0	0	0	1	1	no
XLOC_001403	XLOC_001403	Si016623m	Si016623m.g	SETITscaffold_1:33778642-33781951	Immature	Mature	OK	4.11738	5.21608	0.341241	1.12589	0.05145	0.0765132	no
XLOC_001404	XLOC_001404	Si019783m	Si019783m.g	SETITscaffold_1:33784037-33788729	Immature	Mature	NOTEST	0.016815	0	#NAME?	0	1	1	no
XLOC_001405	XLOC_001405	Si016587m	Si016587m.g	SETITscaffold_1:33795780-33800053	Immature	Mature	NOTEST	0.0255325	0.0983639	1.94579	0	1	1	no
XLOC_001406	XLOC_001406	Si017060m	Si017060m.g	SETITscaffold_1:33801791-33804895	Immature	Mature	OK	0.732556	0.751906	0.0376125	0.0767002	0.9001	0.918096	no
XLOC_001407	XLOC_001407	Si019583m	Si019583m.g	SETITscaffold_1:33808974-33809547	Immature	Mature	NOTEST	0	0	0	0	1	1	no
XLOC_001408	XLOC_001408	Si016212m	Si016212m.g	SETITscaffold_1:33810094-33815687	Immature	Mature	OK	0.338735	0.970598	1.51872	3.55204	5e-05	0.000120698	yes
XLOC_001409	XLOC_001409	Si019030m	Si019030m.g	SETITscaffold_1:33818554-33818982	Immature	Mature	NOTEST	0	0.120829	inf	0	1	1	no
XLOC_001410	XLOC_001410	Si017731m	Si017731m.g	SETITscaffold_1:33821722-33825193	Immature	Mature	OK	1017.33	422.969	-1.26616	-4.01675	5e-05	0.000120698	yes
XLOC_001411	XLOC_001411	Si018412m	Si018412m.g	SETITscaffold_1:33854485-33855367	Immature	Mature	OK	6.98983	1.91172	-1.87038	-2.99006	0.0001	0.000234065	yes
XLOC_001412	XLOC_001412	Si019168m	Si019168m.g	SETITscaffold_1:33856118-33857819	Immature	Mature	OK	2.88904	0.829033	-1.80109	-2.5222	0.00045	0.000968625	yes
XLOC_001413	XLOC_001413	Si019329m	Si019329m.g	SETITscaffold_1:33887407-33888268	Immature	Mature	NOTEST	0	0	0	0	1	1	no
XLOC_001414	XLOC_001414	Si016858m	Si016858m.g	SETITscaffold_1:33893315-33895003	Immature	Mature	NOTEST	0.210185	0	#NAME?	0	1	1	no
XLOC_001415	XLOC_001415	Si019101m	Si019101m.g	SETITscaffold_1:33898451-33898934	Immature	Mature	NOTEST	0	0	0	0	1	1	no
XLOC_001416	XLOC_001416	Si016860m	Si016860m.g	SETITscaffold_1:33914744-33919083	Immature	Mature	OK	2.06942	2.94329	0.508199	1.26916	0.02945	0.0464839	yes
XLOC_001417	XLOC_001417	Si016230m	Si016230m.g	SETITscaffold_1:33944832-33948828	Immature	Mature	OK	7.87472	1.65603	-2.24949	-6.71045	5e-05	0.000120698	yes
XLOC_001418	XLOC_001418	Si016854m	Si016854m.g	SETITscaffold_1:33958153-33960306	Immature	Mature	OK	7.74618	11.773	0.60393	2.11668	0.00025	0.000556924	yes
XLOC_001419	XLOC_001419	Si017439m	Si017439m.g	SETITscaffold_1:34023638-34027956	Immature	Mature	OK	30.2931	41.7526	0.462874	1.74007	0.0027	0.00512867	yes
XLOC_001420	XLOC_001420	Si020317m	Si020317m.g	SETITscaffold_1:34032455-34033006	Immature	Mature	NOTEST	0.0778956	0.154624	0.989152	0	1	1	no
XLOC_001421	XLOC_001421	Si020495m	Si020495m.g	SETITscaffold_1:34033941-34034653	Immature	Mature	OK	5.01937	22.6569	2.17437	4.99516	5e-05	0.000120698	yes
XLOC_001422	XLOC_001422	Si016405m	Si016405m.g	SETITscaffold_1:34055642-34059482	Immature	Mature	OK	15.1431	0.815394	-4.21502	-10.6246	5e-05	0.000120698	yes
XLOC_001423	XLOC_001423	Si018635m	Si018635m.g	SETITscaffold_1:34121399-34123090	Immature	Mature	OK	157.225	40.9527	-1.9408	-7.27665	5e-05	0.000120698	yes
XLOC_001424	XLOC_001424	Si017299m	Si017299m.g	SETITscaffold_1:34126873-34129066	Immature	Mature	OK	20.4694	113.871	2.47586	8.97838	5e-05	0.000120698	yes
XLOC_001425	XLOC_001425	Si017610m	Si017610m.g	SETITscaffold_1:34141156-34142514	Immature	Mature	OK	34.1231	37.239	0.126068	0.425092	0.45525	0.519809	no
XLOC_001426	XLOC_001426	Si016736m	Si016736m.g	SETITscaffold_1:34185195-34192680	Immature	Mature	OK	15.6892	13.4819	-0.218749	-0.790816	0.16475	0.215148	no
XLOC_001427	XLOC_001427	Si020277m	Si020277m.g	SETITscaffold_1:34199352-34199832	Immature	Mature	NOTEST	0	0	0	0	1	1	no
XLOC_001428	XLOC_001428	Si019625m	Si019625m.g	SETITscaffold_1:34209132-34211780	Immature	Mature	NOTEST	0.450508	0	#NAME?	0	1	1	no
XLOC_001429	XLOC_001429	Si019110m	Si019110m.g	SETITscaffold_1:34218642-34224019	Immature	Mature	NOTEST	0	0	0	0	1	1	no
XLOC_001430	XLOC_001430	Si016419m	Si016419m.g	SETITscaffold_1:34226862-34230205	Immature	Mature	OK	2.51698	27.5575	3.45268	10.8202	5e-05	0.000120698	yes
XLOC_001431	XLOC_001431	Si016493m	Si016493m.g	SETITscaffold_1:34237511-34241714	Immature	Mature	OK	15.4742	19.4848	0.332482	1.2411	0.02995	0.0472068	yes
XLOC_001432	XLOC_001432	Si018767m	Si018767m.g	SETITscaffold_1:34241921-34243978	Immature	Mature	OK	9.04943	12.4761	0.463273	1.27762	0.02895	0.0457414	yes
XLOC_001433	XLOC_001433	Si017010m	Si017010m.g	SETITscaffold_1:34260774-34263027	Immature	Mature	OK	0.665547	4.63557	2.80014	5.40684	5e-05	0.000120698	yes
XLOC_001434	XLOC_001434	Si019606m	Si019606m.g	SETITscaffold_1:34271292-34271524	Immature	Mature	OK	13.5688	10.2571	-0.403673	-0.498662	0.3795	0.443551	no
XLOC_001435	XLOC_001435	Si016704m	Si016704m.g	SETITscaffold_1:34272224-34275215	Immature	Mature	OK	28.5295	13.1911	-1.11289	-4.20192	5e-05	0.000120698	yes
XLOC_001436	XLOC_001436	Si016372m	Si016372m.g	SETITscaffold_1:34286839-34291771	Immature	Mature	OK	15.0805	16.1155	0.0957658	0.365113	0.52895	0.591005	no
XLOC_001437	XLOC_001437	Si018562m	Si018562m.g	SETITscaffold_1:34292865-34297719	Immature	Mature	OK	41.2473	39.1278	-0.0761056	-0.269229	0.64105	0.695101	no
XLOC_001438	XLOC_001438	Si019266m	Si019266m.g	SETITscaffold_1:34364984-34367533	Immature	Mature	OK	10.7191	9.6085	-0.157796	-0.446149	0.4385	0.503308	no
XLOC_001439	XLOC_001439	Si016961m	Si016961m.g	SETITscaffold_1:34372486-34379422	Immature	Mature	OK	91.8455	68.3811	-0.425612	-1.6099	0.00505	0.00916475	yes
XLOC_001440	XLOC_001440	Si020617m	Si020617m.g	SETITscaffold_1:34372486-34379422	Immature	Mature	OK	7.78836	12.046	0.62916	0.20368	0.75545	0.796765	no
XLOC_001441	XLOC_001441	Si016794m	Si016794m.g	SETITscaffold_1:34387740-34389645	Immature	Mature	OK	0.626549	0.839171	0.421536	0.530983	0.35895	0.422385	no
XLOC_001442	XLOC_001442	Si018982m	Si018982m.g	SETITscaffold_1:34400321-34401508	Immature	Mature	OK	0.706805	0.533786	-0.405052	-0.257624	0.59175	0.649759	no
XLOC_001443	XLOC_001443	Si018304m	Si018304m.g	SETITscaffold_1:34406179-34410279	Immature	Mature	OK	6.70138	7.71545	0.203292	0.588567	0.3081	0.369096	no
XLOC_001444	XLOC_001444	Si018039m	Si018039m.g	SETITscaffold_1:34416811-34418111	Immature	Mature	OK	6.89842	5.7107	-0.272599	-0.652319	0.25385	0.311326	no
XLOC_001445	XLOC_001445	Si018262m	Si018262m.g	SETITscaffold_1:34429594-34430607	Immature	Mature	OK	0.9162	3.06218	1.74082	2.57576	0.00035	0.000764212	yes
XLOC_001446	XLOC_001446	Si017273m	Si017273m.g	SETITscaffold_1:34438933-34445193	Immature	Mature	OK	17.009	26.0208	0.613372	2.32127	0.0001	0.000234065	yes
XLOC_001447	XLOC_001447	Si019129m	Si019129m.g	SETITscaffold_1:34452433-34453138	Immature	Mature	NOTEST	0	0	0	0	1	1	no
XLOC_001448	XLOC_001448	Si016511m	Si016511m.g	SETITscaffold_1:34468313-34473622	Immature	Mature	OK	0.536288	14.2896	4.73582	11.4543	5e-05	0.000120698	yes
XLOC_001449	XLOC_001449	Si019398m	Si019398m.g	SETITscaffold_1:34474204-34476457	Immature	Mature	NOTEST	0.0266175	0	#NAME?	0	1	1	no
XLOC_001450	XLOC_001450	Si017891m	Si017891m.g	SETITscaffold_1:34479973-34484064	Immature	Mature	OK	120.102	65.9643	-0.864508	-3.3035	5e-05	0.000120698	yes
XLOC_001451	XLOC_001451	Si018252m	Si018252m.g	SETITscaffold_1:34496436-34497454	Immature	Mature	OK	5.70696	0	#NAME?	#NAME?	5e-05	0.000120698	yes
XLOC_001452	XLOC_001452	Si017092m	Si017092m.g	SETITscaffold_1:34507020-34509841	Immature	Mature	OK	16.802	6.71585	-1.32299	-4.6465	5e-05	0.000120698	yes
XLOC_001453	XLOC_001453	Si018745m	Si018745m.g	SETITscaffold_1:34511176-34511782	Immature	Mature	OK	2.0051	2.42342	0.273369	0.349388	0.53095	0.592999	no
XLOC_001454	XLOC_001454	Si020521m	Si020521m.g	SETITscaffold_1:34523812-34524309	Immature	Mature	NOTEST	0	0	0	0	1	1	no
XLOC_001455	XLOC_001455	Si017949m	Si017949m.g	SETITscaffold_1:34527277-34528165	Immature	Mature	OK	4.26839	0.052993	-6.33175	-3.41836	0.15115	0.199421	no
XLOC_001456	XLOC_001456	Si019951m	Si019951m.g	SETITscaffold_1:34534130-34534823	Immature	Mature	NOTEST	0	0	0	0	1	1	no
XLOC_001457	XLOC_001457	Si016781m	Si016781m.g	SETITscaffold_1:34539858-34545995	Immature	Mature	OK	24.6074	21.4898	-0.195439	-0.74071	0.2001	0.255092	no
XLOC_001458	XLOC_001458	Si016535m	Si016535m.g	SETITscaffold_1:34546347-34548708	Immature	Mature	OK	1.57899	1.30013	-0.280349	-0.678749	0.2454	0.305521	no
XLOC_001459	XLOC_001459	Si020554m	Si020554m.g	SETITscaffold_1:34549222-34550889	Immature	Mature	OK	2.48886	2.36776	-0.0719609	-0.0602233	0.9138	0.929465	no
XLOC_001460	XLOC_001460	Si020622m	Si020622m.g	SETITscaffold_1:34553124-34558207	Immature	Mature	OK	1.69442	2.48427	0.552033	0.183834	0.81835	0.850346	no
XLOC_001461	XLOC_001461	Si019723m	Si019723m.g	SETITscaffold_1:34564423-34568262	Immature	Mature	NOTEST	0.216822	0.31806	0.552786	0	1	1	no
XLOC_001462	XLOC_001462	Si016607m	Si016607m.g	SETITscaffold_1:34596016-34599683	Immature	Mature	OK	5.31043	23.6226	2.15327	6.43627	5e-05	0.000120698	yes
XLOC_001463	XLOC_001463	Si018876m	Si018876m.g	SETITscaffold_1:34610481-34610922	Immature	Mature	OK	3.03637	5.22086	0.781939	1.51006	0.00925	0.0160399	yes
XLOC_001464	XLOC_001464	Si018160m	Si018160m.g	SETITscaffold_1:34646614-34652365	Immature	Mature	OK	5.09135	0	#NAME?	#NAME?	5e-05	0.000120698	yes
XLOC_001465	XLOC_001465	Si019476m	Si019476m.g	SETITscaffold_1:34680071-34682025	Immature	Mature	NOTEST	0	0	0	0	1	1	no
XLOC_001466	XLOC_001466	Si019504m	Si019504m.g	SETITscaffold_1:34726899-34727256	Immature	Mature	OK	4.31513	24.6551	2.51441	4.65372	5e-05	0.000120698	yes
XLOC_001467	XLOC_001467	Si019599m	Si019599m.g	SETITscaffold_1:34730984-34731623	Immature	Mature	NOTEST	0.625109	0	#NAME?	0	1	1	no
XLOC_001468	XLOC_001468	Si020546m	Si020546m.g	SETITscaffold_1:34744505-34744973	Immature	Mature	OK	1.55991	0.173302	-3.1701	-1.99943	0.04785	0.0716288	no
XLOC_001469	XLOC_001469	Si018010m	Si018010m.g	SETITscaffold_1:34748110-34751167	Immature	Mature	OK	19.9159	10.0999	-0.979575	-3.24299	5e-05	0.000120698	yes
XLOC_001470	XLOC_001470	Si017000m	Si017000m.g	SETITscaffold_1:34762002-34766474	Immature	Mature	OK	11.1428	13.2812	0.253274	0.869058	0.12505	0.17071	no
XLOC_001471	XLOC_001471	Si018092m	Si018092m.g	SETITscaffold_1:34777044-34780895	Immature	Mature	OK	4.21947	5.94527	0.49468	1.56254	0.0055	0.00990657	yes
XLOC_001472	XLOC_001472	Si020200m	Si020200m.g	SETITscaffold_1:34787128-34794131	Immature	Mature	OK	4.42852	0.0931376	-5.57132	-9.99335	5e-05	0.000120698	yes
XLOC_001473	XLOC_001473	Si016803m	Si016803m.g	SETITscaffold_1:34831127-34835537	Immature	Mature	OK	18.3892	29.8927	0.700931	2.62091	5e-05	0.000120698	yes
XLOC_001474	XLOC_001474	Si018582m	Si018582m.g	SETITscaffold_1:34848411-34853728	Immature	Mature	OK	7.44271	4.12092	-0.852861	-1.53179	0.0085	0.0148277	yes
XLOC_001475	XLOC_001475	Si018547m	Si018547m.g	SETITscaffold_1:34857902-34858526	Immature	Mature	OK	7.25246	0.322836	-4.4896	-5.59642	5e-05	0.000120698	yes
XLOC_001476	XLOC_001476	Si019219m	Si019219m.g	SETITscaffold_1:34917561-34918929	Immature	Mature	NOTEST	0	0	0	0	1	1	no
XLOC_001477	XLOC_001477	Si016919m	Si016919m.g	SETITscaffold_1:34922874-34926370	Immature	Mature	OK	18.9373	25.7479	0.443225	1.63964	0.00495	0.00899514	yes
XLOC_001478	XLOC_001478	Si018713m	Si018713m.g	SETITscaffold_1:34943215-34944366	Immature	Mature	OK	3.29982	0.62784	-2.39392	-2.96792	5e-05	0.000120698	yes
XLOC_001479	XLOC_001479	Si017049m	Si017049m.g	SETITscaffold_1:34946659-34954771	Immature	Mature	OK	375.666	228.587	-0.716711	-2.06488	0.00035	0.000764212	yes
XLOC_001480	XLOC_001480	Si018565m	Si018565m.g	SETITscaffold_1:34955207-34955715	Immature	Mature	OK	5.43594	0	#NAME?	#NAME?	5e-05	0.000120698	yes
XLOC_001481	XLOC_001481	Si017499m	Si017499m.g	SETITscaffold_1:34957157-34959548	Immature	Mature	OK	2.55029	12.8359	2.33145	6.82181	5e-05	0.000120698	yes
XLOC_001482	XLOC_001482	Si018716m	Si018716m.g	SETITscaffold_1:34980257-34981114	Immature	Mature	OK	0.882737	0.572833	-0.62387	-0.816677	0.1479	0.197415	no
XLOC_001483	XLOC_001483	Si019497m	Si019497m.g	SETITscaffold_1:34982675-34984734	Immature	Mature	NOTEST	0.0959254	0.0702019	-0.450403	0	1	1	no
XLOC_001484	XLOC_001484	Si018906m	Si018906m.g	SETITscaffold_1:35018111-35020775	Immature	Mature	OK	43.1505	65.7464	0.607532	2.10994	0.00015	0.000344099	yes
XLOC_001485	XLOC_001485	Si019298m	Si019298m.g	SETITscaffold_1:35022474-35024372	Immature	Mature	NOTEST	0.0190917	0.0220674	0.208976	0	1	1	no
XLOC_001486	XLOC_001486	Si016697m	Si016697m.g	SETITscaffold_1:35028459-35032319	Immature	Mature	OK	3.75474	4.78505	0.349821	1.04587	0.07	0.100792	no
XLOC_001487	XLOC_001487	Si020151m	Si020151m.g	SETITscaffold_1:35035089-35036379	Immature	Mature	NOTEST	0.304986	0.0610052	-2.32174	0	1	1	no
XLOC_001488	XLOC_001488	Si017232m	Si017232m.g	SETITscaffold_1:35042826-35047719	Immature	Mature	OK	47.8638	48.9606	0.0326854	0.124911	0.8292	0.859542	no
XLOC_001489	XLOC_001489	Si017199m	Si017199m.g	SETITscaffold_1:35050388-35054617	Immature	Mature	OK	16.1914	21.9627	0.439821	1.63323	0.0052	0.00941211	yes
XLOC_001490	XLOC_001490	Si017715m	Si017715m.g	SETITscaffold_1:35065539-35068854	Immature	Mature	OK	11.391	0.384244	-4.88972	-5.72478	5e-05	0.000120698	yes
XLOC_001491	XLOC_001491	Si018661m	Si018661m.g	SETITscaffold_1:35083373-35084282	Immature	Mature	NOTEST	0.236316	0.127345	-0.891976	0	1	1	no
XLOC_001492	XLOC_001492	Si019027m	Si019027m.g	SETITscaffold_1:35120551-35124681	Immature	Mature	OK	0.672782	1.8733	1.47737	1.18552	0.0422	0.0645137	no
XLOC_001493	XLOC_001493	Si019706m	Si019706m.g	SETITscaffold_1:35137041-35142042	Immature	Mature	OK	4.73919	16.0951	1.76391	6.18008	5e-05	0.000120698	yes
XLOC_001494	XLOC_001494	Si016401m	Si016401m.g	SETITscaffold_1:35157278-35160057	Immature	Mature	OK	52.5681	16.2526	-1.69351	-6.35717	5e-05	0.000120698	yes
XLOC_001495	XLOC_001495	Si020510m	Si020510m.g	SETITscaffold_1:35190108-35193012	Immature	Mature	OK	1.84716	3.86542	1.06531	0.388222	0.6466	0.700045	no
XLOC_001496	XLOC_001496	Si016869m	Si016869m.g	SETITscaffold_1:35199943-35203541	Immature	Mature	OK	3.87856	4.09791	0.0793662	0.235096	0.68015	0.72941	no
XLOC_001497	XLOC_001497	Si019829m	Si019829m.g	SETITscaffold_1:35205905-35207051	Immature	Mature	NOTEST	0.104768	0	#NAME?	0	1	1	no
XLOC_001498	XLOC_001498	Si019527m	Si019527m.g	SETITscaffold_1:35216953-35217997	Immature	Mature	NOTEST	0	0	0	0	1	1	no
XLOC_001499	XLOC_001499	Si019705m	Si019705m.g	SETITscaffold_1:35276052-35277548	Immature	Mature	OK	25.0142	12.0584	-1.05271	-2.52061	5e-05	0.000120698	yes
XLOC_001500	XLOC_001500	Si017659m	Si017659m.g	SETITscaffold_1:35318953-35321276	Immature	Mature	OK	71.3793	58.254	-0.29315	-1.07158	0.06125	0.0896114	no
XLOC_001501	XLOC_001501	Si016517m	Si016517m.g	SETITscaffold_1:35329442-35334079	Immature	Mature	OK	10.8922	1.58893	-2.77716	-8.73608	5e-05	0.000120698	yes
XLOC_001502	XLOC_001502	Si020216m	Si020216m.g	SETITscaffold_1:35344217-35345801	Immature	Mature	OK	1.18629	0.995281	-0.253285	-0.309287	0.5832	0.642138	no
XLOC_001503	XLOC_001503	Si018676m	Si018676m.g	SETITscaffold_1:35346147-35348470	Immature	Mature	OK	8.27277	3.22082	-1.36094	-2.81416	5e-05	0.000120698	yes
XLOC_001504	XLOC_001504	Si017129m	Si017129m.g	SETITscaffold_1:35351628-35356719	Immature	Mature	OK	13.5724	21.9861	0.695911	2.52445	5e-05	0.000120698	yes
XLOC_001505	XLOC_001505	Si017463m	Si017463m.g	SETITscaffold_1:35357456-35360915	Immature	Mature	OK	40.0488	50.914	0.346305	1.32529	0.0201	0.0328122	yes
XLOC_001506	XLOC_001506	Si016598m	Si016598m.g	SETITscaffold_1:35392568-35397316	Immature	Mature	OK	10.0806	8.34476	-0.272637	-0.979445	0.08445	0.119253	no
XLOC_001507	XLOC_001507	Si018052m	Si018052m.g	SETITscaffold_1:35403571-35407477	Immature	Mature	OK	40.7206	31.7052	-0.361037	-1.35093	0.01955	0.0319819	yes
XLOC_001508	XLOC_001508	Si017390m	Si017390m.g	SETITscaffold_1:35408454-35410836	Immature	Mature	OK	122.441	197.505	0.689802	2.37312	5e-05	0.000120698	yes
XLOC_001509	XLOC_001509	Si017095m	Si017095m.g	SETITscaffold_1:35418954-35422712	Immature	Mature	OK	1.37103	0.389926	-1.81399	-2.91739	0.0001	0.000234065	yes
XLOC_001510	XLOC_001510	Si016783m	Si016783m.g	SETITscaffold_1:35436993-35439907	Immature	Mature	OK	0.116832	0.794447	2.76551	2.28182	0.01425	0.0238687	yes
XLOC_001511	XLOC_001511	Si016779m	Si016779m.g	SETITscaffold_1:35450494-35453579	Immature	Mature	NOTEST	0	0.228059	inf	0	1	1	no
XLOC_001512	XLOC_001512	Si016682m	Si016682m.g	SETITscaffold_1:35460825-35464552	Immature	Mature	OK	2.23624	127.861	5.83736	15.7826	5e-05	0.000120698	yes
XLOC_001513	XLOC_001513	Si018413m	Si018413m.g	SETITscaffold_1:35464990-35467739	Immature	Mature	OK	3.50473	19.2243	2.45556	6.98363	5e-05	0.000120698	yes
XLOC_001514	XLOC_001514	Si016286m	Si016286m.g	SETITscaffold_1:35468388-35476159	Immature	Mature	OK	15.4377	43.6405	1.49921	5.65769	5e-05	0.000120698	yes
XLOC_001515	XLOC_001515	Si016604m	Si016604m.g	SETITscaffold_1:35477492-35480960	Immature	Mature	OK	5.84464	0.0848869	-6.10543	-9.11835	5e-05	0.000120698	yes
XLOC_001516	XLOC_001516	Si018526m	Si018526m.g	SETITscaffold_1:35481574-35482721	Immature	Mature	OK	147.912	122.431	-0.272772	-1.04304	0.06765	0.0978067	no
XLOC_001517	XLOC_001517	Si019341m	Si019341m.g	SETITscaffold_1:35513065-35513818	Immature	Mature	OK	2.23009	2.55983	0.198941	0.278863	0.62675	0.682166	no
XLOC_001518	XLOC_001518	Si017100m	Si017100m.g	SETITscaffold_1:35570462-35572819	Immature	Mature	OK	31.5316	1.46922	-4.42368	-11.443	5e-05	0.000120698	yes
XLOC_001519	XLOC_001519	Si016198m	Si016198m.g	SETITscaffold_1:35589515-35598695	Immature	Mature	NOTEST	0.0573377	0.228152	1.99244	0	1	1	no
XLOC_001520	XLOC_001520	Si020107m	Si020107m.g	SETITscaffold_1:35610412-35610920	Immature	Mature	OK	1.0914	0.626917	-0.799827	-1.10457	0.06195	0.0905446	no
XLOC_001521	XLOC_001521	Si018049m	Si018049m.g	SETITscaffold_1:35630671-35633425	Immature	Mature	OK	8.45568	9.8782	0.224328	0.674189	0.2334	0.292439	no
XLOC_001522	XLOC_001522	Si017154m	Si017154m.g	SETITscaffold_1:35650011-35656388	Immature	Mature	OK	82.3338	41.1897	-0.999201	-3.69626	5e-05	0.000120698	yes
XLOC_001523	XLOC_001523	Si017698m	Si017698m.g	SETITscaffold_1:35695359-35699893	Immature	Mature	OK	40.5371	62.7195	0.629672	2.36645	5e-05	0.000120698	yes
XLOC_001524	XLOC_001524	Si019040m	Si019040m.g	SETITscaffold_1:35701314-35705231	Immature	Mature	OK	0.848989	0.0900774	-3.23651	-0.999703	0.2115	0.268201	no
XLOC_001525	XLOC_001525	Si017776m	Si017776m.g	SETITscaffold_1:35705751-35707648	Immature	Mature	OK	15.6652	8.24187	-0.926516	-2.89483	5e-05	0.000120698	yes
XLOC_001526	XLOC_001526	Si016353m	Si016353m.g	SETITscaffold_1:35708014-35710754	Immature	Mature	OK	4.07211	4.38532	0.106906	0.351557	0.5379	0.599678	no
XLOC_001527	XLOC_001527	Si017839m	Si017839m.g	SETITscaffold_1:35713901-35717024	Immature	Mature	OK	11.5099	2.89588	-1.9908	-5.80534	5e-05	0.000120698	yes
XLOC_001528	XLOC_001528	Si018911m	Si018911m.g	SETITscaffold_1:35740857-35744019	Immature	Mature	NOTEST	0.0873367	0.190694	1.1266	0	1	1	no
XLOC_001529	XLOC_001529	Si018336m	Si018336m.g	SETITscaffold_1:35746985-35748766	Immature	Mature	OK	3.51071	11.8148	1.75076	4.43393	5e-05	0.000120698	yes
XLOC_001530	XLOC_001530	Si017109m	Si017109m.g	SETITscaffold_1:35767530-35770406	Immature	Mature	OK	79.5136	237.734	1.58008	5.47886	5e-05	0.000120698	yes
XLOC_001531	XLOC_001531	Si019978m	Si019978m.g	SETITscaffold_1:35776195-35778764	Immature	Mature	NOTEST	0.11801	0.142698	0.274058	0	1	1	no
XLOC_001532	XLOC_001532	Si017451m	Si017451m.g	SETITscaffold_1:35780823-35783739	Immature	Mature	OK	10.0388	11.2143	0.159759	0.532476	0.3477	0.410985	no
XLOC_001533	XLOC_001533	Si019907m	Si019907m.g	SETITscaffold_1:35803788-35805298	Immature	Mature	OK	2.52457	3.08228	0.287963	0.557081	0.3372	0.400007	no
XLOC_001534	XLOC_001534	Si019757m	Si019757m.g	SETITscaffold_1:35806026-35807293	Immature	Mature	OK	30.936	39.9022	0.367181	1.06364	0.06695	0.0970385	no
XLOC_001535	XLOC_001535	Si017196m	Si017196m.g	SETITscaffold_1:35816963-35821076	Immature	Mature	OK	36.7238	51.3445	0.483493	1.847	0.00155	0.00307749	yes
XLOC_001536	XLOC_001536	Si017269m	Si017269m.g	SETITscaffold_1:35847348-35850797	Immature	Mature	OK	39.7747	10.8856	-1.86943	-6.87965	5e-05	0.000120698	yes
XLOC_001537	XLOC_001537	Si018436m	Si018436m.g	SETITscaffold_1:35851799-35858027	Immature	Mature	OK	5.97207	15.647	1.38959	3.61894	5e-05	0.000120698	yes
XLOC_001538	XLOC_001538	Si018822m	Si018822m.g	SETITscaffold_1:35878310-35880467	Immature	Mature	OK	4.99696	2.82226	-0.8242	-1.96318	0.0014	0.00280125	yes
XLOC_001539	XLOC_001539	Si018515m	Si018515m.g	SETITscaffold_1:35883162-35886049	Immature	Mature	OK	25.2659	14.936	-0.758395	-2.51015	5e-05	0.000120698	yes
XLOC_001540	XLOC_001540	Si016683m	Si016683m.g	SETITscaffold_1:35886489-35891110	Immature	Mature	OK	8.38211	5.13649	-0.70653	-2.42987	5e-05	0.000120698	yes
XLOC_001541	XLOC_001541	Si016506m	Si016506m.g	SETITscaffold_1:35930254-35932351	Immature	Mature	OK	0.264308	0.522964	0.984488	1.58547	0.00795	0.013935	yes
XLOC_001542	XLOC_001542	Si019856m	Si019856m.g	SETITscaffold_1:35958404-35959140	Immature	Mature	NOTEST	0	0	0	0	1	1	no
XLOC_001543	XLOC_001543	Si017204m	Si017204m.g	SETITscaffold_1:35998017-36002718	Immature	Mature	OK	43.0117	121.319	1.49601	5.51461	5e-05	0.000120698	yes
XLOC_001544	XLOC_001544	Si016597m	Si016597m.g	SETITscaffold_1:36003518-36009579	Immature	Mature	OK	11.6753	33.5665	1.52356	5.71119	5e-05	0.000120698	yes
XLOC_001545	XLOC_001545	Si018760m	Si018760m.g	SETITscaffold_1:36010073-36012329	Immature	Mature	OK	35.854	35.3097	-0.0220691	-0.0728697	0.89755	0.915873	no
XLOC_001546	XLOC_001546	Si016095m	Si016095m.g	SETITscaffold_1:36022714-36033504	Immature	Mature	OK	8.42255	12.374	0.554981	2.1315	0.0004	0.000866427	yes
XLOC_001547	XLOC_001547	Si018574m	Si018574m.g	SETITscaffold_1:36034046-36034812	Immature	Mature	OK	393.196	44.1076	-3.15615	-11.3489	5e-05	0.000120698	yes
XLOC_001548	XLOC_001548	Si019142m	Si019142m.g	SETITscaffold_1:36041655-36043652	Immature	Mature	NOTEST	0.276913	0.224448	-0.30305	0	1	1	no
XLOC_001549	XLOC_001549	Si019896m	Si019896m.g	SETITscaffold_1:36047036-36048273	Immature	Mature	NOTEST	0.195691	0.136529	-0.519371	0	1	1	no
XLOC_001550	XLOC_001550	Si018816m	Si018816m.g	SETITscaffold_1:36057956-36062486	Immature	Mature	OK	7.26829	4.59691	-0.660951	-0.227469	0.7896	0.826267	no
XLOC_001551	XLOC_001551	Si018718m	Si018718m.g	SETITscaffold_1:36063506-36064261	Immature	Mature	OK	2.5727	0.523565	-2.29684	-2.83555	0.02405	0.0385532	yes
XLOC_001552	XLOC_001552	Si016990m	Si016990m.g	SETITscaffold_1:36067612-36070013	Immature	Mature	OK	6.13746	17.4941	1.51116	4.27143	5e-05	0.000120698	yes
XLOC_001553	XLOC_001553	Si020087m	Si020087m.g	SETITscaffold_1:36099336-36101960	Immature	Mature	NOTEST	0	0	0	0	1	1	no
XLOC_001554	XLOC_001554	Si019575m	Si019575m.g	SETITscaffold_1:36103340-36104516	Immature	Mature	NOTEST	0	0	0	0	1	1	no
XLOC_001555	XLOC_001555	Si017312m	Si017312m.g	SETITscaffold_1:36130160-36132720	Immature	Mature	OK	3.83342	5.10246	0.412559	1.07586	0.0661	0.0958851	no
XLOC_001556	XLOC_001556	Si017555m	Si017555m.g	SETITscaffold_1:36137915-36140375	Immature	Mature	OK	7.36099	0.334349	-4.46047	-3.07056	0.04575	0.0688392	no
XLOC_001557	XLOC_001557	Si016241m	Si016241m.g	SETITscaffold_1:36142265-36150746	Immature	Mature	OK	2.89332	5.93147	1.03566	3.45908	5e-05	0.000120698	yes
XLOC_001558	XLOC_001558	Si016270m	Si016270m.g	SETITscaffold_1:36152253-36158358	Immature	Mature	OK	24.2554	24.9437	0.0403719	0.15473	0.7869	0.823999	no
XLOC_001559	XLOC_001559	Si017290m	Si017290m.g	SETITscaffold_1:36165743-36168565	Immature	Mature	OK	5.35459	1.55264	-1.78605	-4.70309	5e-05	0.000120698	yes
XLOC_001560	XLOC_001560	Si018542m	Si018542m.g	SETITscaffold_1:36169043-36170129	Immature	Mature	NOTEST	0.396276	0.0598942	-2.72602	0	1	1	no
XLOC_001561	XLOC_001561	Si020378m	Si020378m.g	SETITscaffold_1:36179863-36180211	Immature	Mature	NOTEST	0	0.058919	inf	0	1	1	no
XLOC_001562	XLOC_001562	Si020346m	Si020346m.g	SETITscaffold_1:36212891-36213740	Immature	Mature	OK	5.95021	1.91294	-1.63715	-2.7205	0.0003	0.000661578	yes
XLOC_001563	XLOC_001563	Si018633m	Si018633m.g	SETITscaffold_1:36236052-36236595	Immature	Mature	NOTEST	0.316115	0	#NAME?	0	1	1	no
XLOC_001564	XLOC_001564	Si017132m	Si017132m.g	SETITscaffold_1:36238223-36242534	Immature	Mature	OK	17.2784	19.8756	0.202025	0.693671	0.2241	0.282327	no
XLOC_001565	XLOC_001565	Si019320m	Si019320m.g	SETITscaffold_1:36243353-36244139	Immature	Mature	NOTEST	0	0	0	0	1	1	no
XLOC_001566	XLOC_001566	Si020611m	Si020611m.g	SETITscaffold_1:36249700-36250151	Immature	Mature	OK	0.872718	5.98127	2.77687	4.59845	5e-05	0.000120698	yes
XLOC_001567	XLOC_001567	Si020602m	Si020602m.g	SETITscaffold_1:36250156-36251919	Immature	Mature	OK	0.0878268	0.671563	2.93479	1.1771	0.17935	0.231285	no
XLOC_001568	XLOC_001568	Si017464m	Si017464m.g	SETITscaffold_1:36271383-36279052	Immature	Mature	OK	8.32871	23.9355	1.52299	3.31106	5e-05	0.000120698	yes
XLOC_001569	XLOC_001569	Si018297m	Si018297m.g	SETITscaffold_1:36293448-36296374	Immature	Mature	OK	3.82155	0.697275	-2.45436	-4.18909	5e-05	0.000120698	yes
XLOC_001570	XLOC_001570	Si016136m	Si016136m.g	SETITscaffold_1:36297384-36303355	Immature	Mature	OK	6.29499	11.8781	0.916025	3.41065	5e-05	0.000120698	yes
XLOC_001571	XLOC_001571	Si017764m	Si017764m.g	SETITscaffold_1:36304024-36307060	Immature	Mature	OK	54.8399	61.8961	0.174622	0.668862	0.243	0.302884	no
XLOC_001572	XLOC_001572	Si017617m	Si017617m.g	SETITscaffold_1:36308331-36309840	Immature	Mature	OK	5.97552	0.0739585	-6.3362	-6.38405	5e-05	0.000120698	yes
XLOC_001573	XLOC_001573	Si017075m	Si017075m.g	SETITscaffold_1:36312029-36315682	Immature	Mature	OK	9.28913	12.3897	0.41553	1.38534	0.0166	0.0274941	yes
XLOC_001574	XLOC_001574	Si020075m	Si020075m.g	SETITscaffold_1:36321656-36322715	Immature	Mature	OK	19.4187	5.87323	-1.72522	-3.69019	5e-05	0.000120698	yes
XLOC_001575	XLOC_001575	Si020442m	Si020442m.g	SETITscaffold_1:36335612-36340408	Immature	Mature	OK	3.15599	9.99181	1.66265	0.329585	0.33585	0.398635	no
XLOC_001576	XLOC_001576	Si019835m	Si019835m.g	SETITscaffold_1:36352673-36354766	Immature	Mature	OK	10.4633	7.54363	-0.472014	-1.10902	0.05475	0.0808909	no
XLOC_001577	XLOC_001577	Si018669m	Si018669m.g	SETITscaffold_1:36357528-36359128	Immature	Mature	OK	15.9757	16.5695	0.0526503	0.185403	0.74905	0.790891	no
XLOC_001578	XLOC_001578	Si017609m	Si017609m.g	SETITscaffold_1:36377537-36384311	Immature	Mature	OK	9.63878	14.692	0.608106	1.52229	0.0142	0.0237913	yes
XLOC_001579	XLOC_001579	Si018531m	Si018531m.g	SETITscaffold_1:36386409-36387925	Immature	Mature	OK	5.20847	4.97903	-0.0649949	-0.134768	0.81585	0.848247	no
XLOC_001580	XLOC_001580	Si018311m	Si018311m.g	SETITscaffold_1:36393746-36394641	Immature	Mature	OK	14.292	23.152	0.695929	1.88994	0.00105	0.00214854	yes
XLOC_001581	XLOC_001581	Si020576m	Si020576m.g	SETITscaffold_1:36397995-36398617	Immature	Mature	OK	0.502193	7.0988	3.82126	5.52005	5e-05	0.000120698	yes
XLOC_001582	XLOC_001582	Si019096m	Si019096m.g	SETITscaffold_1:36403183-36403732	Immature	Mature	OK	3.30855	4.1633	0.331529	0.305158	0.57435	0.634086	no
XLOC_001583	XLOC_001583	Si017474m	Si017474m.g	SETITscaffold_1:36415980-36419564	Immature	Mature	OK	453.097	377.972	-0.261539	-0.833167	0.1455	0.194674	no
XLOC_001584	XLOC_001584	Si017472m	Si017472m.g	SETITscaffold_1:36426653-36430161	Immature	Mature	OK	26.1272	0.19429	-7.0712	-7.20561	5e-05	0.000120698	yes
XLOC_001585	XLOC_001585	Si016490m	Si016490m.g	SETITscaffold_1:36432927-36437001	Immature	Mature	OK	8.01415	14.4812	0.853556	3.13736	5e-05	0.000120698	yes
XLOC_001586	XLOC_001586	Si017419m	Si017419m.g	SETITscaffold_1:36446808-36448661	Immature	Mature	OK	176.984	0.166088	-10.0575	-11.3791	5e-05	0.000120698	yes
XLOC_001587	XLOC_001587	Si019667m	Si019667m.g	SETITscaffold_1:36456401-36457016	Immature	Mature	OK	1.33262	0.728755	-0.870759	-0.515167	0.47855	0.542433	no
XLOC_001588	XLOC_001588	Si016409m	Si016409m.g	SETITscaffold_1:36459773-36464170	Immature	Mature	OK	8.45261	13.7364	0.70054	2.62672	5e-05	0.000120698	yes
XLOC_001589	XLOC_001589	Si017189m	Si017189m.g	SETITscaffold_1:36506991-36514022	Immature	Mature	OK	0.837416	1.65386	0.981819	2.1827	0.00025	0.000556924	yes
XLOC_001590	XLOC_001590	Si019628m	Si019628m.g	SETITscaffold_1:36517402-36520296	Immature	Mature	NOTEST	0	0	0	0	1	1	no
XLOC_001591	XLOC_001591	Si018072m	Si018072m.g	SETITscaffold_1:36531916-36535245	Immature	Mature	OK	17.8828	22.2722	0.316673	1.11252	0.05465	0.0807672	no
XLOC_001592	XLOC_001592	Si019279m	Si019279m.g	SETITscaffold_1:36535980-36537114	Immature	Mature	NOTEST	0	0	0	0	1	1	no
XLOC_001593	XLOC_001593	Si019568m	Si019568m.g	SETITscaffold_1:36538924-36539862	Immature	Mature	OK	1.56067	1.50475	-0.0526394	-0.0502893	0.91535	0.930735	no
XLOC_001594	XLOC_001594	Si017163m	Si017163m.g	SETITscaffold_1:36564171-36569697	Immature	Mature	OK	210.814	33.7547	-2.64281	-9.75306	5e-05	0.000120698	yes
XLOC_001595	XLOC_001595	Si020154m	Si020154m.g	SETITscaffold_1:36602191-36603679	Immature	Mature	NOTEST	0	0	0	0	1	1	no
XLOC_001596	XLOC_001596	Si018675m	Si018675m.g	SETITscaffold_1:36603813-36604428	Immature	Mature	NOTEST	0	0	0	0	1	1	no
XLOC_001597	XLOC_001597	Si018735m	Si018735m.g	SETITscaffold_1:36613543-36619074	Immature	Mature	OK	1.0861	0.230316	-2.23747	-0.964133	0.15245	0.200781	no
XLOC_001598	XLOC_001598	Si016574m	Si016574m.g	SETITscaffold_1:36622386-36625254	Immature	Mature	OK	14.3846	23.8102	0.727056	2.74574	5e-05	0.000120698	yes
XLOC_001599	XLOC_001599	Si016591m	Si016591m.g	SETITscaffold_1:36628810-36631987	Immature	Mature	OK	56.2848	31.819	-0.822858	-3.1349	5e-05	0.000120698	yes
XLOC_001600	XLOC_001600	Si017136m	Si017136m.g	SETITscaffold_1:36634605-36640363	Immature	Mature	OK	10.4064	30.1866	1.53644	4.42338	5e-05	0.000120698	yes
XLOC_001601	XLOC_001601	Si020600m	Si020600m.g	SETITscaffold_1:36634605-36640363	Immature	Mature	OK	0.320675	3.48295	3.44112	1.82451	0.21805	0.275463	no
XLOC_001602	XLOC_001602	Si018005m	Si018005m.g	SETITscaffold_1:36653355-36658394	Immature	Mature	OK	61.6688	126.036	1.03122	3.91615	5e-05	0.000120698	yes
XLOC_001603	XLOC_001603	Si017374m	Si017374m.g	SETITscaffold_1:36700616-36705652	Immature	Mature	OK	3.18577	3.47317	0.124613	0.374724	0.5099	0.572642	no
XLOC_001604	XLOC_001604	Si020340m	Si020340m.g	SETITscaffold_1:36713644-36714901	Immature	Mature	OK	1.17843	0.198631	-2.5687	-3.13133	0.00025	0.000556924	yes
XLOC_001605	XLOC_001605	Si017400m	Si017400m.g	SETITscaffold_1:36716200-36719531	Immature	Mature	OK	1.91804	0.0512627	-5.22558	-4.04643	0.06765	0.0978067	no
XLOC_001606	XLOC_001606	Si016463m	Si016463m.g	SETITscaffold_1:36720045-36725566	Immature	Mature	OK	24.0846	22.3225	-0.109613	-0.420162	0.46325	0.527652	no
XLOC_001607	XLOC_001607	Si016792m	Si016792m.g	SETITscaffold_1:36732942-36734983	Immature	Mature	OK	18.1756	5.41903	-1.7459	-5.97663	5e-05	0.000120698	yes
XLOC_001608	XLOC_001608	Si016972m	Si016972m.g	SETITscaffold_1:36742250-36746753	Immature	Mature	OK	21.8546	25.3051	0.211489	0.771432	0.17535	0.227502	no
XLOC_001609	XLOC_001609	Si016995m	Si016995m.g	SETITscaffold_1:36746982-36750776	Immature	Mature	OK	1.1644	5.18346	2.15432	5.9622	5e-05	0.000120698	yes
XLOC_001610	XLOC_001610	Si016914m	Si016914m.g	SETITscaffold_1:36758307-36760337	Immature	Mature	OK	7.9529	53.892	2.76052	8.60113	5e-05	0.000120698	yes
XLOC_001611	XLOC_001611	Si017429m	Si017429m.g	SETITscaffold_1:36763423-36766243	Immature	Mature	OK	12.0181	10.7127	-0.165892	-0.574721	0.3178	0.379431	no
XLOC_001612	XLOC_001612	Si019601m	Si019601m.g	SETITscaffold_1:36777640-36778639	Immature	Mature	NOTEST	0	0	0	0	1	1	no
XLOC_001613	XLOC_001613	Si019975m	Si019975m.g	SETITscaffold_1:36805872-36806058	Immature	Mature	OK	0.467931	3.88955	3.05523	2.72225	0.15465	0.203354	no
XLOC_001614	XLOC_001614	Si018221m	Si018221m.g	SETITscaffold_1:36824917-36826286	Immature	Mature	OK	16.361	71.8408	2.13454	7.32775	5e-05	0.000120698	yes
XLOC_001615	XLOC_001615	Si017914m	Si017914m.g	SETITscaffold_1:36837883-36841127	Immature	Mature	OK	20.4161	17.2202	-0.245598	-0.870679	0.13335	0.180655	no
XLOC_001616	XLOC_001616	Si016989m	Si016989m.g	SETITscaffold_1:36843388-36846608	Immature	Mature	OK	4.98681	0.920727	-2.43727	-6.03249	5e-05	0.000120698	yes
XLOC_001617	XLOC_001617	Si016226m	Si016226m.g	SETITscaffold_1:36864680-36868066	Immature	Mature	OK	4.04034	6.33223	0.648237	2.19316	0.0002	0.00045135	yes
XLOC_001618	XLOC_001618	Si019365m	Si019365m.g	SETITscaffold_1:36873580-36874993	Immature	Mature	NOTEST	0	0	0	0	1	1	no
XLOC_001619	XLOC_001619	Si020306m	Si020306m.g	SETITscaffold_1:36876664-36877387	Immature	Mature	OK	6.58655	4.5782	-0.524744	-1.25662	0.0297	0.0468396	yes
XLOC_001620	XLOC_001620	Si017765m	Si017765m.g	SETITscaffold_1:36886421-36887410	Immature	Mature	OK	3.33663	0.520727	-2.67979	-4.25513	0.0034	0.00635442	yes
XLOC_001621	XLOC_001621	Si019897m	Si019897m.g	SETITscaffold_1:36896831-36897341	Immature	Mature	OK	1.89848	0.603104	-1.65436	-1.97139	0.00415	0.00764469	yes
XLOC_001622	XLOC_001622	Si017894m	Si017894m.g	SETITscaffold_1:36908232-36910628	Immature	Mature	OK	0.63555	3.94694	2.63466	5.44057	5e-05	0.000120698	yes
XLOC_001623	XLOC_001623	Si019218m	Si019218m.g	SETITscaffold_1:36934263-36937546	Immature	Mature	OK	10.3527	9.16706	-0.175473	-0.610452	0.2854	0.344942	no
XLOC_001624	XLOC_001624	Si016428m	Si016428m.g	SETITscaffold_1:36938229-36943009	Immature	Mature	NOTEST	0.374622	0.381008	0.0243833	0	1	1	no
XLOC_001625	XLOC_001625	Si017370m	Si017370m.g	SETITscaffold_1:36961759-36963786	Immature	Mature	NOTEST	0.313011	0.41352	0.401744	0	1	1	no
XLOC_001626	XLOC_001626	Si019156m	Si019156m.g	SETITscaffold_1:36968150-36969184	Immature	Mature	NOTEST	0	0	0	0	1	1	no
XLOC_001627	XLOC_001627	Si019076m	Si019076m.g	SETITscaffold_1:36978622-36979741	Immature	Mature	NOTEST	0	0	0	0	1	1	no
XLOC_001628	XLOC_001628	Si017789m	Si017789m.g	SETITscaffold_1:36983605-36985752	Immature	Mature	OK	215.488	285.716	0.406977	1.48073	0.00935	0.0161928	yes
XLOC_001629	XLOC_001629	Si018465m	Si018465m.g	SETITscaffold_1:37001601-37002641	Immature	Mature	OK	0.482443	1.7878	1.88975	1.98474	0.0053	0.0095777	yes
XLOC_001630	XLOC_001630	Si018445m	Si018445m.g	SETITscaffold_1:37003399-37004299	Immature	Mature	OK	0.181448	0.941213	2.37496	1.14854	0.0102	0.0175373	yes
XLOC_001631	XLOC_001631	Si019370m	Si019370m.g	SETITscaffold_1:37009857-37010250	Immature	Mature	NOTEST	0	0	0	0	1	1	no
XLOC_001632	XLOC_001632	Si019085m	Si019085m.g	SETITscaffold_1:37022621-37023071	Immature	Mature	NOTEST	0	0.113175	inf	0	1	1	no
XLOC_001633	XLOC_001633	Si019184m	Si019184m.g	SETITscaffold_1:37031758-37032898	Immature	Mature	NOTEST	0.099272	0	#NAME?	0	1	1	no
XLOC_001634	XLOC_001634	Si016378m	Si016378m.g	SETITscaffold_1:37040865-37045894	Immature	Mature	OK	34.6809	43.875	0.339259	1.2969	0.02495	0.039872	yes
XLOC_001635	XLOC_001635	Si016929m	Si016929m.g	SETITscaffold_1:37048656-37052933	Immature	Mature	OK	70.8248	1.84807	-5.26016	-15.1453	5e-05	0.000120698	yes
XLOC_001636	XLOC_001636	Si020416m	Si020416m.g	SETITscaffold_1:37054644-37054900	Immature	Mature	OK	5.45244	2.99414	-0.86476	-1.20636	0.0405	0.0622765	no
XLOC_001637	XLOC_001637	Si019960m	Si019960m.g	SETITscaffold_1:37088791-37091434	Immature	Mature	NOTEST	0.048452	0	#NAME?	0	1	1	no
XLOC_001638	XLOC_001638	Si017445m	Si017445m.g	SETITscaffold_1:37095787-37099309	Immature	Mature	OK	4.45359	1.29573	-1.7812	-4.5707	5e-05	0.000120698	yes
XLOC_001639	XLOC_001639	Si019880m	Si019880m.g	SETITscaffold_1:37131384-37131702	Immature	Mature	OK	0.3955	1.31829	1.73692	0.97735	0.07145	0.102635	no
XLOC_001640	XLOC_001640	Si018687m	Si018687m.g	SETITscaffold_1:37148151-37148953	Immature	Mature	OK	1.52148	0.323706	-2.23272	-1.93689	0.074	0.10588	no
XLOC_001641	XLOC_001641	Si018597m	Si018597m.g	SETITscaffold_1:37149720-37150943	Immature	Mature	OK	226.445	33.73	-2.74706	-9.26866	5e-05	0.000120698	yes
XLOC_001642	XLOC_001642	Si020049m	Si020049m.g	SETITscaffold_1:37175281-37176736	Immature	Mature	OK	7.94839	0.339776	-4.54801	-4.82129	5e-05	0.000120698	yes
XLOC_001643	XLOC_001643	Si016624m	Si016624m.g	SETITscaffold_1:37191201-37195385	Immature	Mature	OK	17.1149	4.68543	-1.869	-6.44383	5e-05	0.000120698	yes
XLOC_001644	XLOC_001644	Si020359m	Si020359m.g	SETITscaffold_1:37199527-37199912	Immature	Mature	NOTEST	0	0	0	0	1	1	no
XLOC_001645	XLOC_001645	Si017212m	Si017212m.g	SETITscaffold_1:37231475-37234411	Immature	Mature	OK	10.4952	15.0726	0.522202	1.85243	0.00115	0.00233789	yes
XLOC_001646	XLOC_001646	Si020278m	Si020278m.g	SETITscaffold_1:37231475-37234411	Immature	Mature	OK	0.198436	0.673471	1.76294	0.317231	0.4763	0.540303	no
XLOC_001647	XLOC_001647	Si016976m	Si016976m.g	SETITscaffold_1:37244835-37248466	Immature	Mature	OK	25.1389	0.0929848	-8.07871	-6.09063	0.04575	0.0688392	no
XLOC_001648	XLOC_001648	Si017054m	Si017054m.g	SETITscaffold_1:37260863-37263996	Immature	Mature	OK	14.7789	16.1828	0.130924	0.464381	0.41535	0.480054	no
XLOC_001649	XLOC_001649	Si018689m	Si018689m.g	SETITscaffold_1:37276610-37277212	Immature	Mature	NOTEST	0	0.0461258	inf	0	1	1	no
XLOC_001650	XLOC_001650	Si019530m	Si019530m.g	SETITscaffold_1:37278339-37279005	Immature	Mature	OK	12.4621	52.0102	2.06125	5.26738	5e-05	0.000120698	yes
XLOC_001651	XLOC_001651	Si019785m	Si019785m.g	SETITscaffold_1:37282142-37286084	Immature	Mature	OK	5.03297	0.297315	-4.08135	-3.73041	0.00265	0.00503834	yes
XLOC_001652	XLOC_001652	Si017829m	Si017829m.g	SETITscaffold_1:37295548-37298673	Immature	Mature	OK	60.3659	270.859	2.16573	7.73676	5e-05	0.000120698	yes
XLOC_001653	XLOC_001653	Si018680m	Si018680m.g	SETITscaffold_1:37302629-37303837	Immature	Mature	OK	120.701	75.5168	-0.676567	-2.57507	5e-05	0.000120698	yes
XLOC_001654	XLOC_001654	Si017213m	Si017213m.g	SETITscaffold_1:37306499-37309866	Immature	Mature	OK	11.3558	12.8707	0.180663	0.59873	0.29695	0.357088	no
XLOC_001655	XLOC_001655	Si019077m	Si019077m.g	SETITscaffold_1:37322262-37322982	Immature	Mature	NOTEST	0	0	0	0	1	1	no
XLOC_001656	XLOC_001656	Si016893m	Si016893m.g	SETITscaffold_1:37324575-37327667	Immature	Mature	OK	20.5125	52.3006	1.35033	5.12799	5e-05	0.000120698	yes
XLOC_001657	XLOC_001657	Si019580m	Si019580m.g	SETITscaffold_1:37327908-37329837	Immature	Mature	OK	3.49767	3.60926	0.0453104	0.128655	0.8231	0.854241	no
XLOC_001658	XLOC_001658	Si016702m	Si016702m.g	SETITscaffold_1:37342680-37348401	Immature	Mature	OK	34.5586	5.93487	-2.54176	-9.13672	5e-05	0.000120698	yes
XLOC_001659	XLOC_001659	Si019851m	Si019851m.g	SETITscaffold_1:37349882-37351818	Immature	Mature	NOTEST	0.00987789	0.0110767	0.165247	0	1	1	no
XLOC_001660	XLOC_001660	Si020080m	Si020080m.g	SETITscaffold_1:37360098-37362662	Immature	Mature	NOTEST	0.00512876	0	#NAME?	0	1	1	no
XLOC_001661	XLOC_001661	Si016153m	Si016153m.g	SETITscaffold_1:37366815-37371821	Immature	Mature	OK	17.8119	16.4524	-0.114545	-0.434244	0.44825	0.513071	no
XLOC_001662	XLOC_001662	Si020399m	Si020399m.g	SETITscaffold_1:37372044-37372528	Immature	Mature	OK	2.0199	1.16563	-0.793172	-0.942026	0.10505	0.145625	no
XLOC_001663	XLOC_001663	Si020402m	Si020402m.g	SETITscaffold_1:37375579-37381035	Immature	Mature	OK	1.01281	1.87031	0.884911	0.420845	0.68935	0.738061	no
XLOC_001664	XLOC_001664	Si016119m	Si016119m.g	SETITscaffold_1:37394159-37399520	Immature	Mature	OK	4.1391	6.8618	0.72927	2.69403	5e-05	0.000120698	yes
XLOC_001665	XLOC_001665	Si018673m	Si018673m.g	SETITscaffold_1:37400065-37400808	Immature	Mature	OK	0.806964	2.13179	1.40149	1.93608	0.0026	0.00499083	yes
XLOC_001666	XLOC_001666	Si020082m	Si020082m.g	SETITscaffold_1:37406308-37406527	Immature	Mature	NOTEST	0	0.7391	inf	0	1	1	no
XLOC_001667	XLOC_001667	Si018925m	Si018925m.g	SETITscaffold_1:37409317-37409689	Immature	Mature	NOTEST	0	0.220912	inf	0	1	1	no
XLOC_001668	XLOC_001668	Si020127m	Si020127m.g	SETITscaffold_1:37412746-37413073	Immature	Mature	NOTEST	0	0.272992	inf	0	1	1	no
XLOC_001669	XLOC_001669	Si020042m	Si020042m.g	SETITscaffold_1:37416832-37417081	Immature	Mature	NOTEST	0	0	0	0	1	1	no
XLOC_001670	XLOC_001670	Si019348m	Si019348m.g	SETITscaffold_1:37423788-37424028	Immature	Mature	NOTEST	0	0	0	0	1	1	no
XLOC_001671	XLOC_001671	Si020072m	Si020072m.g	SETITscaffold_1:37426838-37427066	Immature	Mature	NOTEST	0	0	0	0	1	1	no
XLOC_001672	XLOC_001672	Si020559m	Si020559m.g	SETITscaffold_1:37443257-37443787	Immature	Mature	OK	2.34647	0.36343	-2.69074	-2.14108	0.0149	0.0248799	yes
XLOC_001673	XLOC_001673	Si020034m	Si020034m.g	SETITscaffold_1:37457783-37457957	Immature	Mature	NOTEST	0	0	0	0	1	1	no
XLOC_001674	XLOC_001674	Si018858m	Si018858m.g	SETITscaffold_1:37465420-37465924	Immature	Mature	OK	0.382162	2.80067	2.87352	3.20325	0.00335	0.00627187	yes
XLOC_001675	XLOC_001675	Si016247m	Si016247m.g	SETITscaffold_1:37488065-37493654	Immature	Mature	OK	6.95629	2.37831	-1.54838	-5.13996	5e-05	0.000120698	yes
XLOC_001676	XLOC_001676	Si016804m	Si016804m.g	SETITscaffold_1:37518607-37521825	Immature	Mature	OK	38.203	12.0296	-1.66709	-5.59133	5e-05	0.000120698	yes
XLOC_001677	XLOC_001677	Si019841m	Si019841m.g	SETITscaffold_1:37536305-37542978	Immature	Mature	NOTEST	0.0747515	0.0679118	-0.13844	0	1	1	no
XLOC_001678	XLOC_001678	Si016137m	Si016137m.g	SETITscaffold_1:37543513-37555465	Immature	Mature	OK	8.21408	8.77235	0.0948636	0.287975	0.62	0.675979	no
XLOC_001679	XLOC_001679	Si020415m	Si020415m.g	SETITscaffold_1:37562210-37564237	Immature	Mature	NOTEST	0	0	0	0	1	1	no
XLOC_001680	XLOC_001680	Si019560m	Si019560m.g	SETITscaffold_1:37567961-37569832	Immature	Mature	NOTEST	0.00923397	0	#NAME?	0	1	1	no
XLOC_001681	XLOC_001681	Si018766m	Si018766m.g	SETITscaffold_1:37572698-37573842	Immature	Mature	NOTEST	0.0411342	0	#NAME?	0	1	1	no
XLOC_001682	XLOC_001682	Si018743m	Si018743m.g	SETITscaffold_1:37621326-37622276	Immature	Mature	OK	3.25562	4.57187	0.489851	1.17502	0.04175	0.0639047	no
XLOC_001683	XLOC_001683	Si020099m	Si020099m.g	SETITscaffold_1:37623894-37626265	Immature	Mature	OK	0.328355	1.55532	2.24388	3.7	5e-05	0.000120698	yes
XLOC_001684	XLOC_001684	Si017346m	Si017346m.g	SETITscaffold_1:37632821-37634265	Immature	Mature	OK	1.37443	3.83837	1.48166	2.55046	0.0001	0.000234065	yes
XLOC_001685	XLOC_001685	Si017267m	Si017267m.g	SETITscaffold_1:37641476-37644953	Immature	Mature	OK	0.901185	2.08604	1.21087	2.7184	0.00015	0.000344099	yes
XLOC_001686	XLOC_001686	Si019930m	Si019930m.g	SETITscaffold_1:37648108-37649298	Immature	Mature	OK	13.0348	12.7955	-0.0267298	-0.077472	0.89195	0.911549	no
XLOC_001687	XLOC_001687	Si018322m	Si018322m.g	SETITscaffold_1:37655930-37657313	Immature	Mature	OK	39.9054	18.8693	-1.08054	-3.95363	5e-05	0.000120698	yes
XLOC_001688	XLOC_001688	Si019549m	Si019549m.g	SETITscaffold_1:37658001-37659084	Immature	Mature	OK	0.479666	0.122944	-1.96403	-1.72225	0.07945	0.112823	no
XLOC_001689	XLOC_001689	Si016751m	Si016751m.g	SETITscaffold_1:37662123-37667508	Immature	Mature	OK	7.50541	12.2471	0.706432	2.53343	5e-05	0.000120698	yes
XLOC_001690	XLOC_001690	Si020334m	Si020334m.g	SETITscaffold_1:37667691-37690152	Immature	Mature	OK	0.207126	0.760857	1.87712	0.185951	0.28685	0.346458	no
XLOC_001691	XLOC_001691	Si020558m	Si020558m.g	SETITscaffold_1:37753114-37753838	Immature	Mature	OK	13.6887	16.8605	0.300665	0.758085	0.1948	0.249131	no
XLOC_001692	XLOC_001692	Si018178m	Si018178m.g	SETITscaffold_1:37763735-37767275	Immature	Mature	OK	6.78408	12.623	0.895828	2.84142	5e-05	0.000120698	yes
XLOC_001693	XLOC_001693	Si017483m	Si017483m.g	SETITscaffold_1:37780683-37782101	Immature	Mature	OK	5.24158	4.47554	-0.227941	-0.643178	0.2655	0.323801	no
XLOC_001694	XLOC_001694	Si016157m	Si016157m.g	SETITscaffold_1:37818483-37828116	Immature	Mature	OK	9.4646	30.6853	1.69693	6.45092	5e-05	0.000120698	yes
XLOC_001695	XLOC_001695	Si019187m	Si019187m.g	SETITscaffold_1:37828939-37830317	Immature	Mature	NOTEST	0	0	0	0	1	1	no
XLOC_001696	XLOC_001696	Si018278m	Si018278m.g	SETITscaffold_1:37856143-37859071	Immature	Mature	OK	68.439	17.7358	-1.94816	-6.63177	5e-05	0.000120698	yes
XLOC_001697	XLOC_001697	Si018354m	Si018354m.g	SETITscaffold_1:37868315-37869626	Immature	Mature	OK	326.11	229.109	-0.509321	-1.90562	0.0008	0.00166298	yes
XLOC_001698	XLOC_001698	Si020328m	Si020328m.g	SETITscaffold_1:37870297-37871262	Immature	Mature	OK	0.532667	0.0112617	-5.56373	-1.02483	0.1512	0.199421	no
XLOC_001699	XLOC_001699	Si017972m	Si017972m.g	SETITscaffold_1:37873469-37875818	Immature	Mature	OK	5.07582	5.68927	0.164602	0.431046	0.4573	0.521692	no
XLOC_001700	XLOC_001700	Si017985m	Si017985m.g	SETITscaffold_1:37884421-37885960	Immature	Mature	OK	80.5385	1.42055	-5.82516	-12.3219	5e-05	0.000120698	yes
XLOC_001701	XLOC_001701	Si017037m	Si017037m.g	SETITscaffold_1:37904961-37908092	Immature	Mature	OK	497.779	242.998	-1.03456	-3.66238	5e-05	0.000120698	yes
XLOC_001702	XLOC_001702	Si017716m	Si017716m.g	SETITscaffold_1:37930309-37934799	Immature	Mature	OK	9.3499	17.8628	0.933936	2.7681	5e-05	0.000120698	yes
XLOC_001703	XLOC_001703	Si019308m	Si019308m.g	SETITscaffold_1:37946253-37948463	Immature	Mature	NOTEST	0.018408	0.0580112	1.656	0	1	1	no
XLOC_001704	XLOC_001704	Si020048m	Si020048m.g	SETITscaffold_1:37951698-37953281	Immature	Mature	OK	5.17218	8.24866	0.673386	1.50467	0.01	0.0172245	yes
XLOC_001705	XLOC_001705	Si017187m	Si017187m.g	SETITscaffold_1:37958470-37962578	Immature	Mature	OK	5.71821	8.21676	0.523006	1.70124	0.0028	0.00530437	yes
XLOC_001706	XLOC_001706	Si017389m	Si017389m.g	SETITscaffold_1:37963066-37965640	Immature	Mature	OK	29.5775	87.8176	1.57001	5.87504	5e-05	0.000120698	yes
XLOC_001707	XLOC_001707	Si020535m	Si020535m.g	SETITscaffold_1:37963066-37965640	Immature	Mature	OK	1.25879	2.53552	1.01024	0.311448	0.66735	0.71833	no
XLOC_001708	XLOC_001708	Si017106m	Si017106m.g	SETITscaffold_1:37966822-37970893	Immature	Mature	OK	1.24228	0.498389	-1.31765	-2.32957	0.00055	0.00116883	yes
XLOC_001709	XLOC_001709	Si017396m	Si017396m.g	SETITscaffold_1:38005643-38007325	Immature	Mature	OK	8.0313	8.21472	0.032578	0.0928659	0.8726	0.895324	no
XLOC_001710	XLOC_001710	Si018214m	Si018214m.g	SETITscaffold_1:38032093-38037231	Immature	Mature	OK	20.142	2.52346	-2.99673	-8.43598	5e-05	0.000120698	yes
XLOC_001711	XLOC_001711	Si018765m	Si018765m.g	SETITscaffold_1:38052868-38053427	Immature	Mature	OK	27.7935	3.15229	-3.14027	-5.96977	5e-05	0.000120698	yes
XLOC_001712	XLOC_001712	Si016306m	Si016306m.g	SETITscaffold_1:38075479-38080913	Immature	Mature	OK	8.74744	10.7694	0.300011	1.10833	0.05475	0.0808909	no
XLOC_001713	XLOC_001713	Si020120m	Si020120m.g	SETITscaffold_1:38108930-38119654	Immature	Mature	OK	14.4744	15.9143	0.136823	0.521579	0.35785	0.421372	no
XLOC_001714	XLOC_001714	Si017907m	Si017907m.g	SETITscaffold_1:38124735-38127514	Immature	Mature	OK	69.6003	67.513	-0.0439269	-0.16658	0.77145	0.810875	no
XLOC_001715	XLOC_001715	Si017457m	Si017457m.g	SETITscaffold_1:38175997-38177432	Immature	Mature	OK	14.0262	26.4582	0.915594	2.7208	5e-05	0.000120698	yes
XLOC_001716	XLOC_001716	Si017425m	Si017425m.g	SETITscaffold_1:38203188-38204635	Immature	Mature	OK	11.7466	6.17078	-0.928722	-2.43328	0.00015	0.000344099	yes
XLOC_001717	XLOC_001717	Si018949m	Si018949m.g	SETITscaffold_1:38204829-38205549	Immature	Mature	OK	4.07494	3.24295	-0.32947	-0.701301	0.21735	0.274676	no
XLOC_001718	XLOC_001718	Si017502m	Si017502m.g	SETITscaffold_1:38207569-38208934	Immature	Mature	OK	17.0509	15.7649	-0.113135	-0.356764	0.5335	0.595578	no
XLOC_001719	XLOC_001719	Si019623m	Si019623m.g	SETITscaffold_1:38213802-38214837	Immature	Mature	OK	11.2068	8.51574	-0.396169	-1.06063	0.0667	0.0966931	no
XLOC_001720	XLOC_001720	Si019955m	Si019955m.g	SETITscaffold_1:38217405-38218724	Immature	Mature	OK	0.223574	0.975515	2.12541	1.73793	0.03405	0.0531177	no
XLOC_001721	XLOC_001721	Si020238m	Si020238m.g	SETITscaffold_1:38224570-38226557	Immature	Mature	OK	12.3467	7.01442	-0.815733	-2.68262	5e-05	0.000120698	yes
XLOC_001722	XLOC_001722	Si019327m	Si019327m.g	SETITscaffold_1:38238455-38239301	Immature	Mature	NOTEST	0.440037	0.261442	-0.751134	0	1	1	no
XLOC_001723	XLOC_001723	Si016915m	Si016915m.g	SETITscaffold_1:38256497-38261174	Immature	Mature	OK	21.2467	3.70505	-2.51968	-7.70526	5e-05	0.000120698	yes
XLOC_001724	XLOC_001724	Si019468m	Si019468m.g	SETITscaffold_1:38261987-38262886	Immature	Mature	OK	1.81519	0.0600998	-4.91662	-1.89496	0.1512	0.199421	no
XLOC_001725	XLOC_001725	Si019201m	Si019201m.g	SETITscaffold_1:38268388-38269638	Immature	Mature	OK	4.26954	7.20879	0.755675	1.1674	0.0505	0.0752497	no
XLOC_001726	XLOC_001726	Si018099m	Si018099m.g	SETITscaffold_1:38274931-38277176	Immature	Mature	OK	144.316	112.975	-0.353232	-1.3254	0.01955	0.0319819	yes
XLOC_001727	XLOC_001727	Si016272m	Si016272m.g	SETITscaffold_1:38282630-38288603	Immature	Mature	OK	3.11562	7.9911	1.35887	4.26174	5e-05	0.000120698	yes
XLOC_001728	XLOC_001728	Si017222m	Si017222m.g	SETITscaffold_1:38312543-38314548	Immature	Mature	OK	9.01597	1.34054	-2.74967	-6.70935	5e-05	0.000120698	yes
XLOC_001729	XLOC_001729	Si017760m	Si017760m.g	SETITscaffold_1:38321706-38323622	Immature	Mature	OK	104.287	821.881	2.97837	9.95031	5e-05	0.000120698	yes
XLOC_001730	XLOC_001730	Si018843m	Si018843m.g	SETITscaffold_1:38324895-38325343	Immature	Mature	NOTEST	0.0425818	0.210011	2.30215	0	1	1	no
XLOC_001731	XLOC_001731	Si017585m	Si017585m.g	SETITscaffold_1:38335566-38338133	Immature	Mature	OK	6.13856	1.66305	-1.88407	-4.19866	5e-05	0.000120698	yes
XLOC_001732	XLOC_001732	Si017900m	Si017900m.g	SETITscaffold_1:38345328-38348441	Immature	Mature	OK	26.6543	16.5399	-0.688419	-2.36632	0.00025	0.000556924	yes
XLOC_001733	XLOC_001733	Si018426m	Si018426m.g	SETITscaffold_1:38349824-38350893	Immature	Mature	OK	51.2395	35.3711	-0.534683	-1.77586	0.00145	0.00289147	yes
XLOC_001734	XLOC_001734	Si017758m	Si017758m.g	SETITscaffold_1:38354883-38356166	Immature	Mature	OK	4.58981	0.255141	-4.16907	-5.51707	5e-05	0.000120698	yes
XLOC_001735	XLOC_001735	Si018954m	Si018954m.g	SETITscaffold_1:38359013-38359494	Immature	Mature	NOTEST	0.221086	0	#NAME?	0	1	1	no
XLOC_001736	XLOC_001736	Si017781m	Si017781m.g	SETITscaffold_1:38382093-38384515	Immature	Mature	NOTEST	0.016897	0	#NAME?	0	1	1	no
XLOC_001737	XLOC_001737	Si017584m	Si017584m.g	SETITscaffold_1:38385326-38388971	Immature	Mature	OK	10.8184	13.7965	0.350809	1.26217	0.02805	0.04443	yes
XLOC_001738	XLOC_001738	Si018544m	Si018544m.g	SETITscaffold_1:38414123-38416035	Immature	Mature	OK	93.9112	39.1536	-1.26215	-4.55255	5e-05	0.000120698	yes
XLOC_001739	XLOC_001739	Si016676m	Si016676m.g	SETITscaffold_1:38432710-38438967	Immature	Mature	OK	4.9917	5.50212	0.140455	0.457835	0.42095	0.485937	no
XLOC_001740	XLOC_001740	Si017587m	Si017587m.g	SETITscaffold_1:38439656-38441929	Immature	Mature	OK	2.92202	5.27769	0.852941	1.52377	0.0113	0.0192918	yes
XLOC_001741	XLOC_001741	Si017819m	Si017819m.g	SETITscaffold_1:38472002-38478876	Immature	Mature	OK	17.5485	26.0886	0.572069	2.04932	0.0003	0.000661578	yes
XLOC_001742	XLOC_001742	Si017045m	Si017045m.g	SETITscaffold_1:38500396-38502485	Immature	Mature	OK	2.95346	319.873	6.75895	17.3106	5e-05	0.000120698	yes
XLOC_001743	XLOC_001743	Si017856m	Si017856m.g	SETITscaffold_1:38533942-38535538	Immature	Mature	OK	34.6772	1.46007	-4.56988	-10.5134	5e-05	0.000120698	yes
XLOC_001744	XLOC_001744	Si019359m	Si019359m.g	SETITscaffold_1:38544657-38546490	Immature	Mature	NOTEST	0	0.0538922	inf	0	1	1	no
XLOC_001745	XLOC_001745	Si017784m	Si017784m.g	SETITscaffold_1:38561358-38564533	Immature	Mature	OK	32.6913	28.9511	-0.175286	-0.582062	0.30945	0.370534	no
XLOC_001746	XLOC_001746	Si018171m	Si018171m.g	SETITscaffold_1:38572787-38573986	Immature	Mature	NOTEST	0.165318	0.131728	-0.327682	0	1	1	no
XLOC_001747	XLOC_001747	Si016458m	Si016458m.g	SETITscaffold_1:38583614-38591658	Immature	Mature	OK	13.7541	18.5618	0.432473	1.6533	0.00475	0.00866096	yes
XLOC_001748	XLOC_001748	Si020633m	Si020633m.g	SETITscaffold_1:38591826-38592333	Immature	Mature	NOTEST	0	0	0	0	1	1	no
XLOC_001749	XLOC_001749	Si016821m	Si016821m.g	SETITscaffold_1:38766839-38768492	Immature	Mature	OK	3.01491	5.03491	0.739851	2.10244	0.0003	0.000661578	yes
XLOC_001750	XLOC_001750	Si016581m	Si016581m.g	SETITscaffold_1:38773088-38776450	Immature	Mature	OK	37.7221	20.8903	-0.852579	-3.21896	5e-05	0.000120698	yes
XLOC_001751	XLOC_001751	Si016132m	Si016132m.g	SETITscaffold_1:38813253-38823258	Immature	Mature	OK	10.7131	1.12817	-3.24732	-10.2891	5e-05	0.000120698	yes
XLOC_001752	XLOC_001752	Si020185m	Si020185m.g	SETITscaffold_1:38829321-38829987	Immature	Mature	OK	9.25564	7.20343	-0.361649	-0.694757	0.2304	0.289365	no
XLOC_001753	XLOC_001753	Si018941m	Si018941m.g	SETITscaffold_1:38830628-38832947	Immature	Mature	OK	6.06372	8.68401	0.518158	0.613923	0.29095	0.350742	no
XLOC_001754	XLOC_001754	Si017524m	Si017524m.g	SETITscaffold_1:38843036-38849326	Immature	Mature	OK	67.9156	133.468	0.974678	3.60947	5e-05	0.000120698	yes
XLOC_001755	XLOC_001755	Si020523m	Si020523m.g	SETITscaffold_1:38843036-38849326	Immature	Mature	OK	6.07439	16.325	1.42627	0.986618	0.0957	0.133712	no
XLOC_001756	XLOC_001756	Si017442m	Si017442m.g	SETITscaffold_1:38850076-38854719	Immature	Mature	OK	7.62585	6.23819	-0.289772	-0.967909	0.0919	0.128868	no
XLOC_001757	XLOC_001757	Si016164m	Si016164m.g	SETITscaffold_1:38864970-38872472	Immature	Mature	OK	23.4528	38.7292	0.723659	2.72535	5e-05	0.000120698	yes
XLOC_001758	XLOC_001758	Si016998m	Si016998m.g	SETITscaffold_1:38883544-38887931	Immature	Mature	OK	23.7035	18.1356	-0.386279	-1.45897	0.0118	0.0200817	yes
XLOC_001759	XLOC_001759	Si019755m	Si019755m.g	SETITscaffold_1:38897367-38899023	Immature	Mature	OK	26.6114	16.2344	-0.712989	-2.14652	0.00015	0.000344099	yes
XLOC_001760	XLOC_001760	Si018502m	Si018502m.g	SETITscaffold_1:38916949-38920771	Immature	Mature	OK	7.68681	2.73484	-1.49093	-2.96183	5e-05	0.000120698	yes
XLOC_001761	XLOC_001761	Si020366m	Si020366m.g	SETITscaffold_1:38916949-38920771	Immature	Mature	OK	7.11469	3.36023	-1.08224	-2.21867	0.0002	0.00045135	yes
XLOC_001762	XLOC_001762	Si018451m	Si018451m.g	SETITscaffold_1:38963878-38965429	Immature	Mature	OK	44.5213	24.0757	-0.886918	-2.90938	5e-05	0.000120698	yes
XLOC_001763	XLOC_001763	Si016741m	Si016741m.g	SETITscaffold_1:38968691-38973499	Immature	Mature	OK	3.1187	23.8637	2.9358	8.65916	5e-05	0.000120698	yes
XLOC_001764	XLOC_001764	Si019585m	Si019585m.g	SETITscaffold_1:38977871-38980325	Immature	Mature	NOTEST	0	0.0263982	inf	0	1	1	no
XLOC_001765	XLOC_001765	Si019541m	Si019541m.g	SETITscaffold_1:38986764-38987064	Immature	Mature	OK	0	2.82522	inf	#NAME?	5e-05	0.000120698	yes
XLOC_001766	XLOC_001766	Si018703m	Si018703m.g	SETITscaffold_1:38988356-38989128	Immature	Mature	OK	1.50121	3.89683	1.37618	2.07672	0.0017	0.00335378	yes
XLOC_001767	XLOC_001767	Si016945m	Si016945m.g	SETITscaffold_1:38990458-38992219	Immature	Mature	OK	9.30225	21.3576	1.1991	4.33175	5e-05	0.000120698	yes
XLOC_001768	XLOC_001768	Si019763m	Si019763m.g	SETITscaffold_1:38998617-39000477	Immature	Mature	NOTEST	0.0966602	0	#NAME?	0	1	1	no
XLOC_001769	XLOC_001769	Si019396m	Si019396m.g	SETITscaffold_1:39002662-39005160	Immature	Mature	OK	1.34039	1.22135	-0.134176	-0.302333	0.5874	0.645814	no
XLOC_001770	XLOC_001770	Si019967m	Si019967m.g	SETITscaffold_1:39023489-39025898	Immature	Mature	NOTEST	0	0	0	0	1	1	no
XLOC_001771	XLOC_001771	Si017638m	Si017638m.g	SETITscaffold_1:39030130-39034816	Immature	Mature	OK	12.4608	10.4027	-0.260429	-0.915241	0.1148	0.157849	no
XLOC_001772	XLOC_001772	Si018456m	Si018456m.g	SETITscaffold_1:39054618-39056001	Immature	Mature	OK	145.033	134.149	-0.112544	-0.429459	0.4494	0.514078	no
XLOC_001773	XLOC_001773	Si018668m	Si018668m.g	SETITscaffold_1:39057565-39061854	Immature	Mature	OK	2.0956	0.372423	-2.49235	-2.53501	0.00145	0.00289147	yes
XLOC_001774	XLOC_001774	Si016348m	Si016348m.g	SETITscaffold_1:39075514-39080335	Immature	Mature	OK	10.4954	16.3699	0.641297	2.40995	5e-05	0.000120698	yes
XLOC_001775	XLOC_001775	Si017866m	Si017866m.g	SETITscaffold_1:39101012-39102232	Immature	Mature	OK	1.11112	0.0994517	-3.48187	-3.26946	0.2476	0.306779	no
XLOC_001776	XLOC_001776	Si018674m	Si018674m.g	SETITscaffold_1:39129716-39130695	Immature	Mature	OK	12.99	9.78184	-0.40922	-1.02222	0.0796	0.113023	no
XLOC_001777	XLOC_001777	Si017993m	Si017993m.g	SETITscaffold_1:39153394-39156278	Immature	Mature	OK	321.928	364.347	0.178575	0.600746	0.28885	0.348652	no
XLOC_001778	XLOC_001778	Si016088m	Si016088m.g	SETITscaffold_1:39165315-39180323	Immature	Mature	OK	9.29495	15.7945	0.764905	2.92291	5e-05	0.000120698	yes
XLOC_001779	XLOC_001779	Si020548m	Si020548m.g	SETITscaffold_1:39165315-39180323	Immature	Mature	NOTEST	0.112336	0.269375	1.2618	0	1	1	no
XLOC_001780	XLOC_001780	Si018749m	Si018749m.g	SETITscaffold_1:39186967-39187802	Immature	Mature	OK	21.3994	68.7839	1.6845	5.36901	5e-05	0.000120698	yes
XLOC_001781	XLOC_001781	Si019725m	Si019725m.g	SETITscaffold_1:39201310-39201522	Immature	Mature	NOTEST	0	0	0	0	1	1	no
XLOC_001782	XLOC_001782	Si019416m	Si019416m.g	SETITscaffold_1:39213516-39215532	Immature	Mature	NOTEST	0	0.0723439	inf	0	1	1	no
XLOC_001783	XLOC_001783	Si019944m	Si019944m.g	SETITscaffold_1:39216517-39217179	Immature	Mature	NOTEST	0	0	0	0	1	1	no
XLOC_001784	XLOC_001784	Si017260m	Si017260m.g	SETITscaffold_1:39218006-39222646	Immature	Mature	OK	4.41037	13.6425	1.62914	5.48648	5e-05	0.000120698	yes
XLOC_001785	XLOC_001785	Si016791m	Si016791m.g	SETITscaffold_1:39238451-39240738	Immature	Mature	NOTEST	0.0999873	0.394477	1.98012	0	1	1	no
XLOC_001786	XLOC_001786	Si017699m	Si017699m.g	SETITscaffold_1:39243231-39246367	Immature	Mature	OK	15.949	17.6554	0.146648	0.534784	0.35455	0.417943	no
XLOC_001787	XLOC_001787	Si020114m	Si020114m.g	SETITscaffold_1:39292653-39292947	Immature	Mature	NOTEST	0	0	0	0	1	1	no
XLOC_001788	XLOC_001788	Si017837m	Si017837m.g	SETITscaffold_1:39313388-39315864	Immature	Mature	OK	122.171	63.4618	-0.944945	-3.49237	5e-05	0.000120698	yes
XLOC_001789	XLOC_001789	Si016191m	Si016191m.g	SETITscaffold_1:39333752-39340597	Immature	Mature	OK	0.771117	0.00380421	-7.66321	-1.64677	0.1772	0.229013	no
XLOC_001790	XLOC_001790	Si018121m	Si018121m.g	SETITscaffold_1:39342403-39345045	Immature	Mature	OK	3.9451	5.65411	0.51924	1.5651	0.0055	0.00990657	yes
XLOC_001791	XLOC_001791	Si016483m	Si016483m.g	SETITscaffold_1:39351811-39355573	Immature	Mature	OK	31.746	0.217674	-7.18826	-10.5455	5e-05	0.000120698	yes
XLOC_001792	XLOC_001792	Si016143m	Si016143m.g	SETITscaffold_1:39360068-39368255	Immature	Mature	OK	1.99067	5.49756	1.46554	4.85105	5e-05	0.000120698	yes
XLOC_001793	XLOC_001793	Si018930m	Si018930m.g	SETITscaffold_1:39368496-39369350	Immature	Mature	OK	7.08895	6.57898	-0.107709	-0.303018	0.59365	0.651498	no
XLOC_001794	XLOC_001794	Si018533m	Si018533m.g	SETITscaffold_1:39392395-39393949	Immature	Mature	OK	0.502227	0.15249	-1.71963	-1.0165	0.08375	0.118359	no
XLOC_001795	XLOC_001795	Si016450m	Si016450m.g	SETITscaffold_1:39400752-39409309	Immature	Mature	OK	12.2683	16.6048	0.43667	1.65147	0.00465	0.0084949	yes
XLOC_001796	XLOC_001796	Si018440m	Si018440m.g	SETITscaffold_1:39435451-39437343	Immature	Mature	OK	8.69022	55.6362	2.67856	9.29922	5e-05	0.000120698	yes
XLOC_001797	XLOC_001797	Si017371m	Si017371m.g	SETITscaffold_1:39456076-39458417	Immature	Mature	OK	3.34789	14.8649	2.15058	6.23715	5e-05	0.000120698	yes
XLOC_001798	XLOC_001798	Si016649m	Si016649m.g	SETITscaffold_1:39540329-39545043	Immature	Mature	OK	12.776	13.8311	0.114483	0.43477	0.4459	0.510783	no
XLOC_001799	XLOC_001799	Si016227m	Si016227m.g	SETITscaffold_1:39592765-39600240	Immature	Mature	OK	31.3282	1.56789	-4.32056	-13.658	5e-05	0.000120698	yes
XLOC_001800	XLOC_001800	Si016085m	Si016085m.g	SETITscaffold_1:39603969-39621385	Immature	Mature	OK	8.87877	11.1428	0.327676	1.25367	0.03045	0.0479369	yes
XLOC_001801	XLOC_001801	Si018939m	Si018939m.g	SETITscaffold_1:39627235-39628415	Immature	Mature	OK	3.18505	1.15304	-1.46587	-2.70569	5e-05	0.000120698	yes
XLOC_001802	XLOC_001802	Si016174m	Si016174m.g	SETITscaffold_1:39640418-39649814	Immature	Mature	OK	8.95489	15.1307	0.75673	2.84333	5e-05	0.000120698	yes
XLOC_001803	XLOC_001803	Si017634m	Si017634m.g	SETITscaffold_1:39650165-39655369	Immature	Mature	OK	17.9068	22.8669	0.352754	1.30496	0.02495	0.039872	yes
XLOC_001804	XLOC_001804	Si018340m	Si018340m.g	SETITscaffold_1:39656432-39660196	Immature	Mature	OK	109.976	50.3842	-1.12614	-4.23541	5e-05	0.000120698	yes
XLOC_001805	XLOC_001805	Si017395m	Si017395m.g	SETITscaffold_1:39663225-39666022	Immature	Mature	OK	14.8956	7.22928	-1.04297	-3.6155	5e-05	0.000120698	yes
XLOC_001806	XLOC_001806	Si019460m	Si019460m.g	SETITscaffold_1:39672072-39674778	Immature	Mature	OK	0.504722	0.0240537	-4.39116	-1.85379	0.1512	0.199421	no
XLOC_001807	XLOC_001807	Si019140m	Si019140m.g	SETITscaffold_1:39676306-39679031	Immature	Mature	OK	13.1693	4.91644	-1.42149	-3.65537	5e-05	0.000120698	yes
XLOC_001808	XLOC_001808	Si016368m	Si016368m.g	SETITscaffold_1:39680444-39682891	Immature	Mature	OK	0.79548	0.421377	-0.916712	-1.25284	0.03495	0.0544153	no
XLOC_001809	XLOC_001809	Si019948m	Si019948m.g	SETITscaffold_1:39689625-39691961	Immature	Mature	OK	3.18171	0	#NAME?	#NAME?	5e-05	0.000120698	yes
XLOC_001810	XLOC_001810	Si016375m	Si016375m.g	SETITscaffold_1:39694026-39696370	Immature	Mature	OK	1.90875	0.0325866	-5.8722	-5.16544	0.24955	0.308376	no
XLOC_001811	XLOC_001811	Si019809m	Si019809m.g	SETITscaffold_1:39701726-39703249	Immature	Mature	NOTEST	0	0.0686419	inf	0	1	1	no
XLOC_001812	XLOC_001812	Si019707m	Si019707m.g	SETITscaffold_1:39704332-39706681	Immature	Mature	NOTEST	0	0	0	0	1	1	no
XLOC_001813	XLOC_001813	Si019364m	Si019364m.g	SETITscaffold_1:39718229-39718601	Immature	Mature	OK	0.361691	2.72554	2.91371	3.31635	0.0398	0.0612763	no
XLOC_001814	XLOC_001814	Si019280m	Si019280m.g	SETITscaffold_1:39721316-39725578	Immature	Mature	NOTEST	0.0759967	0.0218226	-1.80011	0	1	1	no
XLOC_001815	XLOC_001815	Si020492m	Si020492m.g	SETITscaffold_1:39726507-39727083	Immature	Mature	OK	11.8584	9.82422	-0.271493	-0.671731	0.24305	0.302916	no
XLOC_001816	XLOC_001816	Si016585m	Si016585m.g	SETITscaffold_1:39731529-39737164	Immature	Mature	OK	8.83706	11.8134	0.418788	1.52917	0.0072	0.0127095	yes
XLOC_001817	XLOC_001817	Si016984m	Si016984m.g	SETITscaffold_1:39743913-39746890	Immature	Mature	OK	20.4262	14.1445	-0.530173	-1.89713	0.0016	0.00317066	yes
XLOC_001818	XLOC_001818	Si016223m	Si016223m.g	SETITscaffold_1:39757340-39763441	Immature	Mature	OK	3.43212	5.74825	0.744021	2.54394	5e-05	0.000120698	yes
XLOC_001819	XLOC_001819	Si017065m	Si017065m.g	SETITscaffold_1:39780684-39782627	Immature	Mature	OK	4.02908	6.83092	0.761629	1.89686	0.0012	0.00243214	yes
XLOC_001820	XLOC_001820	Si016134m	Si016134m.g	SETITscaffold_1:39790286-39797784	Immature	Mature	OK	14.2126	21.3524	0.587234	2.25205	0.0002	0.00045135	yes
XLOC_001821	XLOC_001821	Si019858m	Si019858m.g	SETITscaffold_1:39799808-39800858	Immature	Mature	NOTEST	0	0	0	0	1	1	no
XLOC_001822	XLOC_001822	Si018495m	Si018495m.g	SETITscaffold_1:39834412-39835503	Immature	Mature	OK	3.9706	2.28774	-0.795431	-1.48449	0.01165	0.0198441	yes
XLOC_001823	XLOC_001823	Si016337m	Si016337m.g	SETITscaffold_1:39843888-39852795	Immature	Mature	OK	20.7878	26.3831	0.343877	1.31279	0.02095	0.0340851	yes
XLOC_001824	XLOC_001824	Si020177m	Si020177m.g	SETITscaffold_1:39855419-39856603	Immature	Mature	NOTEST	0	0	0	0	1	1	no
XLOC_001825	XLOC_001825	Si016112m	Si016112m.g	SETITscaffold_1:39877239-39887434	Immature	Mature	OK	2.28568	0.418188	-2.4504	-6.38815	5e-05	0.000120698	yes
XLOC_001826	XLOC_001826	Si018751m	Si018751m.g	SETITscaffold_1:39888285-39889224	Immature	Mature	OK	1.64685	36.2001	4.45821	9.31278	5e-05	0.000120698	yes
XLOC_001827	XLOC_001827	Si018463m	Si018463m.g	SETITscaffold_1:39911866-39912494	Immature	Mature	OK	0.879365	0.37396	-1.23358	-1.10242	0.0697	0.100448	no
XLOC_001828	XLOC_001828	Si016171m	Si016171m.g	SETITscaffold_1:39933027-39945103	Immature	Mature	OK	9.36315	48.7283	2.37969	8.94352	5e-05	0.000120698	yes
XLOC_001829	XLOC_001829	Si019343m	Si019343m.g	SETITscaffold_1:39961314-39961953	Immature	Mature	OK	377.819	346.701	-0.124005	-0.475323	0.41595	0.480658	no
XLOC_001830	XLOC_001830	Si016393m	Si016393m.g	SETITscaffold_1:39968945-39977016	Immature	Mature	OK	2.19406	1.79172	-0.29226	-0.812915	0.16075	0.210446	no
XLOC_001831	XLOC_001831	Si016152m	Si016152m.g	SETITscaffold_1:39978308-39987684	Immature	Mature	OK	10.1085	16.2754	0.687117	2.60305	5e-05	0.000120698	yes
XLOC_001832	XLOC_001832	Si016154m	Si016154m.g	SETITscaffold_1:39992145-39998092	Immature	Mature	OK	9.44122	33.3644	1.82127	6.78742	5e-05	0.000120698	yes
XLOC_001833	XLOC_001833	Si017415m	Si017415m.g	SETITscaffold_1:40004509-40007025	Immature	Mature	NOTEST	0.0485973	0.177562	1.86937	0	1	1	no
XLOC_001834	XLOC_001834	Si018488m	Si018488m.g	SETITscaffold_1:40011718-40012566	Immature	Mature	OK	32.1176	0.517765	-5.95492	-5.82731	0.00265	0.00503834	yes
XLOC_001835	XLOC_001835	Si019620m	Si019620m.g	SETITscaffold_1:40015326-40015968	Immature	Mature	OK	1.98773	0	#NAME?	#NAME?	5e-05	0.000120698	yes
XLOC_001836	XLOC_001836	Si016329m	Si016329m.g	SETITscaffold_1:40019829-40027001	Immature	Mature	OK	10.0996	7.44217	-0.440498	-1.56024	0.00635	0.0113238	yes
XLOC_001837	XLOC_001837	Si019125m	Si019125m.g	SETITscaffold_1:40048563-40049081	Immature	Mature	NOTEST	0	0	0	0	1	1	no
XLOC_001838	XLOC_001838	Si020106m	Si020106m.g	SETITscaffold_1:40050133-40051650	Immature	Mature	NOTEST	0	0	0	0	1	1	no
XLOC_001839	XLOC_001839	Si019423m	Si019423m.g	SETITscaffold_1:40054820-40055744	Immature	Mature	NOTEST	0	0	0	0	1	1	no
XLOC_001840	XLOC_001840	Si018730m	Si018730m.g	SETITscaffold_1:40056673-40058815	Immature	Mature	OK	7.26732	20.4898	1.49541	2.59182	0.00015	0.000344099	yes
XLOC_001841	XLOC_001841	Si017381m	Si017381m.g	SETITscaffold_1:40058836-40060987	Immature	Mature	OK	28.2128	38.3389	0.442457	1.69772	0.00355	0.00661378	yes
XLOC_001842	XLOC_001842	Si019929m	Si019929m.g	SETITscaffold_1:40067159-40067804	Immature	Mature	NOTEST	0	0	0	0	1	1	no
XLOC_001843	XLOC_001843	Si016208m	Si016208m.g	SETITscaffold_1:40070070-40076374	Immature	Mature	OK	1.38069	0.571784	-1.27185	-2.31567	0.0004	0.000866427	yes
XLOC_001844	XLOC_001844	Si019012m	Si019012m.g	SETITscaffold_1:40132578-40136648	Immature	Mature	NOTEST	0.24413	0	#NAME?	0	1	1	no
XLOC_001845	XLOC_001845	Si016663m	Si016663m.g	SETITscaffold_1:40153760-40156802	Immature	Mature	OK	11.6621	19.1064	0.712234	2.54881	5e-05	0.000120698	yes
XLOC_001846	XLOC_001846	Si020465m	Si020465m.g	SETITscaffold_1:40158676-40159141	Immature	Mature	NOTEST	0	0	0	0	1	1	no
XLOC_001847	XLOC_001847	Si016303m	Si016303m.g	SETITscaffold_1:40169400-40173735	Immature	Mature	OK	94.5585	551.264	2.54346	8.22678	5e-05	0.000120698	yes
XLOC_001848	XLOC_001848	Si017011m	Si017011m.g	SETITscaffold_1:40192327-40196259	Immature	Mature	OK	21.509	15.5328	-0.469625	-1.74189	0.0026	0.00499083	yes
XLOC_001849	XLOC_001849	Si018431m	Si018431m.g	SETITscaffold_1:40201758-40203111	Immature	Mature	OK	32.5747	5.19046	-2.64982	-7.79977	5e-05	0.000120698	yes
XLOC_001850	XLOC_001850	Si020000m	Si020000m.g	SETITscaffold_1:40212687-40214007	Immature	Mature	OK	57.3832	31.8099	-0.851151	-2.93831	5e-05	0.000120698	yes
XLOC_001851	XLOC_001851	Si018961m	Si018961m.g	SETITscaffold_1:40214451-40214990	Immature	Mature	OK	0.742398	0.304764	-1.2845	-0.854559	0.24665	0.306779	no
XLOC_001852	XLOC_001852	Si016522m	Si016522m.g	SETITscaffold_1:40217388-40224184	Immature	Mature	OK	1.58157	1.89108	0.257849	0.688046	0.2323	0.291411	no
XLOC_001853	XLOC_001853	Si020244m	Si020244m.g	SETITscaffold_1:40237730-40238468	Immature	Mature	OK	52.5182	1.14959	-5.51362	-11.8183	5e-05	0.000120698	yes
XLOC_001854	XLOC_001854	Si016816m	Si016816m.g	SETITscaffold_1:40242611-40244716	Immature	Mature	OK	40.8863	69.8906	0.773481	2.85789	5e-05	0.000120698	yes
XLOC_001855	XLOC_001855	Si016304m	Si016304m.g	SETITscaffold_1:40248588-40262503	Immature	Mature	OK	15.2999	32.6228	1.09236	3.82319	5e-05	0.000120698	yes
XLOC_001856	XLOC_001856	Si018795m	Si018795m.g	SETITscaffold_1:40276277-40277078	Immature	Mature	OK	245.93	234.876	-0.0663462	-0.254843	0.65655	0.708616	no
XLOC_001857	XLOC_001857	Si017158m	Si017158m.g	SETITscaffold_1:40280187-40282440	Immature	Mature	OK	4.29288	6.53542	0.606336	1.88569	0.00095	0.00195426	yes
XLOC_001858	XLOC_001858	Si020409m	Si020409m.g	SETITscaffold_1:40282657-40285795	Immature	Mature	OK	3.68943	6.62856	0.845298	0.622689	0.28305	0.342587	no
XLOC_001859	XLOC_001859	Si018952m	Si018952m.g	SETITscaffold_1:40305392-40307507	Immature	Mature	NOTEST	0.202985	0.101454	-1.00055	0	1	1	no
XLOC_001860	XLOC_001860	Si016102m	Si016102m.g	SETITscaffold_1:40310842-40317619	Immature	Mature	OK	13.3973	4.66219	-1.52287	-5.69049	5e-05	0.000120698	yes
XLOC_001861	XLOC_001861	Si018733m	Si018733m.g	SETITscaffold_1:40318206-40321295	Immature	Mature	OK	7.40222	3.48082	-1.08853	-0.525531	0.4785	0.542426	no
XLOC_001862	XLOC_001862	Si019277m	Si019277m.g	SETITscaffold_1:40336618-40337458	Immature	Mature	OK	43.2594	0.444302	-6.60533	-5.45988	0.00265	0.00503834	yes
XLOC_001863	XLOC_001863	Si017081m	Si017081m.g	SETITscaffold_1:40353058-40358380	Immature	Mature	OK	16.2748	1.52096	-3.41959	-8.86872	5e-05	0.000120698	yes
XLOC_001864	XLOC_001864	Si018573m	Si018573m.g	SETITscaffold_1:40364986-40374677	Immature	Mature	OK	6.48308	11.3013	0.80174	1.13399	0.05285	0.0783175	no
XLOC_001865	XLOC_001865	Si019598m	Si019598m.g	SETITscaffold_1:40364986-40374677	Immature	Mature	OK	2.03032	5.84335	1.52509	0.876666	0.20555	0.261353	no
XLOC_001866	XLOC_001866	Si016163m	Si016163m.g	SETITscaffold_1:40377368-40383535	Immature	Mature	OK	16.2742	20.2591	0.315988	1.20315	0.03725	0.0576841	no
XLOC_001867	XLOC_001867	Si019672m	Si019672m.g	SETITscaffold_1:40384636-40385956	Immature	Mature	OK	0.938408	0	#NAME?	#NAME?	5e-05	0.000120698	yes
XLOC_001868	XLOC_001868	Si019883m	Si019883m.g	SETITscaffold_1:40391499-40392549	Immature	Mature	NOTEST	0	0	0	0	1	1	no
XLOC_001869	XLOC_001869	Si020083m	Si020083m.g	SETITscaffold_1:40407600-40408246	Immature	Mature	NOTEST	0	0	0	0	1	1	no
XLOC_001870	XLOC_001870	Si017553m	Si017553m.g	SETITscaffold_1:40409939-40414094	Immature	Mature	OK	10.6964	4.62384	-1.20996	-3.3646	5e-05	0.000120698	yes
XLOC_001871	XLOC_001871	Si019418m	Si019418m.g	SETITscaffold_1:40421205-40422486	Immature	Mature	NOTEST	0	0	0	0	1	1	no
XLOC_001872	XLOC_001872	Si020104m	Si020104m.g	SETITscaffold_1:40422975-40424079	Immature	Mature	NOTEST	0.0396929	0	#NAME?	0	1	1	no
XLOC_001873	XLOC_001873	Si017062m	Si017062m.g	SETITscaffold_1:40427232-40431808	Immature	Mature	OK	18.2896	10.6596	-0.778871	-2.77012	5e-05	0.000120698	yes
XLOC_001874	XLOC_001874	Si020069m	Si020069m.g	SETITscaffold_1:40433767-40434631	Immature	Mature	OK	26.5896	19.6313	-0.437704	-1.30413	0.02285	0.036842	yes
XLOC_001875	XLOC_001875	Si020352m	Si020352m.g	SETITscaffold_1:40448461-40448954	Immature	Mature	OK	2.16211	2.831	0.388873	0.841684	0.13825	0.186578	no
XLOC_001876	XLOC_001876	Si018656m	Si018656m.g	SETITscaffold_1:40498147-40499404	Immature	Mature	OK	427.551	180.452	-1.24448	-4.71621	5e-05	0.000120698	yes
XLOC_001877	XLOC_001877	Si016234m	Si016234m.g	SETITscaffold_1:40501503-40504458	Immature	Mature	NOTEST	0.0112463	0.0204553	0.86303	0	1	1	no
XLOC_001878	XLOC_001878	Si017156m	Si017156m.g	SETITscaffold_1:40516264-40520011	Immature	Mature	OK	154.839	246.484	0.670724	2.25368	5e-05	0.000120698	yes
XLOC_001879	XLOC_001879	Si019892m	Si019892m.g	SETITscaffold_1:40529408-40530077	Immature	Mature	OK	39.1287	116.123	1.56936	4.60419	5e-05	0.000120698	yes
XLOC_001880	XLOC_001880	Si020474m	Si020474m.g	SETITscaffold_1:40531363-40531765	Immature	Mature	NOTEST	0	0	0	0	1	1	no
XLOC_001881	XLOC_001881	Si017206m	Si017206m.g	SETITscaffold_1:40540747-40542347	Immature	Mature	OK	7.34578	8.19529	0.157879	0.504616	0.3699	0.433703	no
XLOC_001882	XLOC_001882	Si018206m	Si018206m.g	SETITscaffold_1:40546246-40548347	Immature	Mature	OK	29.4917	32.5684	0.143164	0.486403	0.3937	0.457833	no
XLOC_001883	XLOC_001883	Si018768m	Si018768m.g	SETITscaffold_1:40557286-40557983	Immature	Mature	OK	6.35985	0.386247	-4.0414	-3.22715	0.00265	0.00503834	yes
XLOC_001884	XLOC_001884	Si016644m	Si016644m.g	SETITscaffold_1:40559033-40565007	Immature	Mature	OK	6.84372	8.68995	0.344566	1.1443	0.04485	0.0680186	no
XLOC_001885	XLOC_001885	Si017649m	Si017649m.g	SETITscaffold_1:40576801-40580925	Immature	Mature	OK	23.7372	24.474	0.0441018	0.162954	0.77515	0.81421	no
XLOC_001886	XLOC_001886	Si019262m	Si019262m.g	SETITscaffold_1:40582825-40583250	Immature	Mature	NOTEST	0	0	0	0	1	1	no
XLOC_001887	XLOC_001887	Si016497m	Si016497m.g	SETITscaffold_1:40586485-40593006	Immature	Mature	OK	66.8123	48.2239	-0.470366	-1.76607	0.0028	0.00530437	yes
XLOC_001888	XLOC_001888	Si018763m	Si018763m.g	SETITscaffold_1:40598361-40599092	Immature	Mature	OK	9.673	33.0192	1.77127	4.42039	5e-05	0.000120698	yes
XLOC_001889	XLOC_001889	Si017202m	Si017202m.g	SETITscaffold_1:40608090-40612532	Immature	Mature	OK	20.1131	26.7067	0.409067	1.54456	0.00695	0.0123051	yes
XLOC_001890	XLOC_001890	Si018644m	Si018644m.g	SETITscaffold_1:40612703-40615208	Immature	Mature	OK	139.321	96.4912	-0.529947	-2.03054	0.00055	0.00116883	yes
XLOC_001891	XLOC_001891	Si016855m	Si016855m.g	SETITscaffold_1:40621801-40625573	Immature	Mature	OK	28.6169	4.00022	-2.83871	-9.50485	5e-05	0.000120698	yes
XLOC_001892	XLOC_001892	Si016404m	Si016404m.g	SETITscaffold_1:40633387-40636466	Immature	Mature	NOTEST	0.0187826	0.0733798	1.96599	0	1	1	no
XLOC_001893	XLOC_001893	Si018477m	Si018477m.g	SETITscaffold_1:40639262-40642460	Immature	Mature	OK	7.01495	18.8515	1.42617	4.36575	5e-05	0.000120698	yes
XLOC_001894	XLOC_001894	Si020314m	Si020314m.g	SETITscaffold_1:40652054-40653382	Immature	Mature	OK	0.672778	0.22083	-1.60719	-1.46039	0.0115	0.0196035	yes
XLOC_001895	XLOC_001895	Si017386m	Si017386m.g	SETITscaffold_1:40665531-40667031	Immature	Mature	OK	7.65893	14.3413	0.904959	2.07497	0.00025	0.000556924	yes
XLOC_001896	XLOC_001896	Si016808m	Si016808m.g	SETITscaffold_1:40690818-40694587	Immature	Mature	OK	5.31498	7.40983	0.479378	1.58001	0.00645	0.0114889	yes
XLOC_001897	XLOC_001897	Si017254m	Si017254m.g	SETITscaffold_1:40695095-40698105	Immature	Mature	OK	35.4809	25.8622	-0.4562	-1.7171	0.0028	0.00530437	yes
XLOC_001898	XLOC_001898	Si016572m	Si016572m.g	SETITscaffold_1:40699164-40706461	Immature	Mature	OK	10.5485	10.3848	-0.0225689	-0.0827049	0.89005	0.910171	no
XLOC_001899	XLOC_001899	Si020302m	Si020302m.g	SETITscaffold_1:40699164-40706461	Immature	Mature	OK	0.329556	0.493713	0.583149	0.165341	0.8088	0.842297	no
XLOC_001900	XLOC_001900	Si016831m	Si016831m.g	SETITscaffold_1:40724313-40729336	Immature	Mature	OK	4.19745	20.2804	2.2725	7.43242	5e-05	0.000120698	yes
XLOC_001901	XLOC_001901	Si018831m	Si018831m.g	SETITscaffold_1:40729818-40732357	Immature	Mature	OK	0.769784	0.291802	-1.39946	-0.54753	0.50005	0.562883	no
XLOC_001902	XLOC_001902	Si019107m	Si019107m.g	SETITscaffold_1:40741468-40742743	Immature	Mature	NOTEST	0.240727	0.289053	0.263935	0	1	1	no
XLOC_001903	XLOC_001903	Si017964m	Si017964m.g	SETITscaffold_1:40761523-40764394	Immature	Mature	OK	27.6185	25.6224	-0.108228	-0.399749	0.48555	0.549134	no
XLOC_001904	XLOC_001904	Si018631m	Si018631m.g	SETITscaffold_1:40764540-40765600	Immature	Mature	OK	15.4575	4.95187	-1.64226	-3.32	5e-05	0.000120698	yes
XLOC_001905	XLOC_001905	Si018875m	Si018875m.g	SETITscaffold_1:40773724-40776200	Immature	Mature	OK	20.9037	25.8908	0.308683	1.02826	0.07505	0.107203	no
XLOC_001906	XLOC_001906	Si019295m	Si019295m.g	SETITscaffold_1:40776741-40781262	Immature	Mature	OK	1.00912	0.783709	-0.364702	-0.858247	0.1318	0.17879	no
XLOC_001907	XLOC_001907	Si018481m	Si018481m.g	SETITscaffold_1:40798302-40799448	Immature	Mature	OK	1.64664	8.14619	2.3066	4.47335	5e-05	0.000120698	yes
XLOC_001908	XLOC_001908	Si018115m	Si018115m.g	SETITscaffold_1:40801346-40803302	Immature	Mature	OK	69.0858	40.3999	-0.774037	-2.91201	5e-05	0.000120698	yes
XLOC_001909	XLOC_001909	Si016367m	Si016367m.g	SETITscaffold_1:40806412-40808758	Immature	Mature	OK	4.75769	9.08756	0.933631	3.24819	5e-05	0.000120698	yes
XLOC_001910	XLOC_001910	Si018907m	Si018907m.g	SETITscaffold_1:40808945-40809680	Immature	Mature	OK	3.07157	5.13257	0.740708	1.72468	0.00335	0.00627187	yes
XLOC_001911	XLOC_001911	Si020161m	Si020161m.g	SETITscaffold_1:40813558-40819580	Immature	Mature	OK	0.822501	1.11702	0.441571	0.16706	0.7756	0.814441	no
XLOC_001912	XLOC_001912	Si017458m	Si017458m.g	SETITscaffold_1:40823961-40825137	Immature	Mature	OK	0.362637	0.59439	0.712885	0.811683	0.24645	0.306705	no
XLOC_001913	XLOC_001913	Si017752m	Si017752m.g	SETITscaffold_1:40830056-40832511	Immature	Mature	OK	12.2302	32.6606	1.41711	4.90506	5e-05	0.000120698	yes
XLOC_001914	XLOC_001914	Si017605m	Si017605m.g	SETITscaffold_1:40833983-40836359	Immature	Mature	OK	24.2407	30.2576	0.319869	1.12042	0.04945	0.0738541	no
XLOC_001915	XLOC_001915	Si018091m	Si018091m.g	SETITscaffold_1:40856463-40859622	Immature	Mature	OK	49.8137	44.9965	-0.14673	-0.553149	0.32895	0.391195	no
XLOC_001916	XLOC_001916	Si020322m	Si020322m.g	SETITscaffold_1:40856463-40859622	Immature	Mature	OK	0.909467	0.74281	-0.292029	-0.0957912	0.8877	0.908181	no
XLOC_001917	XLOC_001917	Si017317m	Si017317m.g	SETITscaffold_1:40874383-40879803	Immature	Mature	OK	69.6257	72.2685	0.0537472	0.200742	0.7286	0.77296	no
XLOC_001918	XLOC_001918	Si017227m	Si017227m.g	SETITscaffold_1:40892612-40894132	Immature	Mature	OK	6.21132	5.62194	-0.143833	-0.400278	0.4858	0.549348	no
XLOC_001919	XLOC_001919	Si016436m	Si016436m.g	SETITscaffold_1:40927299-40934512	Immature	Mature	OK	6.1856	3.06773	-1.01174	-3.2623	5e-05	0.000120698	yes
XLOC_001920	XLOC_001920	Si019102m	Si019102m.g	SETITscaffold_1:40949324-40950038	Immature	Mature	NOTEST	0	0	0	0	1	1	no
XLOC_001921	XLOC_001921	Si017507m	Si017507m.g	SETITscaffold_1:40951106-40955241	Immature	Mature	OK	12.9242	9.4757	-0.447769	-1.58331	0.00695	0.0123051	yes
XLOC_001922	XLOC_001922	Si019712m	Si019712m.g	SETITscaffold_1:40967722-40968477	Immature	Mature	OK	1.65981	0.164653	-3.33352	-2.66393	0.25235	0.309932	no
XLOC_001923	XLOC_001923	Si018973m	Si018973m.g	SETITscaffold_1:41019290-41022651	Immature	Mature	NOTEST	0.226558	0.187492	-0.273049	0	1	1	no
XLOC_001924	XLOC_001924	Si016632m	Si016632m.g	SETITscaffold_1:41031443-41035451	Immature	Mature	OK	49.0966	46.9128	-0.0656406	-0.250645	0.6573	0.709301	no
XLOC_001925	XLOC_001925	Si016189m	Si016189m.g	SETITscaffold_1:41036491-41045398	Immature	Mature	OK	4.84603	0.851925	-2.508	-1.87295	0.0106	0.0181833	yes
XLOC_001926	XLOC_001926	Si018814m	Si018814m.g	SETITscaffold_1:41068428-41069016	Immature	Mature	OK	8.74997	2.48115	-1.81827	-3.029	5e-05	0.000120698	yes
XLOC_001927	XLOC_001927	Si017036m	Si017036m.g	SETITscaffold_1:41076153-41078706	Immature	Mature	OK	65.273	30.4563	-1.09975	-3.98263	5e-05	0.000120698	yes
XLOC_001928	XLOC_001928	Si017734m	Si017734m.g	SETITscaffold_1:41081687-41083214	Immature	Mature	NOTEST	0.0556737	0	#NAME?	0	1	1	no
XLOC_001929	XLOC_001929	Si020133m	Si020133m.g	SETITscaffold_1:41086066-41087459	Immature	Mature	NOTEST	0	0	0	0	1	1	no
XLOC_001930	XLOC_001930	Si017727m	Si017727m.g	SETITscaffold_1:41090080-41091535	Immature	Mature	NOTEST	0	0	0	0	1	1	no
XLOC_001931	XLOC_001931	Si016447m	Si016447m.g	SETITscaffold_1:41092989-41100689	Immature	Mature	OK	18.9537	16.5624	-0.19457	-0.74648	0.19705	0.251657	no
XLOC_001932	XLOC_001932	Si017868m	Si017868m.g	SETITscaffold_1:41101904-41103716	Immature	Mature	OK	5.0063	1.4962	-1.74244	-2.87152	0.0001	0.000234065	yes
XLOC_001933	XLOC_001933	Si019731m	Si019731m.g	SETITscaffold_1:41109984-41111687	Immature	Mature	OK	0.626592	3.40976	2.44407	3.90543	5e-05	0.000120698	yes
XLOC_001934	XLOC_001934	Si019042m	Si019042m.g	SETITscaffold_1:41114869-41115924	Immature	Mature	NOTEST	0	0	0	0	1	1	no
XLOC_001935	XLOC_001935	Si017913m	Si017913m.g	SETITscaffold_1:41123834-41125775	Immature	Mature	OK	14.0627	23.6165	0.747928	2.6959	5e-05	0.000120698	yes
XLOC_001936	XLOC_001936	Si017015m	Si017015m.g	SETITscaffold_1:41129663-41135388	Immature	Mature	OK	38.0896	48.4042	0.345733	1.32224	0.02015	0.032883	yes
XLOC_001937	XLOC_001937	Si018267m	Si018267m.g	SETITscaffold_1:41163060-41163841	Immature	Mature	OK	7.43548	9.14499	0.298556	0.739077	0.20125	0.256426	no
XLOC_001938	XLOC_001938	Si018505m	Si018505m.g	SETITscaffold_1:41199332-41200284	Immature	Mature	OK	185.561	88.009	-1.07617	-3.98855	5e-05	0.000120698	yes
XLOC_001939	XLOC_001939	Si018643m	Si018643m.g	SETITscaffold_1:41208090-41210527	Immature	Mature	OK	391.387	129.217	-1.59881	-6.00049	5e-05	0.000120698	yes
XLOC_001940	XLOC_001940	Si017438m	Si017438m.g	SETITscaffold_1:41215968-41217346	Immature	Mature	OK	10.2109	15.2103	0.574937	1.46185	0.0108	0.0185007	yes
XLOC_001941	XLOC_001941	Si020648m	Si020648m.g	SETITscaffold_1:41220792-41222347	Immature	Mature	OK	390.416	127.622	-1.61313	-6.07524	5e-05	0.000120698	yes
XLOC_001942	XLOC_001942	Si019275m	Si019275m.g	SETITscaffold_1:41222814-41223645	Immature	Mature	NOTEST	0.173453	0.0866512	-1.00125	0	1	1	no
XLOC_001943	XLOC_001943	Si017901m	Si017901m.g	SETITscaffold_1:41224251-41226892	Immature	Mature	OK	21.0047	6.91193	-1.60355	-4.83702	5e-05	0.000120698	yes
XLOC_001944	XLOC_001944	Si017905m	Si017905m.g	SETITscaffold_1:41230594-41233217	Immature	Mature	OK	61.9573	34.4236	-0.847876	-3.08817	5e-05	0.000120698	yes
XLOC_001945	XLOC_001945	Si017508m	Si017508m.g	SETITscaffold_1:41233739-41237551	Immature	Mature	OK	71.6042	45.5988	-0.65105	-2.49407	5e-05	0.000120698	yes
XLOC_001946	XLOC_001946	Si019994m	Si019994m.g	SETITscaffold_1:41242382-41244596	Immature	Mature	OK	8.33307	3.44357	-1.27494	-3.25117	5e-05	0.000120698	yes
XLOC_001947	XLOC_001947	Si016205m	Si016205m.g	SETITscaffold_1:41265151-41268585	Immature	Mature	OK	9.7151	0.241475	-5.33029	-9.67056	5e-05	0.000120698	yes
XLOC_001948	XLOC_001948	Si019126m	Si019126m.g	SETITscaffold_1:41283012-41290921	Immature	Mature	OK	6.39076	0.0656208	-6.60569	-10.9491	5e-05	0.000120698	yes
XLOC_001949	XLOC_001949	Si016276m	Si016276m.g	SETITscaffold_1:41300624-41303871	Immature	Mature	OK	12.1306	0.443445	-4.77375	-12.4401	5e-05	0.000120698	yes
XLOC_001950	XLOC_001950	Si019660m	Si019660m.g	SETITscaffold_1:41312444-41313487	Immature	Mature	NOTEST	0.374879	0	#NAME?	0	1	1	no
XLOC_001951	XLOC_001951	Si017076m	Si017076m.g	SETITscaffold_1:41321503-41326077	Immature	Mature	OK	77.3848	56.5683	-0.452055	-1.72742	0.00235	0.00454586	yes
XLOC_001952	XLOC_001952	Si016084m	Si016084m.g	SETITscaffold_1:41333931-41345903	Immature	Mature	OK	14.1001	18.2959	0.375816	1.43235	0.013	0.0219293	yes
XLOC_001953	XLOC_001953	Si016293m	Si016293m.g	SETITscaffold_1:41355774-41362160	Immature	Mature	OK	5.48987	6.24601	0.186163	0.670342	0.245	0.3051	no
XLOC_001954	XLOC_001954	Si018923m	Si018923m.g	SETITscaffold_1:41362292-41365246	Immature	Mature	OK	2.53766	2.47522	-0.0359398	-0.059615	0.9136	0.929337	no
XLOC_001955	XLOC_001955	Si020453m	Si020453m.g	SETITscaffold_1:41370737-41371367	Immature	Mature	OK	4.50453	2.49462	-0.852558	-1.9426	0.00075	0.00156456	yes
XLOC_001956	XLOC_001956	Si019617m	Si019617m.g	SETITscaffold_1:41380914-41382472	Immature	Mature	NOTEST	0	0	0	0	1	1	no
XLOC_001957	XLOC_001957	Si017032m	Si017032m.g	SETITscaffold_1:41390212-41394735	Immature	Mature	OK	74.6443	34.9686	-1.09397	-4.11877	5e-05	0.000120698	yes
XLOC_001958	XLOC_001958	Si018276m	Si018276m.g	SETITscaffold_1:41414335-41416320	Immature	Mature	OK	27.2805	125.113	2.19729	8.00735	5e-05	0.000120698	yes
XLOC_001959	XLOC_001959	Si020445m	Si020445m.g	SETITscaffold_1:41435768-41436101	Immature	Mature	NOTEST	0	0.0579164	inf	0	1	1	no
XLOC_001960	XLOC_001960	Si020112m	Si020112m.g	SETITscaffold_1:41438857-41440160	Immature	Mature	OK	0.972863	0.471937	-1.04364	-1.49659	0.01395	0.0234026	yes
XLOC_001961	XLOC_001961	Si017942m	Si017942m.g	SETITscaffold_1:41443085-41449189	Immature	Mature	OK	0.733476	2.93078	1.99846	1.20233	0.1374	0.185542	no
XLOC_001962	XLOC_001962	Si019062m	Si019062m.g	SETITscaffold_1:41454087-41455815	Immature	Mature	NOTEST	0.207896	0.44401	1.09473	0	1	1	no
XLOC_001963	XLOC_001963	Si017916m	Si017916m.g	SETITscaffold_1:41459838-41461342	Immature	Mature	OK	2.59035	4.75938	0.877626	1.73077	0.00415	0.00764469	yes
XLOC_001964	XLOC_001964	Si020509m	Si020509m.g	SETITscaffold_1:41477163-41477815	Immature	Mature	OK	41.7996	82.9765	0.989214	3.62912	5e-05	0.000120698	yes
XLOC_001965	XLOC_001965	Si019014m	Si019014m.g	SETITscaffold_1:41478005-41478762	Immature	Mature	OK	12.4259	28.9856	1.22198	4.1917	5e-05	0.000120698	yes
XLOC_001966	XLOC_001966	Si020433m	Si020433m.g	SETITscaffold_1:41488015-41490747	Immature	Mature	OK	20.9411	17.0454	-0.296962	-1.01129	0.07835	0.111402	no
XLOC_001967	XLOC_001967	Si018433m	Si018433m.g	SETITscaffold_1:41490982-41493462	Immature	Mature	OK	6.47785	6.14656	-0.0757367	-0.206887	0.71735	0.763086	no
XLOC_001968	XLOC_001968	Si016206m	Si016206m.g	SETITscaffold_1:41495086-41500372	Immature	Mature	OK	14.6072	32.2742	1.1437	4.36863	5e-05	0.000120698	yes
XLOC_001969	XLOC_001969	Si019595m	Si019595m.g	SETITscaffold_1:41532286-41536719	Immature	Mature	NOTEST	0	0	0	0	1	1	no
XLOC_001970	XLOC_001970	Si019112m	Si019112m.g	SETITscaffold_1:41549040-41550296	Immature	Mature	NOTEST	0	0	0	0	1	1	no
XLOC_001971	XLOC_001971	Si019350m	Si019350m.g	SETITscaffold_1:41555301-41556288	Immature	Mature	OK	2.93231	0.304907	-3.2656	-3.66305	5e-05	0.000120698	yes
XLOC_001972	XLOC_001972	Si020385m	Si020385m.g	SETITscaffold_1:41581440-41585236	Immature	Mature	OK	44.1681	55.9979	0.342369	1.29765	0.02385	0.0382723	yes
XLOC_001973	XLOC_001973	Si020547m	Si020547m.g	SETITscaffold_1:41581440-41585236	Immature	Mature	NOTEST	0.166827	0.164261	-0.0223673	0	1	1	no
XLOC_001974	XLOC_001974	Si018060m	Si018060m.g	SETITscaffold_1:41600501-41601403	Immature	Mature	NOTEST	0	0	0	0	1	1	no
XLOC_001975	XLOC_001975	Si019927m	Si019927m.g	SETITscaffold_1:41609044-41611583	Immature	Mature	OK	6.58791	22.9883	1.803	5.9386	5e-05	0.000120698	yes
XLOC_001976	XLOC_001976	Si017022m	Si017022m.g	SETITscaffold_1:41629028-41630719	Immature	Mature	OK	4.66143	4.85108	0.0575354	0.11266	0.84715	0.874287	no
XLOC_001977	XLOC_001977	Si020170m	Si020170m.g	SETITscaffold_1:41631120-41632794	Immature	Mature	NOTEST	0.5797	0.1183	-2.29285	0	1	1	no
XLOC_001978	XLOC_001978	Si017895m	Si017895m.g	SETITscaffold_1:41633904-41636808	Immature	Mature	OK	126.565	68.3761	-0.888317	-3.37037	5e-05	0.000120698	yes
XLOC_001979	XLOC_001979	Si017869m	Si017869m.g	SETITscaffold_1:41637312-41640660	Immature	Mature	OK	36.7564	122.975	1.7423	6.49883	5e-05	0.000120698	yes
XLOC_001980	XLOC_001980	Si017282m	Si017282m.g	SETITscaffold_1:41642272-41646472	Immature	Mature	OK	20.7145	34.8799	0.751754	2.83077	5e-05	0.000120698	yes
XLOC_001981	XLOC_001981	Si016897m	Si016897m.g	SETITscaffold_1:41648463-41651083	Immature	Mature	OK	36.2175	143.594	1.98723	6.64409	5e-05	0.000120698	yes
XLOC_001982	XLOC_001982	Si017763m	Si017763m.g	SETITscaffold_1:41651672-41654994	Immature	Mature	OK	21.9892	22.4026	0.0268679	0.100277	0.8629	0.887506	no
XLOC_001983	XLOC_001983	Si017697m	Si017697m.g	SETITscaffold_1:41656592-41661524	Immature	Mature	OK	66.1107	43.3099	-0.610187	-2.3322	5e-05	0.000120698	yes
XLOC_001984	XLOC_001984	Si016620m	Si016620m.g	SETITscaffold_1:41662641-41666566	Immature	Mature	OK	49.2678	66.7793	0.438757	1.66138	0.00495	0.00899514	yes
XLOC_001985	XLOC_001985	Si017575m	Si017575m.g	SETITscaffold_1:41691605-41693199	Immature	Mature	OK	3.98498	6.81202	0.77351	1.68503	0.0044	0.00806857	yes
XLOC_001986	XLOC_001986	Si016305m	Si016305m.g	SETITscaffold_1:41699839-41704487	Immature	Mature	OK	2.10734	46.379	4.45998	13.0142	5e-05	0.000120698	yes
XLOC_001987	XLOC_001987	Si016843m	Si016843m.g	SETITscaffold_1:41706845-41712793	Immature	Mature	OK	29.2818	52.3355	0.837783	3.21018	5e-05	0.000120698	yes
XLOC_001988	XLOC_001988	Si017991m	Si017991m.g	SETITscaffold_1:41718813-41720268	Immature	Mature	OK	2.09873	14.2	2.75831	6.43528	5e-05	0.000120698	yes
XLOC_001989	XLOC_001989	Si016443m	Si016443m.g	SETITscaffold_1:41724109-41729618	Immature	Mature	OK	11.9456	10.9487	-0.12572	-0.464227	0.4222	0.487016	no
XLOC_001990	XLOC_001990	Si020592m	Si020592m.g	SETITscaffold_1:41729878-41734344	Immature	Mature	OK	7.4123	1.5623	-2.24625	-1.40135	0.0098	0.0168977	yes
XLOC_001991	XLOC_001991	Si016139m	Si016139m.g	SETITscaffold_1:41734689-41741160	Immature	Mature	OK	3.5351	6.64151	0.909759	3.34832	5e-05	0.000120698	yes
XLOC_001992	XLOC_001992	Si018920m	Si018920m.g	SETITscaffold_1:41744019-41744295	Immature	Mature	NOTEST	0	0	0	0	1	1	no
XLOC_001993	XLOC_001993	Si019910m	Si019910m.g	SETITscaffold_1:41768160-41769747	Immature	Mature	NOTEST	0	0	0	0	1	1	no
XLOC_001994	XLOC_001994	Si018287m	Si018287m.g	SETITscaffold_1:41779793-41782456	Immature	Mature	OK	5.73162	1.98834	-1.52738	-3.75979	5e-05	0.000120698	yes
XLOC_001995	XLOC_001995	Si018691m	Si018691m.g	SETITscaffold_1:41785373-41788144	Immature	Mature	OK	52.1226	52.2077	0.00235348	0.00867752	0.98815	0.98959	no
XLOC_001996	XLOC_001996	Si017814m	Si017814m.g	SETITscaffold_1:41796327-41798820	Immature	Mature	OK	11.6044	3.45229	-1.74905	-5.31485	5e-05	0.000120698	yes
XLOC_001997	XLOC_001997	Si018880m	Si018880m.g	SETITscaffold_1:41800840-41801494	Immature	Mature	OK	2.39839	1.33427	-0.846017	-1.43621	0.0154	0.0256629	yes
XLOC_001998	XLOC_001998	Si017872m	Si017872m.g	SETITscaffold_1:41821603-41824830	Immature	Mature	OK	25.4091	12.7142	-0.998906	-3.59136	5e-05	0.000120698	yes
XLOC_001999	XLOC_001999	Si016693m	Si016693m.g	SETITscaffold_1:41825539-41829669	Immature	Mature	OK	18.3655	15.177	-0.275111	-1.02525	0.0745	0.106503	no
[truncated: 33,425 more rows]
[truncated: 1 more columns]

## Sheet: GO
Gene	GO
Si021213m.g	GO:0005829
Si021213m.g	GO:0000166
Si021213m.g	GO:0005886
Si021213m.g	GO:0046686
Si021213m.g	GO:0009408
Si021213m.g	GO:0005524
Si013816m.g	GO:0008150
Si013816m.g	GO:0003674
Si028704m.g	GO:0006952
Si028704m.g	GO:0043531
Si028704m.g	GO:0005515
Si028704m.g	GO:0000166
Si015718m.g	GO:0006952
Si015718m.g	GO:0043531
Si015718m.g	GO:0000166
Si029132m.g	GO:0006468
Si029132m.g	GO:0030246
Si029132m.g	GO:0006464
Si029132m.g	GO:0000166
Si029132m.g	GO:0004674
Si029132m.g	GO:0005524
Si008682m.g	GO:0003700
Si008682m.g	GO:0006355
Si008682m.g	GO:0005634
Si006186m.g	GO:0033044
Si006186m.g	GO:0016779
Si006186m.g	GO:0010224
Si006186m.g	GO:0006303
Si006186m.g	GO:0042138
Si006186m.g	GO:0045132
Si006186m.g	GO:0016740
Si006186m.g	GO:0006289
Si006186m.g	GO:0003887
Si006186m.g	GO:0006950
Si006186m.g	GO:0003677
Si006186m.g	GO:0007131
Si006186m.g	GO:0005622
Si006186m.g	GO:0007062
Si011027m.g	GO:0005515
Si011027m.g	GO:0000079
Si011027m.g	GO:0010440
Si011027m.g	GO:0019901
Si011027m.g	GO:0008152
Si011027m.g	GO:0004693
Si027407m.g	GO:0046983
Si035760m.g	GO:0016747
Si007060m.g	GO:0008168
Si007060m.g	GO:0032259
Si007060m.g	GO:0003676
Si035141m.g	GO:0016020
Si035141m.g	GO:0055085
Si035141m.g	GO:0005215
Si031948m.g	GO:0005515
Si011882m.g	GO:0006508
Si011882m.g	GO:0008233
Si011882m.g	GO:0009056
Si011882m.g	GO:0008234
Si031890m.g	GO:0006468
Si031890m.g	GO:0006464
Si031890m.g	GO:0000166
Si031890m.g	GO:0004672
Si031890m.g	GO:0005524
Si027711m.g	GO:0015996
Si027711m.g	GO:0016772
Si027711m.g	GO:0080183
Si039164m.g	GO:0003735
Si039164m.g	GO:0006412
Si039164m.g	GO:0005840
Si039164m.g	GO:0005622
Si035882m.g	GO:0008143
Si035882m.g	GO:0005634
Si035882m.g	GO:0000166
Si035882m.g	GO:0010048
Si035882m.g	GO:0003723
Si036472m.g	GO:0055114
Si036472m.g	GO:0016491
Si009438m.g	GO:0016787
Si009438m.g	GO:0004252
Si009438m.g	GO:0006508
Si009438m.g	GO:0070008
Si009438m.g	GO:0009507
Si009438m.g	GO:0009056
Si016788m.g	GO:0016787
Si016788m.g	GO:0004252
Si016788m.g	GO:0005515
Si016788m.g	GO:0006508
Si016788m.g	GO:0009056
Si023148m.g	GO:0015031
Si019113m.g	GO:0006952
Si019113m.g	GO:0043531
Si019113m.g	GO:0000166
Si015586m.g	GO:0006355
Si015586m.g	GO:0005634
Si015586m.g	GO:0003677
Si001239m.g	GO:0016772
Si001239m.g	GO:0006468
Si001239m.g	GO:0005524
Si001239m.g	GO:0004674
Si037157m.g	GO:0005840
Si037157m.g	GO:0003735
Si037157m.g	GO:0003723
Si037157m.g	GO:0006412
Si037157m.g	GO:0015935
Si016242m.g	GO:0016787
Si016242m.g	GO:0005975
Si016242m.g	GO:0006629
Si016242m.g	GO:0008889
Si016242m.g	GO:0009987
Si016242m.g	GO:0006071
Si016472m.g	GO:0005975
Si016472m.g	GO:0008152
Si016472m.g	GO:0004553
Si016472m.g	GO:0009505
Si016472m.g	GO:0009506
Si000702m.g	GO:0015996
Si000702m.g	GO:0005215
Si000702m.g	GO:0006810
Si000702m.g	GO:0017004
Si000702m.g	GO:0005746
Si000702m.g	GO:0016772
Si019730m.g	GO:0016787
Si006387m.g	GO:0016020
Si006387m.g	GO:0005351
Si006387m.g	GO:0015706
Si006387m.g	GO:0005215
Si006387m.g	GO:0016021
Si006387m.g	GO:0008643
Si006387m.g	GO:0055062
Si006387m.g	GO:0055085
Si026212m.g	GO:0046983
Si029336m.g	GO:0009941
Si029336m.g	GO:0016719
Si029336m.g	GO:0016120
Si029336m.g	GO:0016491
Si029336m.g	GO:0055114
Si029336m.g	GO:0009507
Si039473m.g	GO:0008270
Si007154m.g	GO:0005737
Si007154m.g	GO:0022626
Si007154m.g	GO:0051603
Si007154m.g	GO:0019773
Si007154m.g	GO:0005634
Si007154m.g	GO:0009987
Si007154m.g	GO:0005622
Si007154m.g	GO:0005773
Si007154m.g	GO:0006511
Si007154m.g	GO:0046686
Si007154m.g	GO:0008233
Si007154m.g	GO:0004298
Si007154m.g	GO:0009056
Si007154m.g	GO:0005829
Si020835m.g	GO:0009579
Si020835m.g	GO:0016021
Si020835m.g	GO:0016020
Si020835m.g	GO:0009522
Si020835m.g	GO:0015979
Si016952m.g	GO:0007623
Si016952m.g	GO:0016772
Si016952m.g	GO:0005886
Si016952m.g	GO:0000166
Si016952m.g	GO:0004674
Si016952m.g	GO:0046777
Si016952m.g	GO:0005524
Si001081m.g	GO:0008150
Si001081m.g	GO:0003674
Si024349m.g	GO:0005488
Si024349m.g	GO:0008270
Si035933m.g	GO:0016787
Si035933m.g	GO:0008270
Si035933m.g	GO:0008152
Si016854m.g	GO:0005829
Si016854m.g	GO:0001522
Si016854m.g	GO:0003723
Si016854m.g	GO:0009982
Si037217m.g	GO:0016787
Si037217m.g	GO:0008150
Si006155m.g	GO:0042732
Si006155m.g	GO:0008150
Si006155m.g	GO:0003674
Si015233m.g	GO:0005488
Si015233m.g	GO:0008270
Si039314m.g	GO:0016787
Si039314m.g	GO:0005524
Si039314m.g	GO:0008026
Si039314m.g	GO:0003676
Si039314m.g	GO:0000166
Si033188m.g	GO:0005515
Si029887m.g	GO:0016747
Si017523m.g	GO:0005856
Si017523m.g	GO:0030833
Si017523m.g	GO:0005634
Si017523m.g	GO:0009987
Si017523m.g	GO:0016043
Si017523m.g	GO:0003779
Si017523m.g	GO:0005515
Si017441m.g	GO:0005829
Si024638m.g	GO:0016787
Si024638m.g	GO:0009630
Si024638m.g	GO:0004386
Si024638m.g	GO:0005515
Si024638m.g	GO:0003677
Si024638m.g	GO:0000166
Si024638m.g	GO:0005524
Si027745m.g	GO:0009058
Si027745m.g	GO:0016747
Si008069m.g	GO:0005515
Si021973m.g	GO:0016787
Si021973m.g	GO:0009056
Si021973m.g	GO:0004185
Si021973m.g	GO:0006508
Si017498m.g	GO:0016491
Si017498m.g	GO:0009805
Si017498m.g	GO:0008270
Si017498m.g	GO:0009611
Si017498m.g	GO:0000166
Si017498m.g	GO:0016747
Si017498m.g	GO:0046872
Si017498m.g	GO:0055114
Si008790m.g	GO:0016624
Si008790m.g	GO:0005829
Si008790m.g	GO:0003824
Si008790m.g	GO:0008152
Si008790m.g	GO:0046686
Si008790m.g	GO:0005634
Si000673m.g	GO:0016020
Si000673m.g	GO:0090410
Si000673m.g	GO:0005829
Si000673m.g	GO:0016208
Si000673m.g	GO:0003824
Si000673m.g	GO:0090409
Si000673m.g	GO:0008152
Si000673m.g	GO:0005634
Si034177m.g	GO:0016787
Si034177m.g	GO:0016020
Si034177m.g	GO:0004386
Si034177m.g	GO:0003677
Si034177m.g	GO:0000166
Si034177m.g	GO:0005524
Si021473m.g	GO:0009987
Si021473m.g	GO:0016021
Si021473m.g	GO:0005215
Si021473m.g	GO:0003333
Si021473m.g	GO:0016020
Si021473m.g	GO:0009705
Si021473m.g	GO:0006810
Si021473m.g	GO:0015171
Si034888m.g	GO:0005515
Si008812m.g	GO:0003700
Si008812m.g	GO:0043565
Si008812m.g	GO:0006355
Si022379m.g	GO:0043531
Si022379m.g	GO:0000166
Si000182m.g	GO:0016192
Si000182m.g	GO:0006487
Si000182m.g	GO:0006886
Si000182m.g	GO:0030117
Si000182m.g	GO:0005488
Si000182m.g	GO:0030276
Si000182m.g	GO:0006007
Si000182m.g	GO:0005829
Si000182m.g	GO:0009506
Si037137m.g	GO:0005515
Si000846m.g	GO:0005215
Si000846m.g	GO:0016020
Si000846m.g	GO:0006810
Si015772m.g	GO:0006468
Si015772m.g	GO:0016772
Si015772m.g	GO:0016021
Si015772m.g	GO:0016020
Si015772m.g	GO:0006464
Si015772m.g	GO:0000166
Si015772m.g	GO:0005515
Si015772m.g	GO:0004672
Si015772m.g	GO:0005524
Si040145m.g	GO:0005509
Si039146m.g	GO:0003676
Si039146m.g	GO:0000166
Si024033m.g	GO:0003676
Si024033m.g	GO:0000166
Si025542m.g	GO:0022625
Si025542m.g	GO:0005829
Si025542m.g	GO:0016020
Si025542m.g	GO:0003735
Si025542m.g	GO:0006412
Si025542m.g	GO:0009506
Si006627m.g	GO:0008150
Si006627m.g	GO:0003674
Si010755m.g	GO:0005515
Si001964m.g	GO:0030247
Si017863m.g	GO:0019135
Si017863m.g	GO:0005829
Si017863m.g	GO:0006520
Si017863m.g	GO:0006464
Si017863m.g	GO:0005488
Si017863m.g	GO:0046872
Si017863m.g	GO:0008612
Si017863m.g	GO:0055114
Si038926m.g	GO:0016758
Si038926m.g	GO:0008152
Si029287m.g	GO:0042545
Si029287m.g	GO:0016787
Si029287m.g	GO:0005618
Si029287m.g	GO:0009987
Si029287m.g	GO:0016043
Si029287m.g	GO:0030599
Si029287m.g	GO:0045330
Si029287m.g	GO:0004857
Si029287m.g	GO:0043086
Si011715m.g	GO:0016021
Si011715m.g	GO:0016020
Si011715m.g	GO:0055114
Si011715m.g	GO:0016491
Si017648m.g	GO:0003824
Si017648m.g	GO:0046872
Si017648m.g	GO:0005488
Si017648m.g	GO:0004462
Si037247m.g	GO:0008150
Si037247m.g	GO:0016020
Si037247m.g	GO:0003674
Si035656m.g	GO:0048573
Si035656m.g	GO:0008652
Si035656m.g	GO:0016829
Si035656m.g	GO:0004124
Si035656m.g	GO:0006535
Si035656m.g	GO:0009058
Si035656m.g	GO:0030170
Si035656m.g	GO:0016740
Si026251m.g	GO:0006084
Si026251m.g	GO:0016126
Si026251m.g	GO:0016132
Si026251m.g	GO:0016021
Si026251m.g	GO:0016020
Si026251m.g	GO:0003674
Si026251m.g	GO:0005794
Si026251m.g	GO:0008150
Si013690m.g	GO:0016740
Si013690m.g	GO:0016747
Si006408m.g	GO:0016779
Si006408m.g	GO:0016740
Si006408m.g	GO:0009058
Si024950m.g	GO:0005488
Si024950m.g	GO:0008270
Si016396m.g	GO:0006468
Si016396m.g	GO:0030247
Si016396m.g	GO:0006464
Si016396m.g	GO:0000166
Si016396m.g	GO:0004674
Si016396m.g	GO:0005515
Si016396m.g	GO:0005524
Si016396m.g	GO:0005509
Si026165m.g	GO:0006468
Si026165m.g	GO:0006464
Si026165m.g	GO:0000166
Si026165m.g	GO:0004674
Si026165m.g	GO:0005524
Si034069m.g	GO:0016787
Si034069m.g	GO:0005829
Si034069m.g	GO:0030145
Si034069m.g	GO:0004721
Si034069m.g	GO:0005515
Si034069m.g	GO:0005886
Si034069m.g	GO:0005506
Si035600m.g	GO:0046872
Si035600m.g	GO:0008270
Si035600m.g	GO:0005515
Si014420m.g	GO:0046872
Si014420m.g	GO:0005576
Si014420m.g	GO:0030145
Si014420m.g	GO:0045735
Si020888m.g	GO:0016779
Si020888m.g	GO:0003899
Si020888m.g	GO:0016740
Si020888m.g	GO:0006351
Si020888m.g	GO:0003677
Si022005m.g	GO:0005515
Si006875m.g	GO:0043565
Si006875m.g	GO:0003700
Si006875m.g	GO:0005634
Si006875m.g	GO:0006355
Si006875m.g	GO:0009408
Si037746m.g	GO:0008150
Si037746m.g	GO:0003674
Si025110m.g	GO:0003700
Si025110m.g	GO:0006355
Si029827m.g	GO:0007165
Si029827m.g	GO:0010107
Si029827m.g	GO:0035556
Si029827m.g	GO:0005737
Si029827m.g	GO:0009536
Si029827m.g	GO:0005634
Si029827m.g	GO:0009738
Si029827m.g	GO:0000166
Si029827m.g	GO:0004674
Si029827m.g	GO:0019375
Si029827m.g	GO:0005524
Si029827m.g	GO:0006468
Si029827m.g	GO:0019722
Si029827m.g	GO:0007584
Si029827m.g	GO:0006464
Si029827m.g	GO:0010118
Si029827m.g	GO:0042631
Si029827m.g	GO:0000911
Si029827m.g	GO:0005829
Si029827m.g	GO:0009723
Si029827m.g	GO:0016036
Si035115m.g	GO:0006468
Si035115m.g	GO:0006464
Si035115m.g	GO:0000166
Si035115m.g	GO:0004674
Si035115m.g	GO:0005509
Si035115m.g	GO:0005524
Si014536m.g	GO:0015934
Si014536m.g	GO:0005840
Si014536m.g	GO:0003735
Si014536m.g	GO:0005622
Si014536m.g	GO:0006412
Si007377m.g	GO:0019538
Si007377m.g	GO:0009987
Si007377m.g	GO:0009056
Si007377m.g	GO:0006511
Si001230m.g	GO:0003700
Si001230m.g	GO:0006355
Si001230m.g	GO:0003682
Si034293m.g	GO:0005829
Si034293m.g	GO:0001666
Si034293m.g	GO:0016157
Si034293m.g	GO:0009414
Si034293m.g	GO:0005982
Si034293m.g	GO:0009987
Si034293m.g	GO:0005985
Si034293m.g	GO:0010555
Si034293m.g	GO:0009058
Si034293m.g	GO:0016757
Si034293m.g	GO:0005975
Si034293m.g	GO:0010431
Si034293m.g	GO:0009505
Si039259m.g	GO:0005507
Si039259m.g	GO:0005488
Si039259m.g	GO:0009055
Si006300m.g	GO:0005515
Si031992m.g	GO:0004497
Si031992m.g	GO:0020037
Si031992m.g	GO:0016705
Si031992m.g	GO:0005488
Si031992m.g	GO:0046872
Si031992m.g	GO:0055114
Si031992m.g	GO:0009055
Si027750m.g	GO:0006810
Si027750m.g	GO:0015743
Si027944m.g	GO:0009058
Si027944m.g	GO:0016747
Si006975m.g	GO:0006355
Si006975m.g	GO:0003677
Si001006m.g	GO:0016020
Si001006m.g	GO:0006810
Si001006m.g	GO:0005215
Si029100m.g	GO:0016070
Si029100m.g	GO:0016787
Si029100m.g	GO:0051604
Si029100m.g	GO:0008026
Si029100m.g	GO:0005730
Si029100m.g	GO:0005634
Si029100m.g	GO:0004386
Si029100m.g	GO:0003723
Si029100m.g	GO:0001510
Si029100m.g	GO:0017151
Si029100m.g	GO:0000166
Si029100m.g	GO:0005524
Si017919m.g	GO:0016311
Si017919m.g	GO:0016791
Si017919m.g	GO:0008152
Si013150m.g	GO:0006468
Si013150m.g	GO:0016772
Si013150m.g	GO:0016021
Si013150m.g	GO:0016020
Si013150m.g	GO:0006464
Si013150m.g	GO:0000166
Si013150m.g	GO:0004674
Si013150m.g	GO:0005515
Si013150m.g	GO:0005524
Si001062m.g	GO:0009737
Si001062m.g	GO:0004190
Si001062m.g	GO:0009414
Si001062m.g	GO:0006508
Si001062m.g	GO:0008233
Si001062m.g	GO:0009056
Si030163m.g	GO:0016021
Si030163m.g	GO:0006810
Si030163m.g	GO:0005337
Si030163m.g	GO:0015858
Si039622m.g	GO:0005515
Si015471m.g	GO:0005515
Si040268m.g	GO:0003824
Si040268m.g	GO:0008152
Si027562m.g	GO:0005515
Si039953m.g	GO:0010215
Si039953m.g	GO:0016049
Si039953m.g	GO:0016020
Si039953m.g	GO:0016043
Si039953m.g	GO:0031225
Si007997m.g	GO:0016758
Si007997m.g	GO:0008152
Si000207m.g	GO:0005488
Si000207m.g	GO:0009570
Si000207m.g	GO:0005622
Si000207m.g	GO:0009658
Si000207m.g	GO:0008270
Si000207m.g	GO:0009507
Si030611m.g	GO:0042538
Si030611m.g	GO:0009414
Si030611m.g	GO:0030968
Si030611m.g	GO:0010583
Si030611m.g	GO:0003700
Si030611m.g	GO:0005634
Si030611m.g	GO:0043565
Si030611m.g	GO:0045892
Si030611m.g	GO:0009407
Si030611m.g	GO:0009408
Si030611m.g	GO:0009737
Si033866m.g	GO:0006952
Si033866m.g	GO:0043531
Si033866m.g	GO:0000166
Si029195m.g	GO:0008150
Si029195m.g	GO:0009630
Si029195m.g	GO:0003674
Si029195m.g	GO:0006816
Si029195m.g	GO:0006486
Si032368m.g	GO:0016787
Si032368m.g	GO:0009056
Si032368m.g	GO:0008234
Si032368m.g	GO:0006508
Si014932m.g	GO:0016787
Si014932m.g	GO:0042626
Si014932m.g	GO:0005215
Si014932m.g	GO:0016021
Si014932m.g	GO:0005623
Si014932m.g	GO:0000166
Si014932m.g	GO:0006200
Si014932m.g	GO:0016887
Si014932m.g	GO:0055085
Si014932m.g	GO:0005524
Si037001m.g	GO:0055114
Si037001m.g	GO:0016491
Si035267m.g	GO:0016126
Si035267m.g	GO:0019745
Si035267m.g	GO:0016310
Si035267m.g	GO:0016301
Si035267m.g	GO:0000166
Si035267m.g	GO:0016740
Si035267m.g	GO:0005524
Si013489m.g	GO:0003824
Si013489m.g	GO:0008152
Si004752m.g	GO:0016998
Si006959m.g	GO:0010027
Si006959m.g	GO:0009793
Si006959m.g	GO:0005515
Si029210m.g	GO:0016787
Si029210m.g	GO:0004806
Si029210m.g	GO:0006629
Si008795m.g	GO:0016757
Si020956m.g	GO:0006139
Si020956m.g	GO:0005515
Si020956m.g	GO:0005829
Si020956m.g	GO:0032784
Si020956m.g	GO:0016788
Si020956m.g	GO:0009790
Si020956m.g	GO:0006357
Si020956m.g	GO:0003723
Si020956m.g	GO:0009506
Si037672m.g	GO:0046872
Si037672m.g	GO:0005488
Si015253m.g	GO:0050660
Si015253m.g	GO:0016614
Si015253m.g	GO:0008762
Si015253m.g	GO:0000166
Si015253m.g	GO:0055114
Si021400m.g	GO:0006468
Si021400m.g	GO:0016021
Si021400m.g	GO:0016020
Si021400m.g	GO:0006464
Si021400m.g	GO:0000166
Si021400m.g	GO:0005515
Si021400m.g	GO:0004672
Si021400m.g	GO:0005524
Si012456m.g	GO:0046872
Si012456m.g	GO:0005515
Si012456m.g	GO:0008270
Si010008m.g	GO:0046872
Si010008m.g	GO:0005515
Si010008m.g	GO:0008270
Si015695m.g	GO:0009536
Si015695m.g	GO:0005773
Si015695m.g	GO:0005739
Si015695m.g	GO:0005774
Si015695m.g	GO:0009853
Si015695m.g	GO:0003674
Si015695m.g	GO:0008150
Si015695m.g	GO:0005749
Si012032m.g	GO:0003682
Si012032m.g	GO:0003677
Si020702m.g	GO:0030244
Si020702m.g	GO:0048193
Si004280m.g	GO:0005515
Si038626m.g	GO:0006468
Si038626m.g	GO:0006464
Si038626m.g	GO:0000166
Si038626m.g	GO:0004674
Si038626m.g	GO:0005524
Si022945m.g	GO:0016021
Si022945m.g	GO:0016020
Si013811m.g	GO:0016020
Si013811m.g	GO:0016021
Si013811m.g	GO:0006810
Si013811m.g	GO:1901562
Si013811m.g	GO:0016530
Si031765m.g	GO:0016531
Si031765m.g	GO:0005758
Si031765m.g	GO:0006825
Si027592m.g	GO:0020037
Si027592m.g	GO:0016705
Si027592m.g	GO:0003824
Si027592m.g	GO:0005488
Si027592m.g	GO:0055114
Si027592m.g	GO:0009055
Si013520m.g	GO:0006529
Si013520m.g	GO:0003922
Si013520m.g	GO:0006164
Si013520m.g	GO:0006606
Si013520m.g	GO:0009220
Si013520m.g	GO:0016462
Si013520m.g	GO:0005524
Si013520m.g	GO:0001510
Si013520m.g	GO:0006177
Si013520m.g	GO:0005829
Si013520m.g	GO:0004066
Si010758m.g	GO:0006810
Si010758m.g	GO:0005215
Si010758m.g	GO:0016021
Si010758m.g	GO:0016020
Si010758m.g	GO:0015250
Si010758m.g	GO:0009414
Si010758m.g	GO:0009507
Si015425m.g	GO:0009664
Si015425m.g	GO:0016020
Si015425m.g	GO:0005576
Si037703m.g	GO:0005794
Si037703m.g	GO:0007264
Si037703m.g	GO:0005622
Si037703m.g	GO:0005829
Si037703m.g	GO:0000166
Si037703m.g	GO:0005886
Si037703m.g	GO:0005507
Si037703m.g	GO:0005774
Si037703m.g	GO:0005525
Si009978m.g	GO:0005886
Si038767m.g	GO:0016298
Si038767m.g	GO:0006629
Si014267m.g	GO:0005838
Si014267m.g	GO:0005622
Si014267m.g	GO:0006508
Si014267m.g	GO:0009056
Si023037m.g	GO:0004033
Si023037m.g	GO:0010349
Si023037m.g	GO:0005829
Si023037m.g	GO:0019853
Si021482m.g	GO:0043234
Si021482m.g	GO:0016787
Si021482m.g	GO:0009414
Si021482m.g	GO:0008026
Si021482m.g	GO:0005730
Si021482m.g	GO:0005618
Si021482m.g	GO:0000373
Si021482m.g	GO:0005739
Si021482m.g	GO:0004386
Si021482m.g	GO:0003677
Si021482m.g	GO:0009409
Si021482m.g	GO:0009651
Si021482m.g	GO:0000166
Si021482m.g	GO:0005524
Si026422m.g	GO:0005515
Si004576m.g	GO:0010333
Si004576m.g	GO:0046872
Si004576m.g	GO:0016829
Si004576m.g	GO:0008152
Si016219m.g	GO:0016787
Si016219m.g	GO:0009941
Si016219m.g	GO:0009570
Si016219m.g	GO:0017111
Si016219m.g	GO:0000166
Si016219m.g	GO:0005524
Si016219m.g	GO:0009507
Si022369m.g	GO:0016020
Si000648m.g	GO:0046872
Si000648m.g	GO:0005515
Si000648m.g	GO:0008270
Si030276m.g	GO:0008150
Si030276m.g	GO:0003674
Si013836m.g	GO:0016740
Si013836m.g	GO:0016747
Si035417m.g	GO:0010333
Si035417m.g	GO:0000287
Si035417m.g	GO:0005488
Si035417m.g	GO:0008152
Si035417m.g	GO:0016829
Si002007m.g	GO:0020037
Si002007m.g	GO:0016020
Si002007m.g	GO:0004601
Si002007m.g	GO:0005488
Si002007m.g	GO:0009506
Si002007m.g	GO:0009505
Si002007m.g	GO:0046872
Si002007m.g	GO:0006979
Si002007m.g	GO:0055114
Si002007m.g	GO:0016491
Si018043m.g	GO:0004640
Si018043m.g	GO:0003824
Si018043m.g	GO:0006520
Si018043m.g	GO:0008152
Si018043m.g	GO:0006568
Si015600m.g	GO:0005515
Si037167m.g	GO:0020037
Si037167m.g	GO:0004601
Si037167m.g	GO:0003824
Si037167m.g	GO:0005488
Si037167m.g	GO:0006979
Si037167m.g	GO:0055114
Si026882m.g	GO:0003700
Si026882m.g	GO:0006355
Si026882m.g	GO:0005634
Si036187m.g	GO:0003682
Si036187m.g	GO:0003677
Si039614m.g	GO:0010333
Si039614m.g	GO:0000287
Si039614m.g	GO:0005488
Si039614m.g	GO:0008152
Si039614m.g	GO:0016829
Si028013m.g	GO:0005515
Si009788m.g	GO:0042545
Si009788m.g	GO:0016787
Si009788m.g	GO:0005618
Si009788m.g	GO:0030599
Si009788m.g	GO:0045330
Si009788m.g	GO:0004857
Si009788m.g	GO:0043086
Si020028m.g	GO:0046983
Si034857m.g	GO:0004519
Si034857m.g	GO:0008150
Si034857m.g	GO:0003677
Si034222m.g	GO:0008150
Si034222m.g	GO:0003674
Si034222m.g	GO:0005515
Si019941m.g	GO:0008168
Si019941m.g	GO:0016740
Si019941m.g	GO:0032259
Si008780m.g	GO:0006468
Si008780m.g	GO:0030247
Si008780m.g	GO:0006464
Si008780m.g	GO:0000166
Si008780m.g	GO:0004674
Si008780m.g	GO:0005515
Si008780m.g	GO:0005524
Si016087m.g	GO:0048208
Si016087m.g	GO:0009987
Si016087m.g	GO:0006810
Si016087m.g	GO:0016043
Si035984m.g	GO:0005737
Si035984m.g	GO:0000287
Si035984m.g	GO:0000105
Si035984m.g	GO:0003879
Si016565m.g	GO:0009535
Si016565m.g	GO:0004252
Si016565m.g	GO:0009941
Si016565m.g	GO:0016021
Si016565m.g	GO:0006465
Si016565m.g	GO:0006508
Si016565m.g	GO:0008233
Si016565m.g	GO:0009507
Si033310m.g	GO:0006468
Si033310m.g	GO:0004674
Si033310m.g	GO:0006464
Si033310m.g	GO:0000166
Si033310m.g	GO:0005515
Si033310m.g	GO:0005524
Si033310m.g	GO:0048544
Si019588m.g	GO:0044030
Si019588m.g	GO:0016048
Si019588m.g	GO:0005730
Si019588m.g	GO:0009909
Si019588m.g	GO:0006334
Si019588m.g	GO:0000786
Si019588m.g	GO:0010468
Si019588m.g	GO:0042742
Si019588m.g	GO:0003677
Si019588m.g	GO:0046982
Si019588m.g	GO:0005694
Si019588m.g	GO:0005634
Si004423m.g	GO:0008270
Si004423m.g	GO:0005488
Si004423m.g	GO:0055114
Si004423m.g	GO:0016491
Si034983m.g	GO:0043169
Si034983m.g	GO:0016161
Si034983m.g	GO:0005975
Si034983m.g	GO:0009570
Si034983m.g	GO:0005983
Si034983m.g	GO:0000272
Si034983m.g	GO:0003824
Si034983m.g	GO:0009409
Si034983m.g	GO:0000024
Si034100m.g	GO:0006468
Si034100m.g	GO:0006464
Si034100m.g	GO:0000166
Si034100m.g	GO:0004674
Si034100m.g	GO:0005515
Si034100m.g	GO:0005524
Si002524m.g	GO:0008375
Si002524m.g	GO:0016740
Si002524m.g	GO:0016020
Si026704m.g	GO:0006468
Si026704m.g	GO:0006464
Si026704m.g	GO:0000166
Si026704m.g	GO:0043531
Si026704m.g	GO:0004672
Si026704m.g	GO:0005524
Si030595m.g	GO:0020037
Si030595m.g	GO:0004601
Si030595m.g	GO:0071456
Si030595m.g	GO:0046872
Si030595m.g	GO:0006979
Si030595m.g	GO:0055114
Si030595m.g	GO:0016491
Si003159m.g	GO:0043565
Si003159m.g	GO:0005634
Si003159m.g	GO:0005622
Si003159m.g	GO:0006355
Si003159m.g	GO:0046982
Si040219m.g	GO:0046872
Si040219m.g	GO:0030001
Si002133m.g	GO:0008935
Si002133m.g	GO:0009234
Si002133m.g	GO:0009987
Si002133m.g	GO:0005777
Si002133m.g	GO:0003824
Si002133m.g	GO:0009058
Si026933m.g	GO:0006952
Si026933m.g	GO:0009607
Si009854m.g	GO:0018024
Si009854m.g	GO:0010224
Si009854m.g	GO:0006281
Si009854m.g	GO:0005634
Si009854m.g	GO:0034968
Si009854m.g	GO:0016740
Si009854m.g	GO:0005515
Si009854m.g	GO:0010228
Si009854m.g	GO:0008168
Si009854m.g	GO:0032259
Si024217m.g	GO:0016567
Si024217m.g	GO:0019538
Si024217m.g	GO:0004842
Si024217m.g	GO:0005634
Si024217m.g	GO:0009987
Si024217m.g	GO:0006464
Si024217m.g	GO:0003824
Si024217m.g	GO:0006511
Si024217m.g	GO:0005515
Si024217m.g	GO:0046872
Si024217m.g	GO:0009056
Si024217m.g	GO:0007275
Si024217m.g	GO:0008270
Si027542m.g	GO:0006468
Si027542m.g	GO:0006464
Si027542m.g	GO:0000166
Si027542m.g	GO:0004672
Si027542m.g	GO:0005524
Si032906m.g	GO:0043564
Si032906m.g	GO:0016787
Si032906m.g	GO:0006303
Si032906m.g	GO:0042162
Si032906m.g	GO:0005634
Si032906m.g	GO:0000723
Si032906m.g	GO:0016043
Si032906m.g	GO:0006950
Si032906m.g	GO:0003684
Si032906m.g	GO:0004003
Si008523m.g	GO:0008150
Si008523m.g	GO:0003674
Si032454m.g	GO:0004497
Si032454m.g	GO:0020037
Si032454m.g	GO:0016705
Si032454m.g	GO:0005488
Si032454m.g	GO:0046872
Si032454m.g	GO:0055114
Si032454m.g	GO:0009055
Si019412m.g	GO:0003676
Si019412m.g	GO:0008270
Si022438m.g	GO:0031998
Si022438m.g	GO:0080093
Si022438m.g	GO:0009987
Si022438m.g	GO:0006099
Si022438m.g	GO:0030060
Si022438m.g	GO:0044262
Si022438m.g	GO:0009507
Si022438m.g	GO:0006108
Si022438m.g	GO:0055114
Si022438m.g	GO:0016491
Si016671m.g	GO:0005515
Si037244m.g	GO:0003682
Si037244m.g	GO:0003677
Si024119m.g	GO:0005515
Si039257m.g	GO:0033044
Si039257m.g	GO:0006281
Si039257m.g	GO:0042138
Si039257m.g	GO:0045132
Si039257m.g	GO:0006950
Si039257m.g	GO:0008150
Si039257m.g	GO:0005488
Si039257m.g	GO:0007131
Si039257m.g	GO:0009506
Si039257m.g	GO:0007062
Si004231m.g	GO:0016747
Si029845m.g	GO:0009832
Si029845m.g	GO:0030244
Si029845m.g	GO:0006629
Si029845m.g	GO:0009790
Si029845m.g	GO:0016021
Si029845m.g	GO:0016020
Si029845m.g	GO:0009058
Si029845m.g	GO:0006464
Si029845m.g	GO:0005789
Si029845m.g	GO:0051751
Si029845m.g	GO:0006506
Si029845m.g	GO:0051301
Si029845m.g	GO:0005783
Si035554m.g	GO:0016740
Si035554m.g	GO:0016747
Si000883m.g	GO:0005515
Si013185m.g	GO:0007129
Si013185m.g	GO:0000226
Si013185m.g	GO:0051567
Si013185m.g	GO:0005871
Si013185m.g	GO:0007067
Si013185m.g	GO:0005874
Si013185m.g	GO:0005856
Si013185m.g	GO:0006306
Si013185m.g	GO:0006342
Si013185m.g	GO:0010564
Si013185m.g	GO:0000166
Si013185m.g	GO:0009909
Si013185m.g	GO:0003777
Si013185m.g	GO:0008283
Si013185m.g	GO:0008017
Si013185m.g	GO:0008150
Si013185m.g	GO:0010228
Si013185m.g	GO:0007131
Si013185m.g	GO:0000911
Si013185m.g	GO:0008092
Si013185m.g	GO:0006270
Si013185m.g	GO:0007018
Si013185m.g	GO:0006275
Si013185m.g	GO:0005524
Si013858m.g	GO:0043531
Si013858m.g	GO:0000166
Si022217m.g	GO:0005737
Si022217m.g	GO:0006479
Si022217m.g	GO:0006464
Si022217m.g	GO:0016740
Si022217m.g	GO:0008276
Si022217m.g	GO:0006744
Si036871m.g	GO:0016740
Si036871m.g	GO:0008080
Si019671m.g	GO:0006952
Si010192m.g	GO:0016787
Si010192m.g	GO:0006637
Si010192m.g	GO:0006629
Si010192m.g	GO:0009987
Si010192m.g	GO:0005777
Si010192m.g	GO:0047617
Si017544m.g	GO:0016772
Si017544m.g	GO:0006468
Si017544m.g	GO:0005524
Si017544m.g	GO:0004674
Si026414m.g	GO:0005524
Si026414m.g	GO:0000166
Si026055m.g	GO:0006468
Si026055m.g	GO:0030247
Si026055m.g	GO:0006464
Si026055m.g	GO:0000166
Si026055m.g	GO:0004674
Si026055m.g	GO:0005515
Si026055m.g	GO:0005524
Si004081m.g	GO:0046872
Si004081m.g	GO:0005543
Si004081m.g	GO:0005488
Si040135m.g	GO:0004497
Si040135m.g	GO:0020037
Si040135m.g	GO:0016705
Si040135m.g	GO:0005488
Si040135m.g	GO:0046872
Si040135m.g	GO:0055114
Si040135m.g	GO:0009055
Si010782m.g	GO:0046872
Si010782m.g	GO:0008270
Si010782m.g	GO:0005515
Si003192m.g	GO:0009409
Si003192m.g	GO:0009506
Si003192m.g	GO:0005886
Si024157m.g	GO:0005488
Si024157m.g	GO:0008270
Si010822m.g	GO:0003682
Si010822m.g	GO:0003677
Si033876m.g	GO:0005515
Si009472m.g	GO:0055085
Si006730m.g	GO:0006629
Si006730m.g	GO:0016788
Si019840m.g	GO:0009751
Si019840m.g	GO:0005829
Si019840m.g	GO:0031407
Si019840m.g	GO:0010181
Si019840m.g	GO:0046686
Si019840m.g	GO:0009611
Si019840m.g	GO:0055114
Si019840m.g	GO:0016491
Si027928m.g	GO:0019748
Si027928m.g	GO:0046872
Si027928m.g	GO:0046274
Si027928m.g	GO:0006520
Si027928m.g	GO:0048046
Si027928m.g	GO:0052716
Si027928m.g	GO:0005488
Si027928m.g	GO:0005507
Si027928m.g	GO:0009056
Si027928m.g	GO:0055114
Si027928m.g	GO:0016491
Si001247m.g	GO:0016787
Si001247m.g	GO:0005975
Si001247m.g	GO:0071369
Si001247m.g	GO:0043169
Si001247m.g	GO:0005829
Si001247m.g	GO:0008422
Si001247m.g	GO:0030245
Si001247m.g	GO:0004553
Si001247m.g	GO:0009056
Si001247m.g	GO:0071732
Si001247m.g	GO:0071281
Si010417m.g	GO:0006355
Si010417m.g	GO:0003677
Si029583m.g	GO:0005975
Si029583m.g	GO:0006629
Si029583m.g	GO:0009987
Si029583m.g	GO:0008152
Si029583m.g	GO:0016758
Si029583m.g	GO:0030259
Si020960m.g	GO:0005515
Si028512m.g	GO:0046872
Si028512m.g	GO:0008270
Si028512m.g	GO:0005515
Si034354m.g	GO:0046577
Si034354m.g	GO:0016614
Si034354m.g	GO:0050660
Si034354m.g	GO:0055114
Si035460m.g	GO:0004497
Si035460m.g	GO:0020037
Si035460m.g	GO:0016705
Si035460m.g	GO:0005488
Si035460m.g	GO:0046872
Si035460m.g	GO:0055114
Si035460m.g	GO:0009055
Si021518m.g	GO:0006468
Si021518m.g	GO:0006464
Si021518m.g	GO:0000166
Si021518m.g	GO:0004674
Si021518m.g	GO:0005524
Si006506m.g	GO:0016787
Si006506m.g	GO:0005975
Si006506m.g	GO:0005783
Si006506m.g	GO:0046658
Si006506m.g	GO:0004553
Si006506m.g	GO:0007154
Si006506m.g	GO:0009505
Si006506m.g	GO:0009506
Si020026m.g	GO:0009534
Si020026m.g	GO:0015994
Si020026m.g	GO:0016122
Si020026m.g	GO:0010264
Si020026m.g	GO:0009941
Si020026m.g	GO:0010287
Si020026m.g	GO:0009976
Si020026m.g	GO:0009706
Si020026m.g	GO:0006631
Si020026m.g	GO:0009915
Si020026m.g	GO:0009266
Si020026m.g	GO:0009644
Si020026m.g	GO:0006979
Si020026m.g	GO:0031347
Si020026m.g	GO:0010189
Si036403m.g	GO:0005783
Si026115m.g	GO:0003824
Si026115m.g	GO:0030170
Si026115m.g	GO:0008152
Si016209m.g	GO:0005794
Si016209m.g	GO:0035434
Si016209m.g	GO:0006825
Si016209m.g	GO:0009723
Si016209m.g	GO:0016021
Si016209m.g	GO:0016020
Si016209m.g	GO:0000166
Si016209m.g	GO:0046872
Si016209m.g	GO:0005524
Si016209m.g	GO:0016787
Si016209m.g	GO:0005215
Si016209m.g	GO:0006810
Si016209m.g	GO:0043682
Si016209m.g	GO:0010119
Si016209m.g	GO:0005507
Si016209m.g	GO:0005802
Si016209m.g	GO:0019829
Si016209m.g	GO:0030001
Si016209m.g	GO:0005768
Si026503m.g	GO:0016491
Si026503m.g	GO:0001666
Si026503m.g	GO:0005829
Si026503m.g	GO:0005488
Si026503m.g	GO:0005886
Si026503m.g	GO:0046686
Si026503m.g	GO:0009651
Si026503m.g	GO:0046872
Si026503m.g	GO:0055114
Si026503m.g	GO:0008270
Si034542m.g	GO:0051726
Si034542m.g	GO:0005829
Si034542m.g	GO:0000280
Si034542m.g	GO:0072593
Si034542m.g	GO:0009926
Si034542m.g	GO:0009408
Si034542m.g	GO:0045454
Si034542m.g	GO:0007000
Si034542m.g	GO:0015035
Si034542m.g	GO:0009055
Si019787m.g	GO:0006996
Si019787m.g	GO:0006334
Si019787m.g	GO:0003677
Si019787m.g	GO:0005515
Si019787m.g	GO:0000786
Si019787m.g	GO:0046982
Si019787m.g	GO:0005694
Si019787m.g	GO:0005634
Si000384m.g	GO:0004176
Si000384m.g	GO:0016787
Si000384m.g	GO:0004222
Si000384m.g	GO:0009941
Si000384m.g	GO:0005524
Si000384m.g	GO:0016020
Si000384m.g	GO:0030163
Si000384m.g	GO:0000166
Si000384m.g	GO:0019761
Si000384m.g	GO:0010304
Si000384m.g	GO:0016887
Si000384m.g	GO:0009408
Si000384m.g	GO:0006200
Si000384m.g	GO:0006508
Si000384m.g	GO:0009507
Si000384m.g	GO:0009056
Si000384m.g	GO:0032880
Si029378m.g	GO:0005975
Si029378m.g	GO:0016161
Si029378m.g	GO:0016798
Si029378m.g	GO:0000272
Si029378m.g	GO:0009056
Si038863m.g	GO:0006950
Si038729m.g	GO:0005515
Si001451m.g	GO:0006629
Si001451m.g	GO:0016788
Si017379m.g	GO:0006508
Si017379m.g	GO:0008233
Si017379m.g	GO:0009056
Si017379m.g	GO:0008234
Si002804m.g	GO:0005749
Si002804m.g	GO:0080129
Si002804m.g	GO:0005634
Si002804m.g	GO:0005739
Si002804m.g	GO:0009853
Si002804m.g	GO:0006511
Si002804m.g	GO:0003674
Si002804m.g	GO:0008150
Si002804m.g	GO:0051788
Si024640m.g	GO:0005634
Si024640m.g	GO:0006355
Si024640m.g	GO:0003677
Si024640m.g	GO:0046983
Si012562m.g	GO:0016616
Si012562m.g	GO:0051287
Si012562m.g	GO:0003824
Si012562m.g	GO:0048037
Si012562m.g	GO:0055114
Si026139m.g	GO:0006655
Si026139m.g	GO:0005737
Si026139m.g	GO:0010155
Si026139m.g	GO:0051539
Si026139m.g	GO:0009793
Si026139m.g	GO:0016740
Si026139m.g	GO:0009691
Si026139m.g	GO:0006400
Si026139m.g	GO:0007131
Si026139m.g	GO:0016226
Si026139m.g	GO:0046777
Si026139m.g	GO:0009073
Si011731m.g	GO:0016758
Si011731m.g	GO:0008152
Si005808m.g	GO:0003779
Si005808m.g	GO:0009987
Si005808m.g	GO:0007010
Si005808m.g	GO:0016043
Si005808m.g	GO:0005515
Si034843m.g	GO:0006857
Si034843m.g	GO:0005215
Si034843m.g	GO:0016021
Si034843m.g	GO:0016020
Si034843m.g	GO:0006810
Si021368m.g	GO:0005737
Si021368m.g	GO:0016787
Si021368m.g	GO:0005975
Si021368m.g	GO:0006491
Si021368m.g	GO:0005773
Si021368m.g	GO:0033925
Si021368m.g	GO:0006517
Si018481m.g	GO:0009734
Si018481m.g	GO:0005634
Si018481m.g	GO:0006355
Si018481m.g	GO:0046983
Si018481m.g	GO:0050789
Si029002m.g	GO:0005488
Si029002m.g	GO:0008270
Si007951m.g	GO:0046872
Si007951m.g	GO:0005515
Si007951m.g	GO:0008270
Si027424m.g	GO:0005515
Si024247m.g	GO:0005515
Si036596m.g	GO:0016020
Si036596m.g	GO:0016021
Si036596m.g	GO:0055085
Si033083m.g	GO:0016787
Si033083m.g	GO:0004556
Si033083m.g	GO:0005975
Si033083m.g	GO:0005488
Si033083m.g	GO:0005509
Si025934m.g	GO:0043531
Si003746m.g	GO:0008150
Si003746m.g	GO:0003674
Si012796m.g	GO:0030154
Si012796m.g	GO:0003700
Si012796m.g	GO:0009965
Si012796m.g	GO:0008270
Si012796m.g	GO:0005622
Si012796m.g	GO:0045893
Si012796m.g	GO:0003676
Si012796m.g	GO:0006417
Si012796m.g	GO:0046872
Si012796m.g	GO:0009657
Si035593m.g	GO:0006508
Si035593m.g	GO:0004185
Si004556m.g	GO:0051119
Si004556m.g	GO:0008643
Si004556m.g	GO:0003674
Si004556m.g	GO:0005887
Si004556m.g	GO:0005886
Si004556m.g	GO:0008150
Si029545m.g	GO:0048573
Si029545m.g	GO:0016779
Si029545m.g	GO:0005978
Si029545m.g	GO:0008878
Si029545m.g	GO:0009058
Si029545m.g	GO:0030931
Si029545m.g	GO:0016740
Si029545m.g	GO:0009570
Si029545m.g	GO:0009507
Si029545m.g	GO:0048046
Si029545m.g	GO:0019252
Si026600m.g	GO:0005515
Si034290m.g	GO:0005215
Si034290m.g	GO:0016020
Si034290m.g	GO:0015079
Si034290m.g	GO:0071805
Si035475m.g	GO:0009755
Si035475m.g	GO:0010204
Si035475m.g	GO:0010154
Si035475m.g	GO:0080008
Si035475m.g	GO:0048366
Si035475m.g	GO:0010182
Si035475m.g	GO:0009749
Si035475m.g	GO:0050832
Si035475m.g	GO:0048825
Si035475m.g	GO:0048364
Si035475m.g	GO:0009870
Si035475m.g	GO:0042742
Si035475m.g	GO:0005515
Si035475m.g	GO:0006508
Si035475m.g	GO:0045892
Si015702m.g	GO:0015297
Si015702m.g	GO:0016020
Si015702m.g	GO:0005215
Si015702m.g	GO:0006855
Si015702m.g	GO:0005623
Si015702m.g	GO:0015238
Si034238m.g	GO:0051013
Si034238m.g	GO:0008352
Si034238m.g	GO:0008017
Si034238m.g	GO:0005515
Si020556m.g	GO:0009579
Si020556m.g	GO:0009535
Si020556m.g	GO:0043086
Si020556m.g	GO:0009941
Si020556m.g	GO:0005618
Si020556m.g	GO:0006109
Si020556m.g	GO:0010319
Si020556m.g	GO:0045454
Si020556m.g	GO:0006979
Si020556m.g	GO:0048046
Si020556m.g	GO:0003824
Si020556m.g	GO:0004857
Si020556m.g	GO:0008047
Si020556m.g	GO:0008152
Si020556m.g	GO:0009409
Si020556m.g	GO:0006662
Si020556m.g	GO:0015035
Si020556m.g	GO:0050789
Si020556m.g	GO:0043085
Si020556m.g	GO:0009055
Si004317m.g	GO:0003824
Si004317m.g	GO:0008152
Si030310m.g	GO:0018024
Si030310m.g	GO:0005783
Si030310m.g	GO:0018022
Si030310m.g	GO:0005634
Si030310m.g	GO:0016740
Si030310m.g	GO:0034968
Si030310m.g	GO:0005515
Si030310m.g	GO:0008168
Si030310m.g	GO:0032259
Si030310m.g	GO:0009506
Si036521m.g	GO:0009570
Si036521m.g	GO:0009507
Si000327m.g	GO:0070070
Si000327m.g	GO:0005794
Si000327m.g	GO:0016020
Si000327m.g	GO:0016887
Si000327m.g	GO:0015991
Si000327m.g	GO:0005773
Si000327m.g	GO:0005215
Si000327m.g	GO:0009987
Si000327m.g	GO:0006200
Si000327m.g	GO:0000220
Si000327m.g	GO:0006810
Si000327m.g	GO:0012510
Si000327m.g	GO:0005802
Si000327m.g	GO:0005768
Si000327m.g	GO:0015078
Si030374m.g	GO:0050662
Si030374m.g	GO:0009737
Si030374m.g	GO:0044237
Si030374m.g	GO:0003824
Si030374m.g	GO:0009414
Si030374m.g	GO:0046686
Si030374m.g	GO:0009408
Si028822m.g	GO:0015932
Si028822m.g	GO:0050826
Si028822m.g	GO:0009793
Si028822m.g	GO:0005488
Si028822m.g	GO:0019915
Si028822m.g	GO:0000049
Si028822m.g	GO:0010162
Si028822m.g	GO:0005634
Si028822m.g	GO:0006409
Si028822m.g	GO:0010182
Si028822m.g	GO:0009845
Si028822m.g	GO:0009909
Si028822m.g	GO:0006406
Si028822m.g	GO:0006810
Si028822m.g	GO:0006606
Si028822m.g	GO:0010014
Si028822m.g	GO:0010228
Si028822m.g	GO:0009640
Si028822m.g	GO:0005829
Si028822m.g	GO:0006499
Si028822m.g	GO:0016567
Si012750m.g	GO:0005215
Si012750m.g	GO:0006812
Si012750m.g	GO:0008324
Si012750m.g	GO:0055085
Si021626m.g	GO:0043565
Si021626m.g	GO:0003700
Si021626m.g	GO:0005634
Si021626m.g	GO:0006355
Si029388m.g	GO:0005515
Si028073m.g	GO:0006952
Si028073m.g	GO:0043531
Si028073m.g	GO:0000166
Si015677m.g	GO:0016787
Si015677m.g	GO:0008152
Si022827m.g	GO:0005524
Si022827m.g	GO:0000166
Si033934m.g	GO:0032922
Si033934m.g	GO:0016592
Si033934m.g	GO:0050665
Si033934m.g	GO:0048765
Si033934m.g	GO:0045010
Si033934m.g	GO:0010090
Si033934m.g	GO:0048586
Si033934m.g	GO:1901672
Si033934m.g	GO:0009631
Si033934m.g	GO:0007155
Si033934m.g	GO:0006355
Si033934m.g	GO:2000022
Si033934m.g	GO:0071555
Si033934m.g	GO:0006970
Si033934m.g	GO:0010228
Si033934m.g	GO:0016926
Si033934m.g	GO:0003674
Si033934m.g	GO:0010104
Si023163m.g	GO:0005488
Si023163m.g	GO:0005509
Si015202m.g	GO:0016757
Si020873m.g	GO:0009579
Si020873m.g	GO:0016021
Si020873m.g	GO:0020037
Si020873m.g	GO:0016020
Si020873m.g	GO:0009539
Si020873m.g	GO:0005488
Si020873m.g	GO:0046872
Si020873m.g	GO:0055114
Si020873m.g	GO:0009767
Si039689m.g	GO:0005737
Si039689m.g	GO:0009987
Si039689m.g	GO:0006810
Si039689m.g	GO:0006887
Si039689m.g	GO:0000145
Si019168m.g	GO:0009526
Si019168m.g	GO:0006810
Si019168m.g	GO:0015851
Si019168m.g	GO:0005215
Si019168m.g	GO:0016020
Si019168m.g	GO:0005623
Si019168m.g	GO:0043100
Si019168m.g	GO:0015205
Si005950m.g	GO:0003824
Si005950m.g	GO:0045454
Si005950m.g	GO:0015035
Si005950m.g	GO:0035556
Si005950m.g	GO:0009055
Si008796m.g	GO:0005507
Si008796m.g	GO:0005488
Si008796m.g	GO:0009055
Si035121m.g	GO:0006633
Si035121m.g	GO:0009987
Si035121m.g	GO:0016020
Si035121m.g	GO:0016747
Si000567m.g	GO:0005515
Si034263m.g	GO:0005856
Si034263m.g	GO:0005737
Si034263m.g	GO:0009524
Si034263m.g	GO:0005819
Si034263m.g	GO:0045010
Si034263m.g	GO:0005730
Si034263m.g	GO:0005618
Si034263m.g	GO:0005634
Si034263m.g	GO:0009987
Si034263m.g	GO:0016043
Si034263m.g	GO:0005884
Si034263m.g	GO:0005886
Si012174m.g	GO:0005515
Si029672m.g	GO:0016758
Si029672m.g	GO:0008152
Si016125m.g	GO:0005737
Si016125m.g	GO:0005515
Si016125m.g	GO:0006886
Si016125m.g	GO:0016020
Si016125m.g	GO:0005198
Si016125m.g	GO:0030117
Si016125m.g	GO:0016192
Si032201m.g	GO:0043531
Si032201m.g	GO:0000166
Si002709m.g	GO:0009664
Si002709m.g	GO:0016020
Si002709m.g	GO:0016043
Si002709m.g	GO:0009828
Si002709m.g	GO:0005576
Si002709m.g	GO:0006949
Si034696m.g	GO:0006468
Si034696m.g	GO:0004674
Si034696m.g	GO:0006464
Si034696m.g	GO:0000166
Si034696m.g	GO:0005524
Si034696m.g	GO:0048544
Si009676m.g	GO:0008150
Si007018m.g	GO:0005737
Si007018m.g	GO:0005794
Si007018m.g	GO:0005975
Si007018m.g	GO:0016762
Si007018m.g	GO:0009741
Si007018m.g	GO:0005886
Si007018m.g	GO:0080039
Si007018m.g	GO:0009505
Si007018m.g	GO:0048046
Si007018m.g	GO:0009733
Si007018m.g	GO:0004553
Si007018m.g	GO:0009409
Si007018m.g	GO:0009408
Si007018m.g	GO:0010411
Si040582m.g	GO:0003824
Si040582m.g	GO:0008152
Si009925m.g	GO:0006508
Si009925m.g	GO:0008233
Si009925m.g	GO:0004190
Si009925m.g	GO:0009505
Si018671m.g	GO:0005840
Si018671m.g	GO:0022625
Si018671m.g	GO:0005773
Si018671m.g	GO:0005622
Si018671m.g	GO:0003735
Si018671m.g	GO:0006412
Si018671m.g	GO:0009506
Si018671m.g	GO:0005783
Si014400m.g	GO:0033897
Si014400m.g	GO:0009718
Si014400m.g	GO:0005618
Si014400m.g	GO:0006865
Si014400m.g	GO:0004521
Si014400m.g	GO:0009611
Si014400m.g	GO:0016036
Si014400m.g	GO:0005576
Si014400m.g	GO:0003723
Si014400m.g	GO:0015824
Si014400m.g	GO:0005886
Si024035m.g	GO:0016758
Si024035m.g	GO:0008152
Si032352m.g	GO:0003676
Si032352m.g	GO:0000166
Si015426m.g	GO:0046872
Si015426m.g	GO:0005515
Si015426m.g	GO:0008270
Si000071m.g	GO:0042626
Si000071m.g	GO:0016021
Si000071m.g	GO:0006200
Si000071m.g	GO:0000166
Si000071m.g	GO:0016887
Si000071m.g	GO:0055085
Si000071m.g	GO:0005524
Si000581m.g	GO:0008150
Si000581m.g	GO:0003674
Si000581m.g	GO:0005515
Si000737m.g	GO:0009987
Si000737m.g	GO:0003878
Si000737m.g	GO:0016740
Si000737m.g	GO:0009346
Si000737m.g	GO:0008152
Si000737m.g	GO:0004775
Si000737m.g	GO:0044262
Si000737m.g	GO:0005886
Si017422m.g	GO:0016787
Si017422m.g	GO:0006470
Si017422m.g	GO:0004722
Si017422m.g	GO:0006464
Si017422m.g	GO:0046872
Si023208m.g	GO:0006139
Si023208m.g	GO:0009987
Si023208m.g	GO:0016787
Si023208m.g	GO:0007264
Si023208m.g	GO:0005622
Si023208m.g	GO:0007165
Si023208m.g	GO:0005886
Si023208m.g	GO:0015031
Si023208m.g	GO:0000166
Si023208m.g	GO:0009056
Si023208m.g	GO:0005525
Si040607m.g	GO:0003700
Si040607m.g	GO:0006351
Si040607m.g	GO:0005515
Si034097m.g	GO:0008150
Si036364m.g	GO:0003682
Si013753m.g	GO:0009651
Si013753m.g	GO:0009737
Si009774m.g	GO:0010333
Si009774m.g	GO:0000287
Si009774m.g	GO:0005488
Si009774m.g	GO:0008152
Si009774m.g	GO:0016829
Si013686m.g	GO:0016740
Si013686m.g	GO:0016747
Si034006m.g	GO:0006655
Si034006m.g	GO:0009664
Si034006m.g	GO:0009902
Si034006m.g	GO:0010075
Si034006m.g	GO:0000272
Si034006m.g	GO:0019288
Si034006m.g	GO:0006098
Si034006m.g	GO:0008150
Si034006m.g	GO:0005515
Si034006m.g	GO:0034660
Si034006m.g	GO:0010027
Si034006m.g	GO:0000023
Si034006m.g	GO:0046777
Si034006m.g	GO:0019252
Si021555m.g	GO:0016787
Si021555m.g	GO:0004176
Si021555m.g	GO:0009056
Si021555m.g	GO:0006508
Si029213m.g	GO:0071281
Si029213m.g	GO:0003700
Si029213m.g	GO:0005634
Si029213m.g	GO:0009723
Si029213m.g	GO:0006355
Si029213m.g	GO:0042742
Si019020m.g	GO:0005504
Si019020m.g	GO:0003824
Si019020m.g	GO:0016872
Si019020m.g	GO:0006631
Si002675m.g	GO:0019773
Si002675m.g	GO:0048046
Si002675m.g	GO:0009651
Si002675m.g	GO:0008233
Si002675m.g	GO:0006096
Si002675m.g	GO:0006094
Si002675m.g	GO:0005737
Si002675m.g	GO:0080129
Si002675m.g	GO:0005773
Si002675m.g	GO:0043161
Si002675m.g	GO:0005634
Si002675m.g	GO:0005774
Si002675m.g	GO:0046686
Si002675m.g	GO:0006833
Si002675m.g	GO:0006972
Si002675m.g	GO:0009409
Si002675m.g	GO:0051603
Si002675m.g	GO:0007030
Si002675m.g	GO:0005829
Si002675m.g	GO:0004298
Si002675m.g	GO:0009853
Si002675m.g	GO:0051788
Si018263m.g	GO:0030145
Si018263m.g	GO:0048046
Si018263m.g	GO:0005488
Si018263m.g	GO:0045735
Si018263m.g	GO:0008150
Si018263m.g	GO:0046872
Si000266m.g	GO:0016787
Si000266m.g	GO:0004573
Si000266m.g	GO:0010053
Si000266m.g	GO:0009311
Si000266m.g	GO:0004558
Si009219m.g	GO:0003676
Si009219m.g	GO:0006306
Si009219m.g	GO:0005730
Si009219m.g	GO:0009616
Si009219m.g	GO:0006346
Si009219m.g	GO:0045893
Si009219m.g	GO:0010495
Si009219m.g	GO:0043687
Si009219m.g	GO:0050832
Si009219m.g	GO:0003968
Si009219m.g	GO:0031047
Si009219m.g	GO:0007267
Si009219m.g	GO:0010073
Si009219m.g	GO:0010267
Si009219m.g	GO:0035196
Si009219m.g	GO:0000398
Si009219m.g	GO:0016740
Si009219m.g	GO:0009855
Si009219m.g	GO:0010014
Si017369m.g	GO:0006468
Si017369m.g	GO:0070300
Si017369m.g	GO:0006464
Si017369m.g	GO:0000166
Si017369m.g	GO:0004674
Si017369m.g	GO:0009651
Si017369m.g	GO:0048527
Si017369m.g	GO:0005634
Si017369m.g	GO:0005829
Si017369m.g	GO:0005524
Si027477m.g	GO:0003676
Si027477m.g	GO:0008270
Si030061m.g	GO:0005737
Si030061m.g	GO:0000287
Si030061m.g	GO:0009570
Si030061m.g	GO:0006520
Si030061m.g	GO:0009058
Si030061m.g	GO:0016740
Si030061m.g	GO:0003879
Si030061m.g	GO:0005488
Si030061m.g	GO:0000105
Si022634m.g	GO:0016787
Si039159m.g	GO:0016787
Si039159m.g	GO:0008152
Si029993m.g	GO:0043562
Si029993m.g	GO:0016810
Si029993m.g	GO:0006212
Si029993m.g	GO:0003837
Si029993m.g	GO:0006807
Si029993m.g	GO:0005829
Si030147m.g	GO:0006629
Si030147m.g	GO:0016788
Si017438m.g	GO:0010583
Si017438m.g	GO:0004364
Si017438m.g	GO:0009407
Si017438m.g	GO:0005515
Si016809m.g	GO:0016758
Si016809m.g	GO:0008152
Si000215m.g	GO:0006952
Si000215m.g	GO:0043531
Si000215m.g	GO:0000166
Si016154m.g	GO:0006468
Si016154m.g	GO:0016772
Si016154m.g	GO:0004674
Si016154m.g	GO:0004712
Si016154m.g	GO:0005515
Si016154m.g	GO:0005524
Si001290m.g	GO:0016758
Si001290m.g	GO:0008152
Si034327m.g	GO:0042578
Si034327m.g	GO:0016787
Si034327m.g	GO:0009506
Si011697m.g	GO:0003676
Si011697m.g	GO:0008270
Si032808m.g	GO:0005694
Si032808m.g	GO:0006334
Si032808m.g	GO:0009987
Si032808m.g	GO:0016043
Si032808m.g	GO:0005622
Si032808m.g	GO:0005515
Si032808m.g	GO:0003677
Si032808m.g	GO:0046982
Si032808m.g	GO:0000786
Si032808m.g	GO:0005634
Si003855m.g	GO:0005515
Si036830m.g	GO:0046786
Si036830m.g	GO:0009705
Si018590m.g	GO:0009062
Si018590m.g	GO:0009737
Si018590m.g	GO:0009651
Si018590m.g	GO:0005730
Si006114m.g	GO:0042545
Si006114m.g	GO:0016787
Si006114m.g	GO:0030599
Si006114m.g	GO:0009505
Si006114m.g	GO:0045330
Si006114m.g	GO:0004857
Si006114m.g	GO:0043086
Si037282m.g	GO:0005829
Si037282m.g	GO:0055114
Si037282m.g	GO:0016491
Si015344m.g	GO:0003824
Si015344m.g	GO:0008152
Si024167m.g	GO:0005615
Si017991m.g	GO:0006810
Si017991m.g	GO:0005215
Si017991m.g	GO:0016021
Si017991m.g	GO:0016020
Si017991m.g	GO:0006833
Si017991m.g	GO:0009414
Si000654m.g	GO:0008150
Si000654m.g	GO:0009570
Si000654m.g	GO:0046872
Si000654m.g	GO:0008253
Si000654m.g	GO:0009507
Si007109m.g	GO:0005737
Si007109m.g	GO:0030234
Si007109m.g	GO:0009932
Si007109m.g	GO:0005094
Si007109m.g	GO:0010053
Si036463m.g	GO:0048244
Si036463m.g	GO:0005886
Si004351m.g	GO:0005840
Si004351m.g	GO:0005730
Si004351m.g	GO:0022625
Si004351m.g	GO:0005622
Si004351m.g	GO:0003735
Si004351m.g	GO:0006412
Si019161m.g	GO:0016567
Si019161m.g	GO:0004842
Si019161m.g	GO:0005680
Si002219m.g	GO:0050662
Si002219m.g	GO:0044237
Si002219m.g	GO:0003824
Si002219m.g	GO:0005488
Si002219m.g	GO:0005886
Si035632m.g	GO:0008150
Si035632m.g	GO:0003674
Si016330m.g	GO:0005737
Si016330m.g	GO:0016787
Si016330m.g	GO:0009832
Si016330m.g	GO:0006888
Si016330m.g	GO:0005783
Si016330m.g	GO:0010053
Si016330m.g	GO:0005774
Si016330m.g	GO:0016021
Si016330m.g	GO:0003924
Si016330m.g	GO:0030036
Si016330m.g	GO:0005789
Si016330m.g	GO:0009932
Si016330m.g	GO:0005886
Si016330m.g	GO:0006184
Si016330m.g	GO:0000166
Si016330m.g	GO:0005525
Si039940m.g	GO:0004497
Si039940m.g	GO:0020037
Si039940m.g	GO:0016705
Si039940m.g	GO:0005488
Si039940m.g	GO:0046872
Si039940m.g	GO:0055114
Si039940m.g	GO:0009055
Si020876m.g	GO:0016779
Si020876m.g	GO:0003677
Si020876m.g	GO:0016740
Si020876m.g	GO:0006351
Si020876m.g	GO:0032549
Si020876m.g	GO:0003899
Si020876m.g	GO:0005488
Si022227m.g	GO:0016706
Si022227m.g	GO:0055114
Si022227m.g	GO:0016491
Si000849m.g	GO:0009941
Si000849m.g	GO:0050660
Si000849m.g	GO:0005730
Si000849m.g	GO:0016668
Si000849m.g	GO:0045454
Si000849m.g	GO:0046685
Si000849m.g	GO:0055114
Si000849m.g	GO:0016491
Si006840m.g	GO:0006139
Si006840m.g	GO:0009116
Si006840m.g	GO:0003824
Si006578m.g	GO:0009535
Si006578m.g	GO:0009941
Si006578m.g	GO:0008150
Si006578m.g	GO:0016117
Si006578m.g	GO:0009507
Si035370m.g	GO:0031072
Si035370m.g	GO:0006457
Si002127m.g	GO:0006949
Si002127m.g	GO:0009664
Si002127m.g	GO:0016020
Si002127m.g	GO:0005576
Si005903m.g	GO:0005515
Si004195m.g	GO:0006355
Si004195m.g	GO:0003677
Si022497m.g	GO:0005515
Si034698m.g	GO:0004527
Si034698m.g	GO:0003676
Si005823m.g	GO:0005488
Si005823m.g	GO:0008270
Si017146m.g	GO:0005856
Si017146m.g	GO:0055028
Si017146m.g	GO:0006464
Si017146m.g	GO:0000166
Si017146m.g	GO:0004674
Si017146m.g	GO:0046777
Si017146m.g	GO:0005524
Si010939m.g	GO:0009658
Si010939m.g	GO:0009507
Si010939m.g	GO:0003723
Si010939m.g	GO:0000373
Si007563m.g	GO:0005783
Si007563m.g	GO:0016021
Si007563m.g	GO:0016020
Si007563m.g	GO:0008250
Si007563m.g	GO:0016740
Si007563m.g	GO:0004579
Si007563m.g	GO:0043069
Si021454m.g	GO:0071944
Si021454m.g	GO:0009908
Si021454m.g	GO:0005515
Si021454m.g	GO:0009958
Si021022m.g	GO:0016020
Si021022m.g	GO:0016021
Si021022m.g	GO:0010352
Si021022m.g	GO:0010163
Si021022m.g	GO:0006812
Si021022m.g	GO:0015299
Si021022m.g	GO:2000377
Si021022m.g	GO:0006814
Si021022m.g	GO:0010348
Si021022m.g	GO:0042542
Si021022m.g	GO:0009651
Si021022m.g	GO:0009941
Si021022m.g	GO:0055085
Si006412m.g	GO:0003700
Si006412m.g	GO:0005634
Si006412m.g	GO:0005654
Si006412m.g	GO:0006355
Si006412m.g	GO:0005667
Si030023m.g	GO:0016021
Si030023m.g	GO:0016020
Si030023m.g	GO:0006508
Si030023m.g	GO:0008233
Si030023m.g	GO:0008236
Si001285m.g	GO:0005737
Si001285m.g	GO:0006468
Si001285m.g	GO:0009966
Si001285m.g	GO:0016772
Si001285m.g	GO:0005829
Si001285m.g	GO:0005886
Si001285m.g	GO:0004674
Si001285m.g	GO:0005515
Si001285m.g	GO:0005634
Si001285m.g	GO:0005524
Si001033m.g	GO:0005737
Si001033m.g	GO:0005852
Si001033m.g	GO:0005829
Si001033m.g	GO:0016282
Si001033m.g	GO:0006446
Si001033m.g	GO:0005886
Si001033m.g	GO:0033290
Si001033m.g	GO:0001731
Si001033m.g	GO:0009506
Si001033m.g	GO:0003743
Si000456m.g	GO:0030234
Si000456m.g	GO:0007165
Si000456m.g	GO:0005097
Si000456m.g	GO:0032851
Si034481m.g	GO:0005794
Si034481m.g	GO:0000139
Si034481m.g	GO:0009860
Si034481m.g	GO:0019953
Si007855m.g	GO:0005515
Si033830m.g	GO:0006457
Si033830m.g	GO:0042594
Si033830m.g	GO:0031072
Si033830m.g	GO:0009793
Si033830m.g	GO:0045324
Si033830m.g	GO:0005488
Si033830m.g	GO:0000578
Si033830m.g	GO:0051301
Si033830m.g	GO:0005783
Si033830m.g	GO:0009638
Si033830m.g	GO:0005773
Si033830m.g	GO:0005770
Si033830m.g	GO:0005774
Si033830m.g	GO:0005794
Si033830m.g	GO:0006623
Si033830m.g	GO:0007032
Si033830m.g	GO:0007033
Si033830m.g	GO:0006897
Si033830m.g	GO:0009660
Si033830m.g	GO:0005802
Si033830m.g	GO:0009959
Si024784m.g	GO:0005488
Si003986m.g	GO:0046872
Si003986m.g	GO:0005488
Si036387m.g	GO:0016787
Si036387m.g	GO:0005975
Si036387m.g	GO:0006073
Si036387m.g	GO:0005618
Si036387m.g	GO:0009987
Si036387m.g	GO:0048046
Si036387m.g	GO:0016740
Si036387m.g	GO:0016762
Si036387m.g	GO:0004553
Si013551m.g	GO:0050661
Si013551m.g	GO:0050660
Si013551m.g	GO:0004499
Si013551m.g	GO:0003824
Si013551m.g	GO:0055114
Si037617m.g	GO:0005730
Si037617m.g	GO:0005618
Si037617m.g	GO:0005774
Si037617m.g	GO:0005829
Si037617m.g	GO:0016020
Si037617m.g	GO:0019843
Si037617m.g	GO:0003735
Si037617m.g	GO:0022627
Si037617m.g	GO:0009507
Si037617m.g	GO:0005622
Si037617m.g	GO:0006412
Si037617m.g	GO:0009506
Si026331m.g	GO:0005515
Si034336m.g	GO:0008150
Si034336m.g	GO:0003674
Si012672m.g	GO:0005975
Si012672m.g	GO:0016853
Si012672m.g	GO:0004034
Si012672m.g	GO:0009987
Si012672m.g	GO:0019318
Si012672m.g	GO:0030246
Si032133m.g	GO:0016020
Si027541m.g	GO:0006952
Si027541m.g	GO:0016787
Si027541m.g	GO:0017148
Si027541m.g	GO:0030598
Si036312m.g	GO:0046872
Si036312m.g	GO:0005515
Si036312m.g	GO:0008270
Si034724m.g	GO:0033044
Si034724m.g	GO:0007126
Si034724m.g	GO:0006282
Si034724m.g	GO:0043687
Si034724m.g	GO:0045893
Si034724m.g	GO:0005634
Si034724m.g	GO:0007049
Si039063m.g	GO:0016787
Si039063m.g	GO:0017111
Si039063m.g	GO:0005524
[truncated: 106,656 more rows]
