# Supplementary material for: Metabolic Reconstruction of Setaria italica: A Systems Biology Approach for Integrating Tissue-Specific Omics and Pathway Analysis of Bioenergy Grasses
Source: Front Plant Sci. 2016 Aug 10;7:1138. doi: 10.3389/fpls.2016.01138 (PMC4978736; doi:10.3389/fpls.2016.01138)
Supplement: Supplementary file 7 [file Table7.XLSX]

## Sheet: proteome
ID	logFC	ID	PACid	GO term	Protein	Significance
Si034282m	-4.55436	Si034282m	PACid:19680279	GO:0009058,GO:0005985	sucrose synthase 4	Yes
Si035816m	-5.62956	Si035816m	PACid:19682680	GO:0006508,GO:0004190	Eukaryotic aspartyl protease family protein	Yes
Si011527m	5.31066	Si011527m	PACid:19694944	GO:0004867,GO:0009611	Serine protease inhibitor, potato inhibitor I-type family protein	Yes
Si030658m	4.37276	Si030658m	PACid:19712816	GO:0004601,GO:0020037,GO:0006979,GO:0055114	Peroxidase superfamily protein	Yes
Si035357m	-5.06373	Si035357m	PACid:19680509	GO:0016491,GO:0055114	polyamine oxidase 1	Yes
Si020898m	-8.02024	Si020898m	PACid:19714202	GO:0006952	thionin 2.2	Yes
Si034557m	-2.36743	Si034557m	PACid:19683352	GO:0003824,GO:0050662,GO:0044237,GO:0045226,GO:0008831	rhamnose biosynthesis 1	Yes
Si010422m	3.24995	Si010422m	PACid:19696656	GO:0004601,GO:0020037,GO:0006979,GO:0055114	Peroxidase superfamily protein	Yes
Si013714m	-3.78035	Si013714m	PACid:19692994	GO:0016747	HXXXD-type acyl-transferase family protein	Yes
Si023261m	3.18351	Si023261m	PACid:19700608	0	Late embryogenesis abundant protein (LEA) family protein	Yes
Si017205m	-3.86894	Si017205m	PACid:19687218	GO:0051258,GO:0043234,GO:0003924,GO:0005525,GO:0006184,GO:0007017,GO:0005874	tubulin beta 8	Yes
Si002007m	5.8322	Si002007m	PACid:19676923	GO:0004601,GO:0020037,GO:0006979,GO:0055114	Peroxidase superfamily protein	Yes
Si026968m	4.9685	Si026968m	PACid:19707197	GO:0042742,GO:0050832	pathogenesis-related 4	Yes
Si023556m	-2.44272	Si023556m	PACid:19701371	GO:0003735,GO:0006412,GO:0005622,GO:0005840	Ribosomal L28e protein family	Yes
Si030675m	3.87337	Si030675m	PACid:19711659	GO:0004553,GO:0005975	chitinase A	Yes
Si026478m	-1.67204	Si026478m	PACid:19706358	GO:0003735,GO:0006412,GO:0005622,GO:0005840	ribosomal protein 1	Yes
Si022524m	2.83582	Si022524m	PACid:19699225	GO:0004601,GO:0020037,GO:0006979,GO:0055114	Peroxidase superfamily protein	Yes
Si014119m	-2.89894	Si014119m	PACid:19692324	GO:0016491,GO:0008152	NAD(P)-binding Rossmann-fold superfamily protein	Yes
Si003085m	-2.42722	Si003085m	PACid:19677713	GO:0003735,GO:0006412,GO:0005840	Ribosomal protein L18ae/LX family protein	Yes
Si011186m	-5.42028	Si011186m	PACid:19695821	#NAME?	MLP-like protein 423	Yes
Si029907m	3.53896	Si029907m	PACid:19709939	GO:0005975,GO:0004553	Melibiase family protein	Yes
Si037091m	4.1657	Si037091m	PACid:19684567	GO:0016020,GO:0009765	photosystem II light harvesting complex gene 2.3	Yes
Si017993m	1.77612	Si017993m	PACid:19687528	GO:0000287,GO:0004427,GO:0006796,GO:0005737	pyrophosphorylase 6	Yes
Si020916m	3.18351	Si020916m	PACid:19697708	GO:0004568,GO:0006032,GO:0016998	homolog of carrot EP3-3 chitinase	Yes
Si032585m	-5.03715	Si032585m	PACid:19713680	GO:0006508,GO:0004190	Eukaryotic aspartyl protease family protein	Yes
Si013802m	1.95219	Si013802m	PACid:19693084	GO:0003755,GO:0006457	cyclophilin 38	Yes
Si010235m	2.30099	Si010235m	PACid:19693885	GO:0016491,GO:0006520,GO:0055114	glutamate dehydrogenase 2	Yes
Si032704m	-1.61224	Si032704m	PACid:19711653	GO:0003735,GO:0006412,GO:0005622,GO:0005840	Ribosomal protein L34e superfamily protein	Yes
Si028874m	-1.92007	Si028874m	PACid:19712957	GO:0006886,GO:0016192,GO:0030117,GO:0005515,GO:0005198,GO:0005798	coatomer gamma-2 subunit, putative / gamma-2 coat protein, putative / gamma-2 COP, putative	Yes
Si021820m	-2.39732	Si021820m	PACid:19698698	GO:0008483,GO:0030170	glutamate-1-semialdehyde 2,1-aminomutase 2	Yes
Si030847m	-1.4993	Si030847m	PACid:19710876	GO:0003735,GO:0006412,GO:0005622,GO:0005840	Ribosomal protein L2 family	Yes
Si001298m	1.52144	Si001298m	PACid:19677575	GO:0000287,GO:0030976,GO:0003824	Thiamine pyrophosphate dependent pyruvate decarboxylase family protein	Yes
Si010827m	1.90568	Si010827m	PACid:19695835	GO:0004568,GO:0006032,GO:0016998,GO:0008061	homolog of carrot EP3-3 chitinase	Yes
Si010467m	1.81267	Si010467m	PACid:19695862	GO:0004601,GO:0020037,GO:0006979,GO:0055114	ascorbate peroxidase 4	Yes
Si004560m	2.88897	Si004560m	PACid:19677793	GO:0004553,GO:0005975	Glycosyl hydrolase superfamily protein	Yes
Si004808m	-1.88907	Si004808m	PACid:19677044	GO:0003677,GO:0016192,GO:0016021,GO:0006334,GO:0000786	SNARE-like superfamily protein	Yes
Si016999m	3.83904	Si016999m	PACid:19689613	GO:0004096,GO:0020037,GO:0055114,GO:0006979,GO:0005506	catalase 1	Yes
Si022971m	-1.46054	Si022971m	PACid:19697836	GO:0003723,GO:0006412,GO:0005840,GO:0005622,GO:0003735	Ribosomal protein S4 (RPS4A) family protein	Yes
Si014373m	3.17798	Si014373m	PACid:19692005	GO:0006457	FKBP-like peptidyl-prolyl cis-trans isomerase family protein	Yes
Si022806m	1.91675	Si022806m	PACid:19700716	GO:0009507,GO:0005198	Plastid-lipid associated protein PAP / fibrillin family protein	Yes
Si002374m	-1.66539	Si002374m	PACid:19675254	GO:0003735,GO:0006412,GO:0005622,GO:0005840,GO:0008097	ribosomal protein L5 B	Yes
Si002936m	-2.22458	Si002936m	PACid:19674792	GO:0003735,GO:0006412,GO:0005622,GO:0005840	breast basic conserved 1	Yes
Si016242m	2.00534	Si016242m	PACid:19689698	GO:0008889,GO:0006071	SHV3-like 1	Yes
Si006735m	2.98198	Si006735m	PACid:19703111	GO:0006508,GO:0004190	Eukaryotic aspartyl protease family protein	Yes
Si029884m	2.20022	Si029884m	PACid:19711215	GO:0016491,GO:0050660,GO:0055114	monodehydroascorbate reductase 1	Yes
Si009950m	2.29656	Si009950m	PACid:19693936	GO:0008234,GO:0006508	Granulin repeat cysteine protease family protein	Yes
Si013632m	1.94333	Si013632m	PACid:19692319	GO:0016491,GO:0055114,GO:0016616,GO:0016615,GO:0006108	lactate/malate dehydrogenase family protein	Yes
Si007075m	4.20445	Si007075m	PACid:19704283	GO:0005507,GO:0009055	early nodulin-like protein 9	Yes
Si010261m	3.22116	Si010261m	PACid:19693957	GO:0016620,GO:0055114	glyceraldehyde 3-phosphate dehydrogenase A subunit 2	Yes
Si029130m	2.99416	Si029130m	PACid:19709462	GO:0016491,GO:0008152,GO:0055114	aldehyde dehydrogenase 7B4	Yes
Si009776m	-3.6364	Si009776m	PACid:19697110	GO:0004806,GO:0006629	alpha/beta-Hydrolases superfamily protein	Yes
Si007388m	2.31317	Si007388m	PACid:19705769	0	Ribonuclease E inhibitor RraA/Dimethylmenaquinone methyltransferase	Yes
Si038809m	-1.04419	Si038809m	PACid:19682172	GO:0003735,GO:0006412,GO:0005622,GO:0005840	Ribosomal S17 family protein	Yes
Si031112m	-2.18804	Si031112m	PACid:19709723	GO:0003735,GO:0006412,GO:0005622,GO:0005840	Ribosomal protein L19e family protein	Yes
Si001642m	1.91122	Si001642m	PACid:19674925	GO:0016616,GO:0055114,GO:0006102,GO:0004450	cytosolic NADP+-dependent isocitrate dehydrogenase	Yes
Si017147m	1.70083	Si017147m	PACid:19689497	GO:0016747,GO:0008152	peroxisomal 3-ketoacyl-CoA thiolase 3	Yes
Si010665m	-1.74291	Si010665m	PACid:19694712	GO:0008152,GO:0003824	Phosphoenolpyruvate carboxylase family protein	Yes
Si032292m	-2.75056	Si032292m	PACid:19709823	GO:0003677,GO:0006334,GO:0005634,GO:0000786	Histone superfamily protein	Yes
Si018598m	-2.15482	Si018598m	PACid:19689867	GO:0003735,GO:0006412,GO:0005622,GO:0005840	Ribosomal protein S11 family protein	Yes
Si010558m	3.11043	Si010558m	PACid:19695472	GO:0055114,GO:0016491	NAD(P)-linked oxidoreductase superfamily protein	Yes
Si005868m	-1.12613	Si005868m	PACid:19706148	GO:0005515,GO:0003824,GO:0008152	phospholipase D alpha 1	Yes
Si037967m	-2.2877	Si037967m	PACid:19683076	GO:0003677	histone H2A 11	Yes
Si003882m	2.28216	Si003882m	PACid:19675442	GO:0004089,GO:0008270,GO:0015976	carbonic anhydrase 2	Yes
Si026729m	2.9687	Si026729m	PACid:19707302	GO:0005198,GO:0009507	Plastid-lipid associated protein PAP / fibrillin family protein	Yes
Si022305m	-2.62543	Si022305m	PACid:19699652	GO:0016491,GO:0008152	protochlorophyllide oxidoreductase A	Yes
Si011049m	2.03302	Si011049m	PACid:19694780	0	Remorin family protein	Yes
Si026922m	-1.17707	Si026922m	PACid:19707076	GO:0003735,GO:0006412,GO:0005622,GO:0005840,GO:0015934	Ribosomal protein L22p/L17e family protein	Yes
Si034269m	1.82928	Si034269m	PACid:19680717	GO:0015078,GO:0015991,GO:0033177	vacuolar proton ATPase A3	Yes
Si037332m	2.23566	Si037332m	PACid:19681532	GO:0015979,GO:0009522,GO:0009538	photosystem I subunit F	Yes
Si034212m	-3.87115	Si034212m	PACid:19679809	GO:0016702,GO:0046872,GO:0055114,GO:0005515	PLAT/LH2 domain-containing lipoxygenase family protein	Yes
Si022004m	-1.44061	Si022004m	PACid:19702549	GO:0004478,GO:0006556,GO:0005524	S-adenosylmethionine synthetase 1	Yes
Si022961m	-2.52467	Si022961m	PACid:19699283	GO:0003993	HAD superfamily, subfamily IIIB acid phosphatase	Yes
Si014584m	-1.65321	Si014584m	PACid:19692944	GO:0003677,GO:0006334,GO:0005634,GO:0000786	Histone superfamily protein	Yes
Si029650m	1.60228	Si029650m	PACid:19710402	GO:0004553,GO:0005975	O-Glycosyl hydrolases family 17 protein	Yes
Si007160m	3.27874	Si007160m	PACid:19705155	GO:0005215,GO:0006810,GO:0016020	delta tonoplast integral protein	Yes
Si013768m	1.70083	Si013768m	PACid:19693149	GO:0008152	alanine:glyoxylate aminotransferase	Yes
Si000783m	3.09382	Si000783m	PACid:19673410	GO:0016616,GO:0055114,GO:0051287	NADP-malic enzyme 3	Yes
Si032142m	1.99537	Si032142m	PACid:19711592	GO:0004550,GO:0005524,GO:0006165,GO:0006183,GO:0006228,GO:0006241	Nucleoside diphosphate kinase family protein	Yes
Si001055m	1.60117	Si001055m	PACid:19676366	0	Protein of unknown function, DUF642	Yes
Si010855m	2.13711	Si010855m	PACid:19694611	GO:0019898,GO:0015979,GO:0009654,GO:0009523,GO:0005509	Mog1/PsbP/DUF1795-like photosystem II reaction center PsbP family protein	Yes
Si018671m	-1.56352	Si018671m	PACid:19690207	GO:0003735,GO:0006412,GO:0005622,GO:0005840	Ribosomal protein L14	Yes
Si016850m	1.69529	Si016850m	PACid:19688950	GO:0016746,GO:0008152,GO:0008415	Dihydrolipoamide acetyltransferase, long form protein	Yes
Si017999m	-1.197	Si017999m	PACid:19686415	0	0	Yes
Si006718m	3.21895	Si006718m	PACid:19705577	GO:0016788,GO:0006629	GDSL-like Lipase/Acylhydrolase superfamily protein	Yes
Si007252m	1.3177	Si007252m	PACid:19702751	GO:0016209,GO:0016491,GO:0055114	Thioredoxin superfamily protein	Yes
Si014184m	1.00211	Si014184m	PACid:19693163	0	glyoxalase I homolog	Yes
Si009686m	-2.38514	Si009686m	PACid:19697082	GO:0005515	26S proteasome, regulatory subunit Rpn7;Proteasome component (PCI) domain	Yes
Si006330m	1.14053	Si006330m	PACid:19704758	GO:0004616,GO:0050661,GO:0006098,GO:0055114	6-phosphogluconate dehydrogenase family protein	Yes
Si034293m	2.40618	Si034293m	PACid:19682629	GO:0009058,GO:0005985	sucrose synthase 3	Yes
Si016582m	-1.13831	Si016582m	PACid:19688545	GO:0005524	Heat shock protein 70 (Hsp 70) family protein	Yes
Si035707m	2.36521	Si035707m	PACid:19683720	GO:0016620,GO:0055114	glyceraldehyde-3-phosphate dehydrogenase B subunit	Yes
Si036120m	1.22801	Si036120m	PACid:19684843	GO:0005198,GO:0009507	Plastid-lipid associated protein PAP / fibrillin family protein	Yes
Si013192m	1.63217	Si013192m	PACid:19690909	GO:0008152	aconitase 3	Yes
Si000995m	1.44947	Si000995m	PACid:19675641	GO:0003855,GO:0004764,GO:0055114,GO:0005737	dehydroquinate dehydratase, putative / shikimate dehydrogenase, putative	Yes
Si020882m	1.42621	Si020882m	PACid:19697711	GO:0005524,GO:0016820,GO:0015991,GO:0033178,GO:0046933,GO:0046961,GO:0015992,GO:0046034,GO:0016469	ATP synthase subunit alpha	Yes
Si035374m	1.47494	Si035374m	PACid:19679442	GO:0004096,GO:0020037,GO:0055114,GO:0006979,GO:0005506	catalase 2	Yes
Si017188m	1.40739	Si017188m	PACid:19686408	0	thylakoid rhodanese-like	Yes
Si036300m	-1.32434	Si036300m	PACid:19682562	GO:0008466,GO:0016758,GO:0007047,GO:0030244,GO:0005618,GO:0030054	reversibly glycosylated polypeptide 2	Yes
Si016881m	-0.984398	Si016881m	PACid:19687701	0	BCL-2-associated athanogene 7	Yes
Si006676m	1.77391	Si006676m	PACid:19703763	GO:0016616,GO:0051287,GO:0008152,GO:0055114,GO:0048037	formate dehydrogenase	Yes
Si003163m	0.936784	Si003163m	PACid:19674939	GO:0016209,GO:0016491,GO:0055114	thioredoxin-dependent peroxidase 2	Yes
Si017038m	2.18915	Si017038m	PACid:19690340	GO:0005524,GO:0016820,GO:0015991,GO:0033178,GO:0046933,GO:0046961,GO:0015992,GO:0046034,GO:0016469	ATPase, V1 complex, subunit B protein	Yes
Si022625m	1.03644	Si022625m	PACid:19701341	GO:0004553,GO:0005975	beta-1,3-glucanase 2	Yes
Si001538m	2.394	Si001538m	PACid:19677606	GO:0005975	Aldolase-type TIM barrel family protein	Yes
Si022050m	1.19589	Si022050m	PACid:19701301	GO:0000287,GO:0004634,GO:0006096,GO:0000015	Enolase	Yes
Si022654m	1.67868	Si022654m	PACid:19701884	GO:0003824,GO:0030170,GO:0008152	O-acetylserine (thiol) lyase (OAS-TL) isoform A1	Yes
Si027571m	-3.76928	Si027571m	PACid:19707028	GO:0004869	Cystatin/monellin superfamily protein	Yes
Si014423m	-1.11617	Si014423m	PACid:19693315	GO:0003735,GO:0006412,GO:0005622,GO:0005840	ribosomal protein S13A	Yes
Si011019m	-2.07621	Si011019m	PACid:19696363	GO:0003735,GO:0006412,GO:0005840	Ribosomal protein L16p/L10e family protein	Yes
Si035074m	1.42843	Si035074m	PACid:19685130	GO:0030170,GO:0009058,GO:0016740,GO:0016769	alanine aminotransferase 2	Yes
Si021389m	1.64435	Si021389m	PACid:19700062	GO:0005524	chloroplast heat shock protein 70-2	Yes
Si014044m	-1.8027	Si014044m	PACid:19692208	0	pfkB-like carbohydrate kinase family protein	Yes
Si011175m	2.39732	Si011175m	PACid:19696826	GO:0045454,GO:0015035,GO:0009055,GO:0006662	thioredoxin M-type 4	Yes
Si013347m	-1.09624	Si013347m	PACid:19693570	GO:0005524,GO:0051082,GO:0006457,GO:0006950	HEAT SHOCK PROTEIN 81.4	Yes
Si038035m	-1.51923	Si038035m	PACid:19679082	GO:0003735,GO:0006412,GO:0005622,GO:0005840	Ribosomal protein S10p/S20e family protein	Yes
Si037485m	1.21804	Si037485m	PACid:19681609	GO:0015078,GO:0015986,GO:0045263	ATPase, F0 complex, subunit B/B\', bacterial/chloroplast	Yes
Si030845m	1.97101	Si030845m	PACid:19713992	GO:0016020,GO:0009765	photosystem II light harvesting complex gene B1B2	Yes
Si035327m	-3.15472	Si035327m	PACid:19682221	GO:0016491,GO:0055114	polyamine oxidase 1	Yes
Si002854m	1.28005	Si002854m	PACid:19678472	GO:0005515	Glutathione S-transferase family protein	Yes
Si037566m	1.23908	Si037566m	PACid:19681763	GO:0015979,GO:0009522,GO:0009538	photosystem I subunit D-2	Yes
Si037546m	0.714215	Si037546m	PACid:19680573	GO:0005515	Cystathionine beta-synthase (CBS) family protein	Yes
Si017082m	-1.71965	Si017082m	PACid:19689567	GO:0016620,GO:0055114	glyceraldehyde-3-phosphate dehydrogenase C2	Yes
Si018321m	-1.37417	Si018321m	PACid:19690347	GO:0003723,GO:0003735,GO:0006412,GO:0005622,GO:0005840	Ribosomal protein L21	Yes
Si000808m	2.44383	Si000808m	PACid:19678492	GO:0016616,GO:0055114,GO:0051287	NADP-malic enzyme 3	Yes
Si016816m	1.37639	Si016816m	PACid:19690541	GO:0016491,GO:0051537,GO:0055114,GO:0010277	translocon at the inner envelope membrane of chloroplasts 55-II	Yes
Si019773m	1.26233	Si019773m	PACid:19686545	GO:0016209,GO:0016491,GO:0055114	2-cysteine peroxiredoxin B	Yes
Si026480m	1.31216	Si026480m	PACid:19706617	GO:0004332,GO:0006096	fructose-bisphosphate aldolase 2	Yes
Si011704m	-1.16267	Si011704m	PACid:19694572	GO:0003735,GO:0006412,GO:0005622,GO:0005840	Ribosomal protein S5 domain 2-like superfamily protein	Yes
Si039832m	-0.952286	Si039832m	PACid:19679992	GO:0003735,GO:0006412,GO:0005622,GO:0005840	Nucleic acid-binding, OB-fold-like protein	Yes
Si036154m	2.67858	Si036154m	PACid:19684638	0	ADP/ATP carrier 2	Yes
Si030702m	1.60892	Si030702m	PACid:19710360	GO:0016020,GO:0009765	light harvesting complex photosystem II	Yes
Si025817m	-1.14385	Si025817m	PACid:19708452	GO:0005198,GO:0006886,GO:0016192,GO:0030130,GO:0030132	Clathrin, heavy chain	Yes
Si022420m	1.63771	Si022420m	PACid:19701644	GO:0016788,GO:0006629	GDSL-like Lipase/Acylhydrolase superfamily protein	Yes
Si005998m	1.12613	Si005998m	PACid:19703401	GO:0005524,GO:0004222,GO:0006508,GO:0008270,GO:0016021,GO:0016887	FtsH extracellular protease family	Yes
Si037440m	-1.11063	Si037440m	PACid:19682007	GO:0003735,GO:0019843,GO:0006412,GO:0005840	Translation elongation factor EF1B/ribosomal protein S6 family protein	Yes
Si008844m	-1.08738	Si008844m	PACid:19703329	GO:0000166,GO:0046872,GO:0003824,GO:0008152,GO:0016020,GO:0015662,GO:0006812,GO:0006754	H(+)-ATPase 6	Yes
Si031371m	1.52476	Si031371m	PACid:19711576	0	MD-2-related lipid recognition domain-containing protein / ML domain-containing protein	Yes
Si003194m	-0.95893	Si003194m	PACid:19677309	GO:0015934,GO:0006412,GO:0003735	Translation protein SH3-like family protein	Yes
Si017820m	2.09392	Si017820m	PACid:19687750	GO:0003755,GO:0006457	Cyclophilin-like peptidyl-prolyl cis-trans isomerase family protein	Yes
Si000789m	1.17928	Si000789m	PACid:19676670	GO:0003824,GO:0046872,GO:0004619,GO:0030145,GO:0006007,GO:0005737	Phosphoglycerate mutase, 2,3-bisphosphoglycerate-independent	Yes
Si010922m	-1.48933	Si010922m	PACid:19693807	GO:0008199,GO:0006879,GO:0006826,GO:0005488	ferritin 4	Yes
Si002339m	-1.47604	Si002339m	PACid:19673783	0	purin-rich alpha 1	Yes
Si002574m	1.78941	Si002574m	PACid:19676941	0	Chlorophyll A-B binding family protein	Yes
Si036449m	2.07067	Si036449m	PACid:19685189	GO:0004601,GO:0020037,GO:0006979,GO:0055114	Peroxidase superfamily protein	Yes
Si036792m	1.03866	Si036792m	PACid:19685792	0	Tetratricopeptide repeat (TPR)-like superfamily protein	Yes
Si002660m	0.721966	Si002660m	PACid:19678571	GO:0010181,GO:0016491	flavodoxin-like quinone reductase 1	Yes
Si018294m	-1.14607	Si018294m	PACid:19687113	0	Ribosomal protein S8e family protein	Yes
Si018309m	-0.811658	Si018309m	PACid:19688623	GO:0003735,GO:0006412,GO:0005622,GO:0005840	Ribosomal protein L6 family protein	Yes
Si003143m	2.04409	Si003143m	PACid:19674653	0	pathogenesis-related gene 1	Yes
Si009556m	1.67093	Si009556m	PACid:19696496	GO:0000287,GO:0004743,GO:0030955,GO:0006096,GO:0005515	Pyruvate kinase family protein	Yes
Si001988m	1.38524	Si001988m	PACid:19674746	GO:0004601,GO:0020037,GO:0006979,GO:0055114	Peroxidase superfamily protein	Yes
Si017390m	1.00654	Si017390m	PACid:19687110	GO:0005524,GO:0016301,GO:0008152	phosphoribulokinase	Yes
Si013623m	3.29978	Si013623m	PACid:19693424	GO:0016831,GO:0030170,GO:0019752,GO:0006536,GO:0004351	glutamate decarboxylase	Yes
Si023462m	1.71965	Si023462m	PACid:19702203	GO:0016984,GO:0015977	ribulose bisphosphate carboxylase small chain 1A	Yes
Si003188m	1.06302	Si003188m	PACid:19678869	GO:0046961,GO:0015991,GO:0033178	vacuolar H+-ATPase subunit E isoform 3	Yes
Si016718m	1.06855	Si016718m	PACid:19690370	GO:0004177,GO:0006508,GO:0005622	Cytosol aminopeptidase family protein	Yes
Si018710m	-1.15382	Si018710m	PACid:19689724	GO:0003735,GO:0006412,GO:0005622,GO:0005840	Ribosomal L29 family protein	Yes
Si006879m	-2.5147	Si006879m	PACid:19704369	GO:0046406,GO:0015979,GO:0015995,GO:0008168,GO:0008152	magnesium-protoporphyrin IX methyltransferase	Yes
Si025577m	-0.783975	Si025577m	PACid:19699122	GO:0003676,GO:0005524,GO:0008026,GO:0004386	DEAD/DEAH box RNA helicase family protein	Yes
Si007358m	-1.03755	Si007358m	PACid:19703010	GO:0003735,GO:0006412,GO:0005622,GO:0005840	Ribosomal protein S24e family protein	Yes
Si037629m	-1.71411	Si037629m	PACid:19684819	GO:0003735,GO:0006412,GO:0005622,GO:0005840	Ribosomal protein S7e family protein	Yes
Si021784m	1.07409	Si021784m	PACid:19698776	GO:0000287,GO:0004743,GO:0030955,GO:0006096	Pyruvate kinase family protein	Yes
Si016798m	-1.99426	Si016798m	PACid:19686045	0	cytosolic invertase 2	Yes
Si030788m	-1.69418	Si030788m	PACid:19712114	GO:0003677,GO:0006334,GO:0000786,GO:0005634	winged-helix DNA-binding transcription factor family protein	Yes
Si022925m	1.03976	Si022925m	PACid:19700061	GO:0008308,GO:0006820,GO:0044070,GO:0055085,GO:0005741	voltage dependent anion channel 1	Yes
Si005992m	1.0752	Si005992m	PACid:19703775	GO:0005524,GO:0004222,GO:0006508,GO:0008270,GO:0016021,GO:0016887	FtsH extracellular protease family	Yes
Si010055m	-1.8481	Si010055m	PACid:19696427	GO:0016787	apyrase 2	Yes
Si010905m	1.8791	Si010905m	PACid:19694102	GO:0016020,GO:0009765	light harvesting complex photosystem II subunit 6	Yes
Si020785m	0.976647	Si020785m	PACid:19693592	GO:0015979,GO:0009522,GO:0009579,GO:0016021	Photosystem I, PsaA/PsaB protein	Yes
Si037928m	-0.867023	Si037928m	PACid:19685075	GO:0003735,GO:0006412,GO:0005622,GO:0005840	Ribosomal protein S19e family protein	Yes
Si036550m	0.853735	Si036550m	PACid:19679908	GO:0016491,GO:0055114,GO:0016616,GO:0016615,GO:0006108	Lactate/malate dehydrogenase family protein	Yes
Si003166m	-1.86692	Si003166m	PACid:19675340	GO:0006412,GO:0005840,GO:0003735	ribosomal protein L24	Yes
Si023045m	-0.940106	Si023045m	PACid:19701165	GO:0003735,GO:0006412,GO:0005622,GO:0005840	Ribosomal protein S6e	Yes
Si030780m	2.18361	Si030780m	PACid:19712057	GO:0004751,GO:0009052	Ribose 5-phosphate isomerase, type A protein	Yes
Si023201m	-0.876989	Si023201m	PACid:19702022	GO:0005515	dehydroascorbate reductase 2	Yes
Si016723m	0.870345	Si016723m	PACid:19688319	0	NAD(P)-binding Rossmann-fold superfamily protein	Yes
Si017017m	1.65321	Si017017m	PACid:19688528	GO:0016491,GO:0050660,GO:0055114,GO:0045454,GO:0005737	glutathione-disulfide reductase	Yes
Si016280m	1.6964	Si016280m	PACid:19686465	GO:0008237,GO:0008270,GO:0006508	aminopeptidase M1	Yes
Si014590m	-1.424	Si014590m	PACid:19692219	0	Calcium-binding EF-hand family protein	Yes
Si016659m	0.965574	Si016659m	PACid:19689663	GO:0005524,GO:0016820,GO:0015991,GO:0033178,GO:0046933,GO:0046961,GO:0015992,GO:0046034,GO:0016469	vacuolar ATP synthase subunit A	Yes
Si036365m	1.31105	Si036365m	PACid:19679640	GO:0016491,GO:0055114,GO:0016616,GO:0030060,GO:0006108	peroxisomal NAD-malate dehydrogenase 1	Yes
Si006023m	1.72297	Si006023m	PACid:19704344	0	Protein kinase superfamily protein	Yes
Si037390m	1.24683	Si037390m	PACid:19679922	GO:0005515	glutathione S-transferase phi 8	Yes
Si026258m	-0.72418	Si026258m	PACid:19706288	GO:0045454	PDI-like 1-2	Yes
Si002486m	0.793941	Si002486m	PACid:19678695	GO:0016787	alpha/beta-Hydrolases superfamily protein	Yes
Si034840m	0.720858	Si034840m	PACid:19684300	GO:0005524,GO:0044267	chaperonin-60alpha	Yes
Si017156m	1.1671	Si017156m	PACid:19689384	GO:0030170,GO:0009058,GO:0016740,GO:0016769,GO:0008483,GO:0006520	aspartate aminotransferase 5	Yes
Si022133m	0.983291	Si022133m	PACid:19701393	0	S-methyl-5-thioribose kinase	Yes
Si035455m	-1.94886	Si035455m	PACid:19685325	GO:0016616,GO:0051287,GO:0055114	UDP-glucose 6-dehydrogenase family protein	Yes
Si020824m	0.891384	Si020824m	PACid:19697753	GO:0045156,GO:0009772,GO:0019684,GO:0030077	photosystem II reaction center protein A	Yes
Si026307m	1.26012	Si026307m	PACid:19708414	GO:0055114,GO:0016491,GO:0008152,GO:0006081,GO:0004030	aldehyde dehydrogenase 3H1	No
Si010312m	1.83481	Si010312m	PACid:19695688	GO:0004332,GO:0006096	fructose-bisphosphate aldolase 1	No
Si029858m	0.914638	Si029858m	PACid:19711809	0	hydroxyproline-rich glycoprotein family protein	No
Si020734m	0.690961	Si020734m	PACid:19693626	GO:0005524,GO:0016820,GO:0015991,GO:0033178,GO:0046933,GO:0046961,GO:0015992,GO:0046034,GO:0016469	ATP synthase subunit 1	No
Si002907m	0.796155	Si002907m	PACid:19674457	GO:0005515	Glutathione S-transferase family protein	No
Si030823m	-2.26113	Si030823m	PACid:19712589	GO:0003676	RNA-binding (RRM/RBD/RNP motifs) family protein	No
Si021835m	1.12835	Si021835m	PACid:19699573	GO:0004190,GO:0006508,GO:0006629	aspartic proteinase A1	No
Si020854m	1.31438	Si020854m	PACid:19697750	GO:0046933,GO:0046961,GO:0015986,GO:0045261,GO:0005524,GO:0016820,GO:0015991,GO:0033178,GO:0015992,GO:0046034,GO:0016469	ATP synthase subunit beta	No
Si003223m	-1.13278	Si003223m	PACid:19675848	GO:0003723,GO:0003735,GO:0006412,GO:0005622,GO:0005840	Ribosomal protein S13/S18 family	No
Si030593m	1.9245	Si030593m	PACid:19711776	GO:0004601,GO:0020037,GO:0006979,GO:0055114	Peroxidase superfamily protein	No
Si036951m	-0.834911	Si036951m	PACid:19683564	GO:0003735,GO:0006412,GO:0005622,GO:0005840	Ribosomal L5P family protein	No
Si020846m	-0.765151	Si020846m	PACid:19697730	GO:0006412,GO:0005840,GO:0005622,GO:0003735,GO:0015935	ribosomal protein S2	No
Si023691m	1.7717	Si023691m	PACid:19700840	GO:0005506,GO:0009055,GO:0020037	CYTOCHROME C-1	No
Si024263m	-1.68865	Si024263m	PACid:19699248	GO:0003735,GO:0006412,GO:0005622,GO:0005840	ribosomal protein S17	No
Si017119m	1.37528	Si017119m	PACid:19689606	GO:0003924,GO:0005525,GO:0006414,GO:0005622,GO:0003746	RAB GTPase homolog E1B	No
Si034768m	1.76948	Si034768m	PACid:19684922	GO:0016779,GO:0009058	ADP glucose pyrophosphorylase large subunit 1	No
Si006745m	1.3332	Si006745m	PACid:19704458	GO:0004332,GO:0006096	Aldolase superfamily protein	No
Si009794m	-0.834911	Si009794m	PACid:19694540	GO:0005509	calnexin 1	No
Si021113m	1.16046	Si021113m	PACid:19701180	GO:0000166,GO:0046872,GO:0003824,GO:0008152,GO:0016020,GO:0015662,GO:0006812,GO:0006754	H(+)-ATPase 2	No
Si010758m	0.885848	Si010758m	PACid:19695312	GO:0005215,GO:0006810,GO:0016020	plasma membrane intrinsic protein 1;4	No
Si020875m	0.874774	Si020875m	PACid:19697773	GO:0016168,GO:0009767,GO:0019684,GO:0009521,GO:0016020	photosystem II reaction center protein B	No
Si031478m	1.31105	Si031478m	PACid:19712721	GO:0015979,GO:0009522,GO:0016020	photosystem I subunit K	No
Si005726m	-1.03201	Si005726m	PACid:19704968	GO:0000166,GO:0004812,GO:0005524,GO:0006418,GO:0005737,GO:0006412	tRNA synthetase class I (I, L, M and V) family protein	No
Si006427m	1.08849	Si006427m	PACid:19704966	GO:0000287,GO:0004634,GO:0006096,GO:0000015	Enolase	No
Si031036m	1.16267	Si031036m	PACid:19710993	GO:0003746,GO:0006414,GO:0005853	Glutathione S-transferase, C-terminal-like;Translation elongation factor EF1B/ribosomal protein S6	No
Si029923m	0.677673	Si029923m	PACid:19709254	GO:0016491	Aldolase-type TIM barrel family protein	No
Si037512m	0.78176	Si037512m	PACid:19684503	GO:0046872,GO:0006801,GO:0055114	copper/zinc superoxide dismutase 1	No
Si002906m	0.473928	Si002906m	PACid:19676284	0	plasma-membrane associated cation-binding protein 1	No
Si017101m	1.2568	Si017101m	PACid:19688609	GO:0046912,GO:0044262	Citrate synthase family protein	No
Si002825m	-1.79384	Si002825m	PACid:19676261	GO:0003723,GO:0003735,GO:0006412,GO:0005622,GO:0005840	chloroplast 30S ribosomal protein S20, putative	No
Si037482m	1.28891	Si037482m	PACid:19680304	GO:0004298,GO:0051603,GO:0005839	20S proteasome beta subunit D1	No
Si030416m	0.862594	Si030416m	PACid:19710377	GO:0003676	chloroplast RNA-binding protein 33	No
Si039733m	0.95893	Si039733m	PACid:19685163	GO:0015078,GO:0015986,GO:0045263	ATPase, F0 complex, subunit B/B\', bacterial/chloroplast	No
Si022438m	1.88907	Si022438m	PACid:19699135	GO:0016491,GO:0055114,GO:0016616,GO:0030060,GO:0006108	peroxisomal NAD-malate dehydrogenase 1	No
Si005927m	0.800585	Si005927m	PACid:19703939	GO:0003824,GO:0008152	Transketolase	No
Si011306m	1.88132	Si011306m	PACid:19694827	GO:0009055,GO:0015035,GO:0045454	Glutaredoxin family protein	No
Si007114m	1.47494	Si007114m	PACid:19704867	GO:0005509,GO:0015979,GO:0009523,GO:0009654,GO:0019898	photosystem II subunit P-1	No
Si024315m	0.852628	Si024315m	PACid:19700020	0	Protein of unknown function (DUF3411)	No
Si026725m	0.690961	Si026725m	PACid:19706390	GO:0016020,GO:0009765	light harvesting complex of photosystem II 5	No
Si022614m	1.42843	Si022614m	PACid:19701771	GO:0004553,GO:0005975	Glycosyl hydrolase superfamily protein	No
Si018292m	-0.560299	Si018292m	PACid:19687599	GO:0003735,GO:0006412,GO:0005622,GO:0005840	Ribosomal protein L19 family protein	No
Si027071m	2.07399	Si027071m	PACid:19707991	0	Tautomerase/MIF superfamily protein	No
Si020904m	-0.631166	Si020904m	PACid:19693705	GO:0003924,GO:0005525	Ribosomal protein S5/Elongation factor G/III/V family protein	No
Si016271m	-1.62442	Si016271m	PACid:19687505	0	26S proteasome regulatory subunit S2 1A	No
Si038036m	0.730824	Si038036m	PACid:19681565	GO:0008121,GO:0006122	Cytochrome bd ubiquinol oxidase, 14kDa subunit	No
Si037547m	2.31095	Si037547m	PACid:19682547	GO:0005515	Nascent polypeptide-associated complex (NAC), alpha subunit family protein	No
Si031425m	-1.55356	Si031425m	PACid:19714062	0	Ribosomal protein L18e/L15 superfamily protein	No
Si006183m	0.821624	Si006183m	PACid:19703319	GO:0016491,GO:0008152,GO:0055114	aldehyde dehydrogenase 2B7	No
Si009245m	1.03866	Si009245m	PACid:19694689	GO:0016624,GO:0008152,GO:0030976,GO:0006096,GO:0004591	2-oxoglutarate dehydrogenase, E1 component	No
Si014166m	1.00654	Si014166m	PACid:19693372	GO:0046872,GO:0006801,GO:0055114	copper/zinc superoxide dismutase 2	No
Si020556m	1.52809	Si020556m	PACid:19689361	GO:0045454,GO:0015035,GO:0009055,GO:0006662	thioredoxin M-type 4	No
Si030858m	-2.22569	Si030858m	PACid:19710819	GO:0003723,GO:0033897	Ribonuclease T2 family protein	No
Si020873m	2.43054	Si020873m	PACid:19697760	GO:0046872,GO:0015979,GO:0009523,GO:0009536,GO:0009579,GO:0016021	photosystem II reaction center protein F	No
Si001713m	-0.736361	Si001713m	PACid:19674928	GO:0003824,GO:0030170,GO:0008152	O-acetylserine (thiol) lyase B	No
Si020845m	1.43064	Si020845m	PACid:19697712	GO:0000287,GO:0016984,GO:0015977,GO:0009536	ribulose-bisphosphate carboxylases	No
Si009611m	-0.641132	Si009611m	PACid:19695409	GO:0016616,GO:0051287,GO:0008152,GO:0055114,GO:0016597,GO:0048037,GO:0006564,GO:0004617	D-3-phosphoglycerate dehydrogenase	No
Si023127m	0.723073	Si023127m	PACid:19699428	GO:0004784,GO:0046872,GO:0006801,GO:0055114	manganese superoxide dismutase 1	No
Si024403m	3.61094	Si024403m	PACid:19700805	GO:0005215,GO:0006814,GO:0055085,GO:0016020	dicarboxylate transporter 1	No
Si003218m	-0.517113	Si003218m	PACid:19673892	GO:0003677,GO:0006334,GO:0005634,GO:0000786	Histone superfamily protein	No
Si014107m	-0.548118	Si014107m	PACid:19692171	GO:0003735,GO:0006414,GO:0005622,GO:0005840,GO:0042254	Ribosomal protein L10 family protein	No
Si035763m	-1.3022	Si035763m	PACid:19681817	GO:0051258,GO:0043234,GO:0003924,GO:0005525,GO:0006184,GO:0007017,GO:0005874	Tubulin/FtsZ family protein	No
Si004760m	1.11285	Si004760m	PACid:19678030	GO:0003824,GO:0008152,GO:0005524,GO:0006807,GO:0004086	carbamoyl phosphate synthetase B	No
Si034887m	-1.21693	Si034887m	PACid:19683451	GO:0005524,GO:0044267	heat shock protein 60	No
Si036419m	-0.935677	Si036419m	PACid:19685308	0	hydroxyproline-rich glycoprotein family protein	No
Si013348m	-1.10952	Si013348m	PACid:19693412	GO:0016841,GO:0009058	PHE ammonia lyase 1	No
Si016410m	-0.651098	Si016410m	PACid:19688149	GO:0004222,GO:0006508	Zincin-like metalloproteases family protein	No
Si010933m	-0.662171	Si010933m	PACid:19695205	GO:0003735,GO:0006412,GO:0005840	Ribosomal protein L30/L7 family protein	No
Si031538m	2.43165	Si031538m	PACid:19712489	GO:0045454,GO:0015035,GO:0009055,GO:0006662	thioredoxin H-type 1	No
Si034059m	1.29444	Si034059m	PACid:19682131	0	translocon at the inner envelope membrane of chloroplasts 110	No
Si032210m	1.19589	Si032210m	PACid:19710796	GO:0046933,GO:0046961,GO:0015986,GO:0045261	ATPase, F1 complex, gamma subunit protein	No
Si007496m	1.23022	Si007496m	PACid:19705946	GO:0003779,GO:0007010,GO:0015629,GO:0030036	profilin 3	No
Si021433m	-0.605698	Si021433m	PACid:19702410	GO:0005524	heat shock protein 70	No
Si028385m	-0.882526	Si028385m	PACid:19707974	GO:0004869	Cystatin/monellin superfamily protein	No
Si021906m	1.166	Si021906m	PACid:19699200	GO:0004055,GO:0005524,GO:0006526	arginosuccinate synthase family	No
Si020763m	0.955608	Si020763m	PACid:19693603	GO:0015078,GO:0015986,GO:0000276,GO:0016820,GO:0005739,GO:0016021	Plant mitochondrial ATPase, F0 complex, subunit 8 protein	No
Si013223m	-0.624522	Si013223m	PACid:19692516	GO:0008652,GO:0006520,GO:0055114,GO:0016597,GO:0008152,GO:0016491,GO:0050661	aspartate kinase-homoserine dehydrogenase ii	No
Si010716m	0.885847	Si010716m	PACid:19694728	GO:0016820,GO:0015991,GO:0033180	vacuolar ATP synthase subunit C (VATC) / V-ATPase C subunit / vacuolar proton pump C subunit (DET3)	No
Si011135m	1.05748	Si011135m	PACid:19695537	GO:0005515	Lipase/lipooxygenase, PLAT/LH2 family protein	No
Si019430m	0.575801	Si019430m	PACid:19688086	GO:0016209,GO:0016491,GO:0055114	Thioredoxin superfamily protein	No
Si001467m	-0.863701	Si001467m	PACid:19678077	GO:0004478,GO:0006556,GO:0005524	S-adenosylmethionine synthetase family protein	No
Si030917m	-1.11063	Si030917m	PACid:19709457	GO:0003723,GO:0033897	Ribonuclease T2 family protein	No
Si013283m	-1.25015	Si013283m	PACid:19692175	GO:0005524,GO:0051082,GO:0006457,GO:0006950	Chaperone protein htpG family protein	No
Si022557m	1.2723	Si022557m	PACid:19701726	GO:0004601,GO:0020037,GO:0006979,GO:0055114	Peroxidase superfamily protein	No
Si010364m	1.44836	Si010364m	PACid:19696524	GO:0055114,GO:0016491	NAD(P)-linked oxidoreductase superfamily protein	No
Si004534m	1.06412	Si004534m	PACid:19674818	0	NAD(P)-binding Rossmann-fold superfamily protein	No
Si002174m	1.7728	Si002174m	PACid:19676169	GO:0005509,GO:0015979,GO:0042549,GO:0009523,GO:0009654,GO:0019898	photosystem II subunit O-2	No
Si006136m	-0.624523	Si006136m	PACid:19703914	GO:0005524,GO:0044267	TCP-1/cpn60 chaperonin family protein	No
Si014193m	1.94554	Si014193m	PACid:19691798	GO:0004601,GO:0020037,GO:0006979,GO:0055114	ascorbate peroxidase 3	No
Si031101m	1.19036	Si031101m	PACid:19712119	GO:0005509,GO:0015979,GO:0009523,GO:0009654,GO:0019898	photosystem II subunit QA	No
Si023033m	1.41736	Si023033m	PACid:19698833	GO:0003755,GO:0006457	cyclophilin 20-2	No
Si030614m	-0.56805	Si030614m	PACid:19711137	GO:0003735,GO:0006412,GO:0005622,GO:0005840,GO:0015935	40s ribosomal protein SA B	No
Si023314m	-0.682103	Si023314m	PACid:19699928	GO:0019843,GO:0005622,GO:0003723	Ribosomal protein S4	No
Si003187m	-0.468392	Si003187m	PACid:19678679	GO:0003677,GO:0043565,GO:0005622	histone H2A 12	No
Si021284m	-0.678781	Si021284m	PACid:19702263	GO:0003871,GO:0009086,GO:0008270,GO:0008652	Cobalamin-independent synthase family protein	No
Si000337m	1.20918	Si000337m	PACid:19677778	GO:0005515,GO:0003824,GO:0008152	phospholipase D alpha 1	No
Si036968m	0.976647	Si036968m	PACid:19680746	GO:0008308,GO:0006820,GO:0044070,GO:0055085,GO:0005741	voltage dependent anion channel 2	No
Si031502m	-0.912423	Si031502m	PACid:19710556	GO:0003735,GO:0006412,GO:0005622,GO:0005840	ribosomal protein S15A	No
Si018247m	0.61345	Si018247m	PACid:19689532	GO:0046933,GO:0015986,GO:0005886,GO:0045261	delta subunit of Mt ATP synthase	No
Si031271m	1.05859	Si031271m	PACid:19712091	GO:0015979,GO:0009522,GO:0009538	photosystem I subunit E-2	No
Si009406m	-1.43618	Si009406m	PACid:19696469	GO:0005515,GO:0016070	MIF4G domain-containing protein / MA3 domain-containing protein	No
Si035326m	0.52265	Si035326m	PACid:19681702	GO:0004553,GO:0005975	O-Glycosyl hydrolases family 17 protein	No
Si001947m	-0.830482	Si001947m	PACid:19677380	GO:0046872,GO:0016491,GO:0055114	dicarboxylate diiron protein, putative (Crd1)	No
Si006996m	2.65643	Si006996m	PACid:19704480	GO:0016020,GO:0009765	photosystem I light harvesting complex gene 1	No
Si026187m	-0.934569	Si026187m	PACid:19706872	GO:0005524,GO:0044267,GO:0051082,GO:0006457	TCP-1/cpn60 chaperonin family protein	No
Si029150m	-0.814979	Si029150m	PACid:19709402	GO:0003676,GO:0003723	poly(A) binding protein 8	No
Si036432m	-1.68311	Si036432m	PACid:19683589	GO:0003824,GO:0050662,GO:0044237	UDP-XYL synthase 6	No
Si021118m	1.13167	Si021118m	PACid:19700459	GO:0016491,GO:0020037,GO:0051536,GO:0055114	sulfite reductase	No
Si006545m	-0.995471	Si006545m	PACid:19703105	GO:0003746,GO:0006414,GO:0005853,GO:0005515	Translation elongation factor EF1B, gamma chain	No
Si013613m	-0.540367	Si013613m	PACid:19692485	GO:0016491,GO:0008152,GO:0055114	aldehyde dehydrogenase 11A3	No
Si013638m	-0.703141	Si013638m	PACid:19691768	GO:0030234,GO:0042176,GO:0000502,GO:0005515	PAM domain (PCI/PINT associated module) protein	No
Si010998m	-0.676566	Si010998m	PACid:19694673	GO:0006412,GO:0005840,GO:0005622,GO:0003735	ribosomal protein L18	No
Si003291m	-0.922389	Si003291m	PACid:19677249	GO:0003677,GO:0006334,GO:0005634,GO:0000786	Histone superfamily protein	No
Si006603m	1.54027	Si006603m	PACid:19703509	0	photosystem II stability/assembly factor, chloroplast (HCF136)	No
Si021811m	0.817194	Si021811m	PACid:19701281	GO:0004190,GO:0006508,GO:0006629	aspartic proteinase A1	No
Si005859m	0.64224	Si005859m	PACid:19702971	GO:0009058,GO:0005985	sucrose synthase 4	No
Si037535m	-0.439602	Si037535m	PACid:19683763	GO:0003735,GO:0006412,GO:0005840	Ribosomal protein L13 family protein	No
Si030808m	0.549225	Si030808m	PACid:19710001	GO:0016020,GO:0009765	light-harvesting chlorophyll B-binding protein 3	No
Si026402m	0.95893	Si026402m	PACid:19708291	GO:0005524	rubisco activase	No
Si010113m	0.777331	Si010113m	PACid:19696836	GO:0016746,GO:0008152,GO:0008415	Dihydrolipoamide succinyltransferase	No
Si037073m	-0.973325	Si037073m	PACid:19681750	GO:0003735,GO:0006412,GO:0005622,GO:0005840	Ribosomal protein S3Ae	No
Si039691m	-0.543689	Si039691m	PACid:19680195	GO:0003735,GO:0006412,GO:0005622,GO:0005840	Ribosomal protein S21e	No
Si001977m	-2.01862	Si001977m	PACid:19674763	GO:0018738,GO:0016023,GO:0004091	S-formylglutathione hydrolase	No
Si023254m	0.936784	Si023254m	PACid:19697988	GO:0015979,GO:0009522,GO:0009538	photosystem I subunit l	No
Si034416m	-1.14164	Si034416m	PACid:19683568	GO:0003723,GO:0004386,GO:0005524,GO:0005634,GO:0003676,GO:0008026	DEAD box RNA helicase (RH3)	No
Si036043m	-0.88474	Si036043m	PACid:19680807	0	catalytics;transferases;[acyl-carrier-protein] S-malonyltransferases;binding	No
Si018208m	0.848199	Si018208m	PACid:19689638	0	copper ion binding;cobalt ion binding;zinc ion binding	No
Si026772m	0.754078	Si026772m	PACid:19707009	0	translationally controlled tumor protein	No
Si026877m	-0.889169	Si026877m	PACid:19708101	GO:0003735,GO:0006412,GO:0005622,GO:0005840,GO:0015935	ribosomal protein 5B	No
Si031386m	-1.1206	Si031386m	PACid:19710890	GO:0003723,GO:0003735,GO:0006412,GO:0005622,GO:0005840	Ribosomal protein S13/S18 family	No
Si020836m	0.485001	Si020836m	PACid:19697747	GO:0005506,GO:0009055,GO:0020037,GO:0015979,GO:0031361	photosynthetic electron transfer A	No
Si034613m	0.430743	Si034613m	PACid:19679650	GO:0016868,GO:0005975	Phosphoglucomutase/phosphomannomutase family protein	No
Si009304m	-0.861487	Si009304m	PACid:19694776	GO:0005524,GO:0019538,GO:0016887,GO:0005515,GO:0006289,GO:0004518,GO:0003677	CLPC homologue 1	No
Si022373m	0.36209	Si022373m	PACid:19700217	GO:0003824,GO:0050662,GO:0044237	chloroplast RNA binding	No
Si000682m	0.566942	Si000682m	PACid:19678158	GO:0016820,GO:0015991,GO:0033178,GO:0046933,GO:0046961,GO:0015992,GO:0046034,GO:0016469,GO:0005524,GO:0016887,GO:0006200,GO:0006754,GO:0000275,GO:0045261,GO:0015986,GO:0008553	ATP synthase alpha/beta family protein	No
Si002296m	0.785083	Si002296m	PACid:19676954	GO:0016616,GO:0051287,GO:0008152,GO:0055114,GO:0048037	D-isomer specific 2-hydroxyacid dehydrogenase family protein	No
Si009422m	-0.852628	Si009422m	PACid:19697162	GO:0005525,GO:0003924	Translation elongation factor EFG/EF2 protein	No
Si023485m	-1.77391	Si023485m	PACid:19702282	0	Lactoylglutathione lyase / glyoxalase I family protein	No
Si002214m	1.44725	Si002214m	PACid:19676665	GO:0004298,GO:0051603,GO:0005839	N-terminal nucleophile aminohydrolases (Ntn hydrolases) superfamily protein	No
Si035587m	-0.415241	Si035587m	PACid:19680993	GO:0016747,GO:0008152	peroxisomal 3-ketoacyl-CoA thiolase 3	No
Si036994m	1.29887	Si036994m	PACid:19682331	GO:0004750,GO:0005975	D-ribulose-5-phosphate-3-epimerase	No
Si037430m	0.789512	Si037430m	PACid:19684725	GO:0005515	nascent polypeptide-associated complex subunit alpha-like protein 2	No
Si002081m	0.991042	Si002081m	PACid:19677840	GO:0004616,GO:0006098,GO:0055114,GO:0016491	6-phosphogluconate dehydrogenase family protein	No
Si035017m	-0.668815	Si035017m	PACid:19681959	GO:0003849,GO:0009073	Class-II DAHP synthetase family protein	No
Si017614m	0.645561	Si017614m	PACid:19689683	GO:0004332,GO:0006096	Aldolase superfamily protein	No
Si031923m	0.432958	Si031923m	PACid:19713629	GO:0004129,GO:0009055,GO:0005746	cytochrome-c oxidases;electron carriers	No
Si038730m	-0.498289	Si038730m	PACid:19680497	GO:0004550,GO:0005524,GO:0006165,GO:0006183,GO:0006228,GO:0006241	Nucleoside diphosphate kinase family protein	No
Si013889m	1.424	Si013889m	PACid:19692358	GO:0005525,GO:0005622	GTP binding	No
Si034591m	-1.27119	Si034591m	PACid:19682859	0	DPP6 N-terminal domain-like protein	No
Si031209m	-0.399739	Si031209m	PACid:19711219	GO:0006412,GO:0005840,GO:0005622,GO:0003735	Ribosomal protein L18e/L15 superfamily protein	No
Si030636m	0.904672	Si030636m	PACid:19710653	GO:0004807,GO:0008152	triosephosphate isomerase	No
Si023263m	0.466177	Si023263m	PACid:19701826	GO:0005525,GO:0007264,GO:0005622	RAB GTPase homolog G3F	No
Si036292m	-0.67878	Si036292m	PACid:19680116	0	NDH-dependent cyclic electron flow 1	No
Si014034m	0.326656	Si014034m	PACid:19692052	GO:0016620,GO:0055114	glyceraldehyde-3-phosphate dehydrogenase C subunit 1	No
Si001653m	0.883633	Si001653m	PACid:19676402	GO:0016491,GO:0050660,GO:0055114,GO:0045454,GO:0005737,GO:0004148	mitochondrial lipoamide dehydrogenase 1	No
Si014186m	0.968896	Si014186m	PACid:19693120	GO:0005524,GO:0019205,GO:0006139,GO:0004017	adenosine monophosphate kinase	No
Si014320m	-0.367627	Si014320m	PACid:19690908	GO:0019904	general regulatory factor 3	No
Si011152m	-0.404168	Si011152m	PACid:19695908	GO:0003735,GO:0006412,GO:0005622,GO:0005840	ribosomal protein L16B	No
Si009312m	-0.344373	Si009312m	PACid:19696295	GO:0003824,GO:0043169,GO:0005975,GO:0004553	starch branching enzyme 2.2	No
Si009509m	0.53926	Si009509m	PACid:19694367	GO:0016841,GO:0009058	phenylalanine ammonia-lyase 2	No
Si005552m	-0.585766	Si005552m	PACid:19673647	GO:0016747	HXXXD-type acyl-transferase family protein	No
Si014438m	-0.429636	Si014438m	PACid:19691621	GO:0003723,GO:0003735,GO:0006412,GO:0015934	Ribosomal protein L1p/L10e family	No
Si023466m	0.807229	Si023466m	PACid:19700558	GO:0016984,GO:0015977	ribulose bisphosphate carboxylase small chain 1A	No
Si021329m	0.488323	Si021329m	PACid:19699274	0	Sec14p-like phosphatidylinositol transfer family protein	No
Si016973m	-0.342158	Si016973m	PACid:19687645	GO:0020037,GO:0016705,GO:0009055,GO:0005506	hydroperoxide lyase 1	No
Si010469m	0.442924	Si010469m	PACid:19697051	GO:0008234,GO:0006508	senescence-associated gene 12	No
Si029176m	1.45279	Si029176m	PACid:19710185	GO:0003676,GO:0005524,GO:0008026,GO:0004386	P-loop containing nucleoside triphosphate hydrolases superfamily protein	No
Si034762m	-0.463963	Si034762m	PACid:19681916	GO:0016868,GO:0005975	phosphoglucomutase	No
Si039576m	-0.644454	Si039576m	PACid:19680811	GO:0003735,GO:0006412,GO:0005622,GO:0005840	Translation protein SH3-like family protein	No
Si000752m	-0.655527	Si000752m	PACid:19677253	GO:0004455,GO:0009082,GO:0055114,GO:0008652,GO:0016491	ketol-acid reductoisomerase	No
Si034537m	-0.414133	Si034537m	PACid:19679581	GO:0005524	mitochondrial HSO70 2	No
Si023207m	-1.30109	Si023207m	PACid:19702613	GO:0000287,GO:0004427,GO:0006796,GO:0005737	pyrophosphorylase 3	No
Si022574m	0.357661	Si022574m	PACid:19698858	GO:0016491,GO:0055114,GO:0016616,GO:0030060,GO:0006108	Lactate/malate dehydrogenase family protein	No
Si021235m	0.445138	Si021235m	PACid:19701202	GO:0008652,GO:0055114,GO:0016491,GO:0008152	delta 1-pyrroline-5-carboxylate synthase 2	No
Si000737m	-0.383129	Si000737m	PACid:19675632	GO:0003824,GO:0008152,GO:0046912,GO:0044262	ATP citrate lyase subunit B 2	No
Si029700m	0.676566	Si029700m	PACid:19710656	GO:0030170,GO:0009058,GO:0016740,GO:0016769	glutamate:glyoxylate aminotransferase	No
Si040270m	0.554762	Si040270m	PACid:19683135	GO:0005524	ATP synthase subunit alpha	No
Si017037m	-0.586874	Si017037m	PACid:19689973	GO:0055114,GO:0004497	Pyridine nucleotide-disulphide oxidoreductase family protein	No
Si020871m	0.797263	Si020871m	PACid:19697745	GO:0046872,GO:0015979,GO:0009523,GO:0009536,GO:0009579,GO:0016021	photosystem II reaction center protein E	No
Si000523m	-0.487216	Si000523m	PACid:19673684	GO:0004579,GO:0018279,GO:0005789,GO:0008250	ribophorin II (RPN2) family protein	No
Si007433m	0.600162	Si007433m	PACid:19705086	0	0	No
Si003071m	2.23234	Si003071m	PACid:19676751	GO:0003735,GO:0006412,GO:0005622,GO:0005840	ribosomal protein L12-C	No
Si005789m	0.290115	Si005789m	PACid:19705787	GO:0008964,GO:0006099,GO:0015977	phosphoenolpyruvate carboxylase 2	No
Si020853m	0.797263	Si020853m	PACid:19697728	GO:0045156,GO:0009772,GO:0019684,GO:0030077,GO:0016168,GO:0016020,GO:0009767,GO:0009521	photosystem II reaction center protein D	No
Si037349m	-0.829375	Si037349m	PACid:19685280	GO:0003735,GO:0006412,GO:0005622,GO:0005840	Ribosomal L22e protein family	No
Si030703m	-0.382022	Si030703m	PACid:19711379	GO:0005215,GO:0006810,GO:0016020	plasma membrane intrinsic protein 2	No
Si037373m	0.517114	Si037373m	PACid:19685297	GO:0005515	glutathione S-transferase phi 8	No
Si035016m	1.19479	Si035016m	PACid:19685514	GO:0005215,GO:0006814,GO:0055085,GO:0016020	dicarboxylate transport 2.1	No
Si009785m	0.307832	Si009785m	PACid:19695878	GO:0003924,GO:0005525	Translation elongation factor EF1A/initiation factor IF2gamma family protein	No
Si016504m	1.5004	Si016504m	PACid:19686055	GO:0016841,GO:0009058	PHE ammonia lyase 1	No
Si031183m	-2.2124	Si031183m	PACid:19712297	GO:0019843,GO:0005622,GO:0003723	Ribosomal protein S4	No
Si016407m	-0.984398	Si016407m	PACid:19688322	0	ABC2 homolog 13	No
Si009159m	-0.712	Si009159m	PACid:19695670	GO:0003824,GO:0008152,GO:0016874,GO:0005524,GO:0003989,GO:0006633	acetyl-CoA carboxylase 1	No
Si036659m	0.393095	Si036659m	PACid:19679294	GO:0005515	glutathione S-transferase F11	No
Si029790m	1.19589	Si029790m	PACid:19710691	GO:0016820,GO:0015991,GO:0000221,GO:0005515,GO:0046961	vacuolar ATP synthase subunit H family protein	No
Si034082m	0.473929	Si034082m	PACid:19685717	GO:0008152	aconitase 3	No
Si030867m	-0.435173	Si030867m	PACid:19710171	0	Ribosomal protein L7Ae/L30e/S12e/Gadd45 family protein	No
Si030040m	-0.277935	Si030040m	PACid:19714101	GO:0003735,GO:0006412,GO:0005840	Ribosomal protein L4/L1 family	No
Si002110m	-0.295652	Si002110m	PACid:19678416	GO:0016491,GO:0055114,GO:0016616,GO:0030060,GO:0006108	Lactate/malate dehydrogenase family protein	No
Si023570m	0.903565	Si023570m	PACid:19698269	GO:0015979,GO:0009522,GO:0009538	photosystem I subunit H2	No
Si003881m	1.05637	Si003881m	PACid:19677156	GO:0005525,GO:0005622,GO:0007264	ADP-ribosylation factor A1E	No
Si021528m	0.72861	Si021528m	PACid:19697918	GO:0004455,GO:0009082,GO:0055114,GO:0008652,GO:0016491	ketol-acid reductoisomerase	No
Si034710m	0.542582	Si034710m	PACid:19680384	GO:0004553,GO:0005975	Glycosyl hydrolase family protein	No
Si007666m	-0.312261	Si007666m	PACid:19705036	0	Protein of unknown function (DUF1138)	No
Si037816m	0.472821	Si037816m	PACid:19685080	0	basic transcription factor 3	No
Si011376m	0.397524	Si011376m	PACid:19694865	0	lipid transfer protein 12	No
Si029257m	-1.23022	Si029257m	PACid:19713411	GO:0009058	UDP-Glycosyltransferase superfamily protein	No
Si037737m	-1.11285	Si037737m	PACid:19683744	GO:0015031,GO:0008565,GO:0005743	Mitochondrial import inner membrane translocase subunit Tim17/Tim22/Tim23 family protein	No
Si026687m	1.08516	Si026687m	PACid:19708528	0	plant uncoupling mitochondrial protein 1	No
Si031021m	-0.370949	Si031021m	PACid:19713126	GO:0003746,GO:0006414,GO:0005853	Translation elongation factor EF1B/ribosomal protein S6 family protein	No
Si018526m	0.566942	Si018526m	PACid:19687626	GO:0003735,GO:0006412,GO:0005840	Ribosomal protein L11 family protein	No
Si024721m	-0.397524	Si024721m	PACid:19699947	GO:0004869	cystatin B	No
Si016395m	-0.555869	Si016395m	PACid:19687312	GO:0004427,GO:0009678,GO:0015992,GO:0016020	Inorganic H pyrophosphatase family protein	No
Si017505m	0.375378	Si017505m	PACid:19686435	0	calcium sensing receptor	No
Si030912m	0.934569	Si030912m	PACid:19711593	GO:0004601,GO:0020037,GO:0006979,GO:0055114	ascorbate peroxidase 1	No
Si000743m	-0.627845	Si000743m	PACid:19675964	GO:0016491,GO:0008152,GO:0055114	aldehyde dehydrogenase 2C4	No
Si022736m	0.453997	Si022736m	PACid:19698494	GO:0005509,GO:0005544	annexin 4	No
Si020711m	0.265754	Si020711m	PACid:19693697	0	NAD(P)-binding Rossmann-fold superfamily protein	No
Si017405m	0.417456	Si017405m	PACid:19686812	GO:0004618,GO:0006096	phosphoglycerate kinase	No
Si030861m	0.416348	Si030861m	PACid:19711344	GO:0016020,GO:0009765	photosystem I light harvesting complex gene 2	No
Si018844m	-0.308939	Si018844m	PACid:19687636	0	0	No
Si017591m	0.258003	Si017591m	PACid:19688996	GO:0016491,GO:0055114	ferredoxin-NADP(+)-oxidoreductase 1	No
Si013650m	-0.523758	Si013650m	PACid:19691794	GO:0004013,GO:0006730	S-adenosyl-L-homocysteine hydrolase	No
Si031477m	-0.285686	Si031477m	PACid:19714167	GO:0003677,GO:0043565,GO:0005622	histone H2A 2	No
Si020848m	0.404168	Si020848m	PACid:19697759	GO:0015979,GO:0009522,GO:0009579,GO:0016021	Photosystem I, PsaA/PsaB protein	No
Si037956m	0.862594	Si037956m	PACid:19680876	GO:0003735,GO:0006412,GO:0005840	Ribosomal protein L14p/L23e family protein	No
Si017441m	-0.775117	Si017441m	PACid:19687887	0	Sucrase/ferredoxin-like family protein	No
Si014601m	0.558084	Si014601m	PACid:19692956	GO:0015979,GO:0009523,GO:0009654,GO:0042651	photosystem II subunit R	No
Si029691m	-0.329978	Si029691m	PACid:19712375	0	xylose isomerase family protein	No
Si017077m	-0.306724	Si017077m	PACid:19689948	GO:0004601,GO:0020037,GO:0006979,GO:0055114	thylakoidal ascorbate peroxidase	No
Si002240m	0.899135	Si002240m	PACid:19677859	0	pfkB-like carbohydrate kinase family protein	No
Si036414m	-0.265754	Si036414m	PACid:19682120	GO:0016810,GO:0006807	Nitrilase/cyanide hydratase and apolipoprotein N-acyltransferase family protein	No
Si028656m	-0.702034	Si028656m	PACid:19711707	GO:0005086,GO:0032012,GO:0005622,GO:0005515	HOPM interactor 7	No
Si002651m	0.339944	Si002651m	PACid:19673411	GO:0004807,GO:0008152	triosephosphate isomerase	No
Si003006m	-0.656634	Si003006m	PACid:19678887	GO:0005525,GO:0005622,GO:0007264,GO:0006886	secretion-associated RAS super family 2	No
Si016800m	-0.53483	Si016800m	PACid:19689027	GO:0005524,GO:0044267,GO:0051082,GO:0006457	TCP-1/cpn60 chaperonin family protein	No
Si030743m	-0.653313	Si030743m	PACid:19709713	GO:0003723,GO:0003735,GO:0006412,GO:0005622,GO:0005840	Ribosomal protein S5 family protein	No
Si010361m	-0.600161	Si010361m	PACid:19694604	0	actin 7	No
Si021139m	0.945642	Si021139m	PACid:19698629	GO:0005524,GO:0019538,GO:0016887,GO:0005515,GO:0006289,GO:0004518,GO:0003677	CLPC homologue 1	No
Si035941m	0.531509	Si035941m	PACid:19683919	GO:0042578,GO:0005975	high cyclic electron flow 1	No
Si022908m	0.473928	Si022908m	PACid:19701240	GO:0003993	HAD superfamily, subfamily IIIB acid phosphatase	No
Si034234m	-0.324442	Si034234m	PACid:19684607	GO:0004553,GO:0005975,GO:0005529	beta-galactosidase 8	No
Si034721m	0.570265	Si034721m	PACid:19685854	GO:0009055,GO:0016491,GO:0055114	succinate dehydrogenase 1-1	No
Si022939m	-0.655527	Si022939m	PACid:19699722	GO:0004765,GO:0005524	shikimate kinase like 1	No
Si006307m	0.6666	Si006307m	PACid:19704620	GO:0006508,GO:0004190	Eukaryotic aspartyl protease family protein	No
Si010865m	0.610127	Si010865m	PACid:19696384	GO:0019904	general regulatory factor 7	No
Si017569m	-0.32887	Si017569m	PACid:19688781	0	phosphate transporter 3;1	No
Si001775m	-0.302295	Si001775m	PACid:19674555	GO:0042578,GO:0005975	sedoheptulose-bisphosphatase	No
Si017629m	0.33773	Si017629m	PACid:19688313	GO:0016491,GO:0055114	ferredoxin-NADP(+)-oxidoreductase 2	No
Si022275m	-0.458426	Si022275m	PACid:19700319	GO:0005515	Transducin/WD40 repeat-like superfamily protein	No
Si011146m	-0.548118	Si011146m	PACid:19695979	0	RNA binding Plectin/S10 domain-containing protein	No
Si037847m	-0.511577	Si037847m	PACid:19681951	GO:0008137,GO:0009055,GO:0016020	NADH:ubiquinone oxidoreductase, 17.2kDa subunit	No
Si006542m	0.600162	Si006542m	PACid:19704577	GO:0003746,GO:0006414,GO:0005853,GO:0005515	Translation elongation factor EF1B, gamma chain	No
Si001361m	0.634488	Si001361m	PACid:19678830	GO:0030170,GO:0009058,GO:0016740,GO:0016769,GO:0008483,GO:0006520	aspartate aminotransferase 3	No
Si031456m	0.646668	Si031456m	PACid:19711047	GO:0015979,GO:0009522,GO:0016020	photosystem I subunit G	No
Si011399m	-0.992149	Si011399m	PACid:19694707	GO:0016820,GO:0015992,GO:0016471	vacuolar ATP synthase subunit G2	No
Si007334m	-0.344373	Si007334m	PACid:19704528	GO:0003735,GO:0019843,GO:0006412,GO:0005840	Ribosomal protein L6 family	No
Si027017m	-0.232535	Si027017m	PACid:19707473	0	lipid transfer protein 3	No
Si018017m	0.23032	Si018017m	PACid:19686209	GO:0009496,GO:0051537,GO:0055114,GO:0042651,GO:0016491,GO:0016679	photosynthetic electron transfer C	No
Si031409m	-0.595732	Si031409m	PACid:19709517	0	photosystem I P subunit	No
Si040282m	-0.215925	Si040282m	PACid:19682580	GO:0004489,GO:0006555,GO:0055114	methylenetetrahydrofolate reductase 2	No
Si022769m	-0.503825	Si022769m	PACid:19700774	0	Mitochondrial substrate carrier family protein	No
Si010230m	0.190457	Si010230m	PACid:19695297	GO:0004047,GO:0006546,GO:0005737	Glycine cleavage T-protein family	No
Si026132m	-0.223677	Si026132m	PACid:19707686	GO:0004372,GO:0006544,GO:0006563	serine hydroxymethyltransferase 4	No
Si023184m	-0.379807	Si023184m	PACid:19699114	GO:0005525,GO:0007264,GO:0005622	RAB GTPase homolog A1D	No
Si035648m	0.531508	Si035648m	PACid:19684150	GO:0003723	ribosomal protein S1	No
Si021341m	-0.223677	Si021341m	PACid:19699685	GO:0004576,GO:0006486,GO:0016020	staurosporin and temperature sensitive 3-like b	No
Si018140m	-0.296759	Si018140m	PACid:19686702	0	Chlorophyll A-B binding family protein	No
Si001598m	-0.219247	Si001598m	PACid:19677430	GO:0008508,GO:0006814,GO:0016020	Sodium Bile acid symporter family	No
Si037371m	-0.459533	Si037371m	PACid:19682861	GO:0003735,GO:0019843,GO:0006412,GO:0005840	Ribosomal protein L6 family	No
Si001948m	0.32112	Si001948m	PACid:19675313	GO:0045454,GO:0005783	thioredoxin family protein	No
Si017294m	0.193779	Si017294m	PACid:19688375	GO:0003824,GO:0008152,GO:0004334,GO:0009072	fumarylacetoacetase, putative	No
Si023101m	0.603484	Si023101m	PACid:19701227	GO:0005524,GO:0019205,GO:0006139,GO:0004017	adenylate kinase 1	No
Si023187m	0.220354	Si023187m	PACid:19699634	GO:0005525,GO:0007264,GO:0005622	RAN GTPase 3	No
Si028951m	0.425207	Si028951m	PACid:19710337	GO:0008308,GO:0006820,GO:0044070,GO:0055085,GO:0005741,GO:0009058,GO:0008909	isochorismate synthase 2	No
Si014276m	0.533723	Si014276m	PACid:19691807	0	acclimation of photosynthesis to environment	No
Si034292m	-0.157238	Si034292m	PACid:19681256	GO:0005524,GO:0016887	ATPase, AAA-type, CDC48 protein	No
Si020701m	-0.181599	Si020701m	PACid:19693688	GO:0042823	Aldolase-type TIM barrel family protein	No
Si030725m	0.193779	Si030725m	PACid:19712780	GO:0010027,GO:0015979,GO:0009523	photosystem II reaction center PSB29 protein	No
Si002290m	0.907994	Si002290m	PACid:19673421	GO:0008308,GO:0006820,GO:0044070,GO:0055085,GO:0005741	voltage dependent anion channel 1	No
Si014067m	-0.282364	Si014067m	PACid:19692934	GO:0003735,GO:0006412,GO:0005622,GO:0005840,GO:0003723	Ribosomal protein S3 family protein	No
Si005058m	-0.439602	Si005058m	PACid:19675676	GO:0004332,GO:0006096	Aldolase superfamily protein	No
Si030941m	-0.680995	Si030941m	PACid:19713393	GO:0006457,GO:0005737	chaperonin 20	No
Si035063m	0.776224	Si035063m	PACid:19683579	0	Calcium-binding EF-hand family protein	No
Si016164m	0.417455	Si016164m	PACid:19687630	GO:0004222,GO:0008270,GO:0006508,GO:0008237	presequence protease 1	No
Si016269m	0.43628	Si016269m	PACid:19686917	GO:0016702,GO:0046872,GO:0055114,GO:0005515	lipoxygenase 2	No
Si017975m	0.339944	Si017975m	PACid:19686347	GO:0006950,GO:0009415	cold-regulated 47	No
Si029309m	-0.132877	Si029309m	PACid:19712389	GO:0005515	protein phosphatase 2A subunit A2	No
Si034326m	-0.130662	Si034326m	PACid:19684085	GO:0003871,GO:0009086,GO:0008270,GO:0008652	Cobalamin-independent synthase family protein	No
Si014900m	0.241393	Si014900m	PACid:19690758	GO:0008171,GO:0008168,GO:0046983	O-methyltransferase 1	No
Si021775m	0.140628	Si021775m	PACid:19702411	GO:0000166,GO:0004812,GO:0005524,GO:0006418,GO:0005737,GO:0004827,GO:0006433,GO:0006412	Class II aaRS and biotin synthetases superfamily protein	No
Si014351m	0.507148	Si014351m	PACid:19693117	GO:0016020,GO:0009765	light-harvesting chlorophyll-protein complex I subunit A4	No
Si002209m	-0.148379	Si002209m	PACid:19674952	GO:0005525,GO:0007264,GO:0005622	RAB GTPase homolog 1C	No
Si013566m	0.198208	Si013566m	PACid:19692050	GO:0003824,GO:0008152	Transketolase family protein	No
Si014453m	0.18935	Si014453m	PACid:19691290	GO:0045735	germin 3	No
Si033947m	-0.369841	Si033947m	PACid:19681344	GO:0003676,GO:0005634,GO:0005515	Cleavage and polyadenylation specificity factor (CPSF) A subunit protein	No
Si028836m	0.137306	Si028836m	PACid:19712324	GO:0000166,GO:0046872,GO:0003824,GO:0008152,GO:0016020,GO:0015662,GO:0006812,GO:0006754	H(+)-ATPase 11	No
Si017625m	-0.168311	Si017625m	PACid:19688700	GO:0033014,GO:0004418	hydroxymethylbilane synthase	No
Si023599m	-0.274613	Si023599m	PACid:19700469	GO:0003735,GO:0006412,GO:0005622,GO:0005840	Ribosomal L27e protein family	No
Si017707m	0.261325	Si017707m	PACid:19690066	GO:0006166,GO:0004001	adenosine kinase 2	No
Si021014m	-0.176062	Si021014m	PACid:19698542	GO:0000166,GO:0004812,GO:0005524,GO:0006418,GO:0005737,GO:0006412	ATP binding;leucine-tRNA ligases;aminoacyl-tRNA ligases;nucleotide binding;ATP binding;aminoacyl-tRNA ligases	No
Si017052m	-0.162774	Si017052m	PACid:19690561	GO:0004013,GO:0006730	S-adenosyl-L-homocysteine hydrolase	No
Si014966m	-0.236964	Si014966m	PACid:19692676	0	plastid transcriptionally active 16	No
Si020881m	-0.140628	Si020881m	PACid:19697721	GO:0019843,GO:0005622	chloroplast ribosomal protein S4	No
Si035255m	-0.293437	Si035255m	PACid:19681325	GO:0004222,GO:0006508,GO:0008270	Insulinase (Peptidase family M16) protein	No
Si011251m	0.214818	Si011251m	PACid:19696967	GO:0005516,GO:0015979,GO:0009522,GO:0042651	photosystem I reaction center subunit PSI-N, chloroplast, putative / PSI-N, putative (PSAN)	No
Si005877m	-0.282364	Si005877m	PACid:19705136	GO:0005524,GO:0051082,GO:0006457,GO:0006950	Chaperone protein htpG family protein	No
Si035756m	-0.285686	Si035756m	PACid:19684303	GO:0045300,GO:0006631,GO:0055114	Plant stearoyl-acyl-carrier-protein desaturase family protein	No
Si020704m	0.301188	Si020704m	PACid:19693686	GO:0005509,GO:0015979,GO:0009523,GO:0009654,GO:0019898	PsbQ-like 1	No
Si035961m	-0.312261	Si035961m	PACid:19679112	GO:0003735,GO:0006412,GO:0005840	Ribosomal protein L4/L1 family	No
Si021174m	0.10298	Si021174m	PACid:19702627	GO:0016772,GO:0016310,GO:0005524,GO:0016301	pyruvate orthophosphate dikinase	No
Si020776m	-0.217033	Si020776m	PACid:19693631	GO:0015078,GO:0015986,GO:0000276	hydrogen ion transporting ATP synthases, rotational mechanism;zinc ion binding	No
Si000759m	0.116267	Si000759m	PACid:19676868	0	SEC14 cytosolic factor family protein / phosphoglyceride transfer family protein	No
Si021359m	-0.313369	Si021359m	PACid:19702610	GO:0005524	chloroplast heat shock protein 70-2	No
Si017350m	-0.23032	Si017350m	PACid:19690622	GO:0015031,GO:0008565,GO:0005743	Mitochondrial import inner membrane translocase subunit Tim17/Tim22/Tim23 family protein	No
Si030950m	-0.232535	Si030950m	PACid:19713181	GO:0003676	RNA-binding (RRM/RBD/RNP motifs) family protein	No
Si006492m	-0.186028	Si006492m	PACid:19706069	GO:0004655,GO:0046872,GO:0033014	Aldolase superfamily protein	No
Si018593m	-0.100765	Si018593m	PACid:19687964	GO:0003735,GO:0006412,GO:0005840,GO:0005622	ribosomal protein L23AB	No
Si019351m	0.176062	Si019351m	PACid:19686736	GO:0003755,GO:0006457	Cyclophilin-like peptidyl-prolyl cis-trans isomerase family protein	No
Si031055m	0.217033	Si031055m	PACid:19714057	GO:0004298,GO:0051603,GO:0005839	N-terminal nucleophile aminohydrolases (Ntn hydrolases) superfamily protein	No
Si031382m	-0.135092	Si031382m	PACid:19709727	GO:0005515	related to ubiquitin 1	No
Si006546m	-0.0963357	Si006546m	PACid:19703984	GO:0003676,GO:0005524,GO:0008026,GO:0004386	eukaryotic translation initiation factor 4A1	No
Si001421m	0.225891	Si001421m	PACid:19674565	GO:0003676	RNA-binding (RRM/RBD/RNP motifs) family protein	No
Si026405m	0.954501	Si026405m	PACid:19707880	GO:0003676,GO:0005524,GO:0008026,GO:0004386	P-loop containing nucleoside triphosphate hydrolases superfamily protein	No
Si022173m	-0.145058	Si022173m	PACid:19702444	GO:0005515	Proteasome component (PCI) domain protein	No
Si029263m	0.179384	Si029263m	PACid:19712102	GO:0003824,GO:0050662,GO:0044237	NAD(P)-binding Rossmann-fold superfamily protein	No
Si021809m	-0.0885847	Si021809m	PACid:19701898	GO:0005524,GO:0016773,GO:0005975	hexokinase 1	No
Si024707m	0.231428	Si024707m	PACid:19697934	GO:0022904,GO:0016020	photosynthetic electron transfer B	No
Si035666m	-0.111838	Si035666m	PACid:19679367	GO:0008415,GO:0008152,GO:0016746	Dihydrolipoamide acetyltransferase, long form protein	No
Si022850m	-0.315583	Si022850m	PACid:19702430	GO:0009058,GO:0008676,GO:0008152,GO:0005737	Aldolase-type TIM barrel family protein	No
Si026072m	0.0863701	Si026072m	PACid:19706978	GO:0016798,GO:0046556,GO:0046373	alpha-L-arabinofuranosidase 1	No
Si017324m	-0.0963361	Si017324m	PACid:19689363	GO:0005524,GO:0016887	regulatory particle triple-A ATPase 3	No
Si013665m	0.18492	Si013665m	PACid:19692979	GO:0016779,GO:0009058	ADP glucose pyrophosphorylase 1	No
Si022045m	-0.108516	Si022045m	PACid:19699640	GO:0003924,GO:0005525	GTP binding Elongation factor Tu family protein	No
Si029822m	0.375378	Si029822m	PACid:19713154	GO:0051258,GO:0043234,GO:0003924,GO:0005525,GO:0006184,GO:0007017,GO:0005874	tubulin alpha-5	No
Si000645m	0.167204	Si000645m	PACid:19676451	GO:0016616,GO:0055114,GO:0051287	NADP-malic enzyme 3	No
Si022118m	0.0830478	Si022118m	PACid:19699747	GO:0004356,GO:0006807,GO:0006542	glutamine synthetase 2	No
Si021726m	-0.0996582	Si021726m	PACid:19699558	GO:0003855,GO:0004764,GO:0055114,GO:0005737	dehydroquinate dehydratase, putative / shikimate dehydrogenase, putative	No
Si021213m	-0.11959	Si021213m	PACid:19701975	GO:0005524	Heat shock protein 70 (Hsp 70) family protein	No
Si021684m	0.161667	Si021684m	PACid:19698026	GO:0004372,GO:0006544,GO:0006563	serine hydroxymethyltransferase 4	No
Si007268m	-0.111838	Si007268m	PACid:19704789	GO:0003755,GO:0006457	cyclophilin 5	No
Si020952m	-0.105194	Si020952m	PACid:19701335	GO:0003676,GO:0005634	damaged DNA binding protein 1A	No
Si023213m	0.11516	Si023213m	PACid:19701864	GO:0004550,GO:0005524,GO:0006165,GO:0006183,GO:0006228,GO:0006241	nucleoside diphosphate kinase 2	No
Si036750m	-0.0819409	Si036750m	PACid:19685754	GO:0003735,GO:0006412,GO:0005840	ribosomal protein L4	No
Si036593m	-0.10298	Si036593m	PACid:19680837	GO:0046933,GO:0046961,GO:0015986,GO:0045261	gamma subunit of Mt ATP synthase	No
Si030505m	0.0708678	Si030505m	PACid:19710240	GO:0016491,GO:0008152	beta-ketoacyl reductase 1	No
Si037167m	0.137306	Si037167m	PACid:19682206	GO:0004601,GO:0020037,GO:0006979,GO:0055114	ascorbate peroxidase 1	No
Si030916m	0.0487217	Si030916m	PACid:19711474	GO:0004298,GO:0051603,GO:0005839,GO:0004175,GO:0006511,GO:0019773	proteasome alpha subunit D2	No
Si021598m	-0.104087	Si021598m	PACid:19701078	GO:0005524,GO:0044267	chaperonin-60alpha	No
Si022187m	0.116268	Si022187m	PACid:19697916	GO:0004197,GO:0006508	metacaspase 5	No
Si017628m	-0.0885848	Si017628m	PACid:19687715	GO:0004356,GO:0006807,GO:0006542	glutamine synthase clone R1	No
Si023437m	0.0442923	Si023437m	PACid:19698040	GO:0016984,GO:0015977	ribulose bisphosphate carboxylase small chain 1A	No
Si009231m	-0.0420772	Si009231m	PACid:19697506	GO:0003824,GO:0005524,GO:0008641,GO:0006464	ubiquitin activating enzyme 2	No
Si030459m	0.261325	Si030459m	PACid:19712062	GO:0003824	spermidine synthase 1	No
Si017076m	-0.0409705	Si017076m	PACid:19687076	GO:0003824,GO:0050662,GO:0044237	NAD(P)-binding Rossmann-fold superfamily protein	No
Si014301m	0.0653315	Si014301m	PACid:19691838	GO:0019904	general regulatory factor 2	No
Si017478m	-0.0498292	Si017478m	PACid:19689354	0	ADP/ATP carrier 2	No
Si034302m	0.0620096	Si034302m	PACid:19679766	GO:0005524,GO:0016887	ATPase, AAA-type, CDC48 protein	No
Si006189m	-0.0354337	Si006189m	PACid:19704762	GO:0004096,GO:0020037,GO:0055114,GO:0006979,GO:0005506	catalase 2	No
Si024699m	0.128448	Si024699m	PACid:19701565	GO:0005783,GO:0016021	translocon-associated protein beta (TRAPB) family protein	No
Si001127m	-0.0409704	Si001127m	PACid:19678169	GO:0004222,GO:0006508,GO:0008270	Insulinase (Peptidase family M16) protein	No
Si021092m	-0.071975	Si021092m	PACid:19700891	GO:0003723,GO:0005515,GO:0003746,GO:0006414,GO:0005622	elongation factor Ts family protein	No
Si026806m	0.0276834	Si026806m	PACid:19708006	GO:0004298,GO:0051603,GO:0005839,GO:0004175,GO:0006511,GO:0019773	20S proteasome alpha subunit E1	No
Si022870m	-0.0919069	Si022870m	PACid:19700331	0	thylakoid lumen 18.3 kDa protein	No
Si021917m	0.0453997	Si021917m	PACid:19702450	GO:0004618,GO:0006096	Phosphoglycerate kinase family protein	No
Si023062m	0.0575807	Si023062m	PACid:19702441	GO:0003735,GO:0006412,GO:0005622,GO:0005840	ribosomal protein L12-C	No
Si017163m	-0.0398632	Si017163m	PACid:19689505	GO:0006508,GO:0004190	Eukaryotic aspartyl protease family protein	No
Si036730m	0.0387558	Si036730m	PACid:19685292	0	Late embryogenesis abundant protein, group 2	No
Si037948m	-0.0166098	Si037948m	PACid:19685829	GO:0003735,GO:0006412,GO:0005622,GO:0005840	Ribosomal S17 family protein	No
Si026805m	-0.0143949	Si026805m	PACid:19707614	GO:0019904	general regulatory factor 7	No
Si031349m	0.0254676	Si031349m	PACid:19712246	GO:0003723,GO:0003746,GO:0043022,GO:0006452,GO:0045901,GO:0045905,GO:0008612	eukaryotic elongation factor 5A-1	No
Si016077m	0.0276824	Si016077m	PACid:19688945	GO:0005515	Tetratricopeptide repeat (TPR)-like superfamily protein	No
Si017316m	-0.0121808	Si017316m	PACid:19688558	GO:0003824,GO:0008152	ATP citrate lyase (ACL) family protein	No
Si023103m	0.0121802	Si023103m	PACid:19701308	GO:0004550,GO:0005524,GO:0006165,GO:0006183,GO:0006228,GO:0006241	Nucleoside diphosphate kinase family protein	No
Si006238m	-0.0188243	Si006238m	PACid:19705073	GO:0005524,GO:0016820,GO:0015991,GO:0033178,GO:0046933,GO:0046961,GO:0015992,GO:0046034,GO:0016469	vacuolar ATP synthase subunit A	No
Si031163m	0.0121804	Si031163m	PACid:19712592	GO:0006412,GO:0005840,GO:0005622,GO:0003735	ribosomal protein L9	No
Si030902m	0.0321118	Si030902m	PACid:19712352	GO:0003735,GO:0006412,GO:0005622,GO:0005840	Ribosomal protein S6e	No
Si035578m	0.00442923	Si035578m	PACid:19685791	GO:0030170,GO:0009058,GO:0016740,GO:0016769	Pyridoxal phosphate (PLP)-dependent transferases superfamily protein	No
Si016199m	-0.00332197	Si016199m	PACid:19689045	GO:0003676,GO:0016788	TUDOR-SN protein 1	No
Si017480m	0.00221448	Si017480m	PACid:19686740	GO:0016616,GO:0051287,GO:0008152,GO:0055114,GO:0048037	hydroxypyruvate reductase	No
Si029679m	0.0011071	Si029679m	PACid:19712835	GO:0016779,GO:0008152	UDP-glucose pyrophosphorylase 2	No
